# Supplementary material for: EpiCurator: an immunoinformatic workflow to predict and prioritize SARS-CoV-2 epitopes
Source: PeerJ. 2021 Nov 30;9:e12548. doi: 10.7717/peerj.12548 (PMC8641484; doi:10.7717/peerj.12548)
Supplement: Supplemental Information 12 [file peerj-09-12548-s012.xlsx]

## Sheet: Freq_Ref_Allele
Allele/haplotype	Population	Brazilian Frequency (%)	Type	CWD v3.0 Status1
HLA-A*01:01	Brazil	9.1	Class I	Common
HLA-A*02:01	Brazil	23.7	Class I	Common; Intermediate
HLA-A*03:01	Brazil	10	Class I	Common
HLA-A*11:01	Brazil	6.1	Class I	Common
HLA-A*23:01	Brazil	6.4	Class I	Common; Intermediate; Well-Defined
HLA-A*24:02	Brazil	7.5	Class I	Common
HLA-A*24:03	Brazil	5.26	Class I	Common; Intermediate; Well-Defined
HLA-A*31:01	Brazil	5.15	Class I	Common
HLA-A*68:01	Brazil	25	Class I	None
HLA-B*07:02	Brazil	6.3	Class I	Common; Well-Defined
HLA-B*08:01	Brazil	5.47	Class I	Common; Intermediate; Well-Defined
HLA-B*14:02	Brazil	7.53	Class I	Common; Intermediate
HLA-B*15:04	Brazil	7.89	Class I	Intermediate; Well-Defined
HLA-B*18:01	Brazil	5.1	Class I	Common; Intermediate; Well-Defined
HLA-B*35:01	Brazil	5.1	Class I	Well-Defined
HLA-B*35:04	Brazil	15.79	Class I	Common; Intermediate; Well-Defined
HLA-B*39:03	Brazil	28.57	Class I	None
HLA-B*39:05	Brazil	5.26	Class I	None
HLA-B*40:02	Brazil	25	Class I	None
HLA-B*44:02	Brazil	5.37	Class I	Common
HLA-B*44:03	Brazil	6.16	Class I	Common
HLA-B*51:01	Brazil	8.52	Class I	Common
HLA-B*52:01	Brazil	7.89	Class I	None
HLA-C*03:03	Brazil	8.5	Class I	Common
HLA-C*03:04	Brazil	35.1	Class I	Well-Defined
HLA-C*04:01	Brazil	13.7	Class I	Common
HLA-C*05:01	Brazil	5.56	Class I	Common; Intermediate; Well-Defined
HLA-C*06:02	Brazil	10.71	Class I	Common
HLA-C*07:01	Brazil	15.6	Class I	Common
HLA-C*07:02	Brazil	8	Class I	Common
HLA-C*08:02	Brazil	7.86	Class I	Common
HLA-C*08:03	Brazil	7.14	Class I	Common; Intermediate; Well-Defined
HLA-C*12:03	Brazil	6.25	Class I	Common
HLA-C*15:02	Brazil	11.76	Class I	Common
HLA-C*16:01	Brazil	5.56	Class I	Well-Defined
HLA-DRB1*01:01	Brazil	5.2	Class II	Common
HLA-DRB1*01:02	Brazil	6.8	Class II	Common
HLA-DRB1*03:01	Brazil	6.7	Class II	Common; Intermediate
HLA-DRB1*04:04	Brazil	7	Class II	Common
HLA-DRB1*04:07	Brazil	8.4	Class II	None
HLA-DRB1*04:11	Brazil	63.4	Class II	Common; Intermediate; Well-Defined
HLA-DRB1*07:01	Brazil	10	Class II	Intermediate
HLA-DRB1*08:02	Brazil	11	Class II	None
HLA-DRB1*08:04	Brazil	8.1	Class II	Common
HLA-DRB1*08:07	Brazil	6.4	Class II	Common; Intermediate; Well-Defined
HLA-DRB1*09:01	Brazil	8.2	Class II	None
HLA-DRB1*11:01	Brazil	6	Class II	Intermediate; Well-Defined
HLA-DRB1*13:01	Brazil	6	Class II	Common; Intermediate; Well-Defined
HLA-DRB1*13:02	Brazil	5.4	Class II	None
HLA-DRB1*14:02	Brazil	8.5	Class II	None
HLA-DRB1*15:01	Brazil	6.8	Class II	Common; Intermediate; Well-Defined
HLA-DRB1*16:02	Brazil	30.3	Class II	Intermediate; Well-Defined
HLA-DQA1*01:01-DQB1*05:01	Mixed	15.4	Class II	None-Common; Intermediate
HLA-DQA1*01:02-DQB1*05:01	Mixed	7.9	Class II	None-Common; Intermediate
HLA-DQA1*01:02-DQB1*06:04	Mixed	7.04	Class II	None-Common
HLA-DQA1*01:02-DQB1*06:09	Mixed	6.1	Class II	None-Common; Intermediate; Well-Defined
HLA-DQA1*01:03-DQB1*06:01	Mixed	22	Class II	None-None
HLA-DQA1*01:03-DQB1*06:03	Mixed	8.7	Class II	None-None
HLA-DQA1*02:01-DQB1*02:01	Mixed	18.31	Class II	None-Common
HLA-DQA1*02:01-DQB1*02:02	Mixed	7.8	Class II	None-Common
HLA-DQA1*04:01-DQB1*04:02	Mixed	8.6	Class II	None-Common; Intermediate; Well-Defined
HLA-DQA1*05:01-DQB1*02:01	Mixed	15.38	Class II	None-Common
HLA-DQA1*05:01-DQB1*03:01	Mixed	22.1	Class II	None-Common; Well-Defined
HLA-DPA1*01:03-DPB1*02:01	Mixed	14.7	Class II	None-None
HLA-DPA1*01:03-DPB1*03:01	Mixed	5.9	Class II	None-None
HLA-DPA1*01:03-DPB1*04:01	Mixed	40.9	Class II	None-Common
HLA-DPA1*01:03-DPB1*04:02	Mixed	13	Class II	None-Common; Intermediate
HLA-DPA1*01:03-DPB1*18:01	Mixed	5.3	Class II	None-Common; Intermediate
HLA-DPA1*02:01-DPB1*01:01	Mixed	33.6	Class II	None-None
HLA-DPA1*02:01-DPB1*13:01	Mixed	9.9	Class II	None-None
HLA-DPA1*02:01-DPB1*14:01	Mixed	6	Class II	None-None
HLA-DPA1*02:01-DPB1*17:01	Mixed	5.3	Class II	None-None
HLA-DPA1*02:02-DPB1*01:01	Mixed	13.8	Class II	None-None
HLA-DPA1*02:02-DPB1*05:01	Mixed	38.4	Class II	None-None
HLA-DPA1*03:01-DPB1*04:02	Mixed	12.9	Class II	None-Common; Intermediate
Note 1: The Brazilian Frequency (%) - phenotypic frequency in the Brazilian population from Allele Frequency Net Database
Note 2: All ‘None’ status in CWD v3.0 was described as Common in CWD v2.0
Note 3: CWD Frequency categories: common (≥1 in 10 000), intermediate (≥1 in 100 000), well-documented (≥5 occurrences)
1 Hurley CK, Kempenich J, Wadsworth K, Sauter J, Hofmann JA, Schefzyk D, Schmidt AH, Galarza P, Cardozo MBR, Dudkiewicz M, Houdova L, Jindra P, Sorensen BS, Jagannathan L, Mathur A, Linjama T, Torosian T, Freudenberger R, Manolis A, Mavrommatis J, Cereb N, Manor S, Shriki N, Sacchi N, Ameen R, Fisher R, Dunckley H, Andersen I, Alaskar A, Alzahrani M, Hajeer A, Jawdat D, Nicoloso G, Kupatawintu P,…

## Sheet: Planilha2
Common
Common; Intermediate
Common
Common
Common; Intermediate; Well-Defined
Common
Common; Intermediate; Well-Defined
Common
Common; Well-Defined
Common; Intermediate; Well-Defined
Common; Intermediate
Common; Intermediate; Well-Defined
Common; Intermediate; Well-Defined
Common
Common
Common
Common
Common
Common; Intermediate; Well-Defined
Common
Common
Common
Common
Common; Intermediate; Well-Defined
Common
Common
Common
Common
Common; Intermediate
Common
Common; Intermediate; Well-Defined
Common
Common; Intermediate; Well-Defined
Common; Intermediate; Well-Defined
Common; Intermediate; Well-Defined
None-Common; Intermediate
None-Common; Intermediate
None-Common
None-Common; Intermediate; Well-Defined
None-Common
None-Common
None-Common; Intermediate; Well-Defined
None-Common
None-Common; Well-Defined
None-Common
None-Common; Intermediate
None-Common; Intermediate
None-Common; Intermediate
