# Supplementary material for: EpiCurator: an immunoinformatic workflow to predict and prioritize SARS-CoV-2 epitopes
Source: PeerJ. 2021 Nov 30;9:e12548. doi: 10.7717/peerj.12548 (PMC8641484; doi:10.7717/peerj.12548)
Supplement: Supplemental Information 13 [file peerj-09-12548-s013.xlsx]

## Sheet: Properties
Protein	Start position	End position	Peptide	Core	Mutation	Type	Affinity	Conservancy	Immunogenicity	Allergenic	Tocixity	Antigenicity	IL4 inducer	IL17 Inducer	IL10 Inducer	IFN inducer	Immunomomodulatory	Proinflamatory	HLA binding
envelope	58	72	YSRVKNLNSSRVPDL	VKNLNSSRV	-	Class II	0.652533	100	96.1085	No	-0.66	0.7705	No	No	Inducer	No	No	Positive	HLA-DRB1*01:01, HLA-DRB1*01:02, HLA-DRB1*15:01, HLA-DRB1*16:02
membrane	212	220	SSYNIALLV	SSYNIALLV	D214Y	Class I	0.1633	100	0.14288	No	-0.83	0.7508	No	No	No	No	No	Positive	HLA-B*52:01, HLA-C*06:02, HLA-C*12:03, HLA-C*15:02
nucleocapsid	8	16	QRNALRITF	QRNALRITF	P12L	Class I	0.11132	98.62	0.21019	No	-1.2	0.8764	No	No	No	No	No	Positive	HLA-B*14:02, HLA-B*39:03, HLA-C*06:02, HLA-C*07:01, HLA-C*07:02
nucleocapsid	8	16	QRNATRITF	QRNATRITF	P12T	Class I	0.11686	96.43	0.25879	No	-0.89	0.7997	No	No	No	No	No	Positive	HLA-B*14:02, HLA-B*39:03, HLA-C*06:02, HLA-C*07:01, HLA-C*07:02
nucleocapsid	56	62	TQHGKED	NA	-	B cell	0.533923	100	NA	No	-1	1.0724	NA	NA	NA	NA	NA	NA	NA
nucleocapsid	56	62	TQHGKEH	NA	-	B cell	0.533	99.44	NA	No	-0.9	0.7673	NA	NA	NA	NA	NA	NA	NA
nucleocapsid	78	86	SRDDQIGYY	SRDDQIGYY	P79R	Class I	0.139233	91.63	0.06844	No	-0.45	1.5152	No	No	No	Inducer	No	Positive	HLA-C*06:02, HLA-C*07:01, HLA-C*07:02
nucleocapsid	94	102	RGGDGKMKD	NA	-	B cell	0.599083	100	NA	No	-0.5	0.8805	NA	NA	NA	NA	NA	NA	NA
nucleocapsid	96	102	GDGKMKD	NA	-	B cell	0.589167	100	NA	No	-0.54	1.4368	NA	NA	NA	NA	NA	NA	NA
nucleocapsid	173	209	EGSRGGSQASSRSSSRSRNSSRNSTPGSSKRTSPARM	NA	R202K,G203R	B cell	0.715	98.66	NA	No	-0.48	0.7991	NA	NA	NA	NA	NA	NA	NA
nucleocapsid	175	206	SRGGSQASSRSSSRSRNSSRNSTPGSSKRTSP	NA	R202K,G203R	B cell	0.732	99.03	NA	No	-0.46	1.0085	NA	NA	NA	NA	NA	NA	NA
nucleocapsid	203	209	GTSPARM	NA	-	B cell	0.57	100	NA	No	-0.85	1.1677	NA	NA	NA	NA	NA	NA	NA
nucleocapsid	213	221	VGDAALALL	VGDAALALL	G213V	Class I	0.184367	100	0.10077	No	-0.97	0.7485	No	No	No	No	No	No	HLA-C*05:01, HLA-C*08:02, HLA-C*08:03
nucleocapsid	226	244	LNQLESKMSGKGQQQQGQT	NA	-	B cell	0.6705	100	NA	No	-1.38	0.7127	NA	NA	NA	NA	NA	NA	NA
nucleocapsid	227	244	NQLEIKMSGKGQQQQGQT	NA	S231I	B cell	0.653	100	NA	No	-1.34	1.0078	NA	NA	NA	NA	NA	NA	NA
nucleocapsid	227	244	NQLESKISGKGQQQQSQT	NA	M233I,G242S	B cell	0.674	100	NA	No	-1.5	0.7929	NA	NA	NA	NA	NA	NA	NA
nucleocapsid	230	244	ESKISGKGQQQQGQT	NA	M233I	B cell	0.669	100	NA	No	-1.34	0.803	NA	NA	NA	NA	NA	NA	NA
nucleocapsid	230	244	ESKMSGKGQQQQGQP	NA	-	B cell	0.652	100	NA	No	-1.18	0.9796	NA	NA	NA	NA	NA	NA	NA
nucleocapsid	231	249	SKMSGKGQQQQGQTVTKKS	NA	-	B cell	0.666	100	NA	No	-1.35	0.8487	NA	NA	NA	NA	NA	NA	NA
nucleocapsid	263	277	ATKAYNVTQAFGRRG	YNVTQAFGR	-	Class II	0.480384	99.8	87.0669	No	-1.76	0.7146	Inducer	No	Inducer	No	No	Positive	HLA-DRB1*07:01, HLA-DRB1*09:01, HLA-DRB1*14:02, HLA-DRB1*16:02
nucleocapsid	317	325	SRIGMEVTL	SRIGMEVTL	-	Class I	0.0468	100	0.05807	No	-1.28	1.2115	No	No	No	No	No	Positive	HLA-B*14:02, HLA-B*39:03, HLA-B*39:05, HLA-C*06:02, HLA-C*07:01, HLA-C*07:02
nucleocapsid	326	340	SGTWLTYTGAIKLDY	TWLTYTGAI	-	Class II	0.699338	100	87.0494	No	-0.91	0.7239	No	No	Inducer	No	No	No	HLA-DRB1*07:01, HLA-DRB1*09:01, HLA-DRB1*16:02
nucleocapsid	327	341	GTWLTYTGAIKLDYK	WLTYTGAIK	D339Y	Class II	0.622835	95	88.6587	No	-0.7	1.1454	Inducer	No	Inducer	No	No	No	HLA-DPA1*02:01-DPB1*01:01, HLA-DPA1*02:02-DPB1*01:01, HLA-DRB1*07:01, HLA-DRB1*09:01, HLA-DRB1*16:02, HLA-DRB1*01:02
nucleocapsid	328	342	TWLTYTGAIKLDDKH	WLTYTGAIK	-	Class II	0.657864	100	84.7729	No	-0.73	1.1331	Inducer	No	No	No	No	No	HLA-DRB1*07:01, HLA-DRB1*08:07, HLA-DRB1*09:01
nucleocapsid	342	350	HPNFKDQVI	HPNFKDQVI	D342H	Class I	0.24084	100	-0.14706	No	-0.53	1.6187	No	No	No	Inducer	No	Positive	HLA-B*07:02, HLA-B*08:01, HLA-B*35:01, HLA-B*35:04, HLA-B*51:01
nucleocapsid	359	367	YKTFPPTEL	YKTFPPTEL	-	Class I	0.129517	100	0.20042	No	-0.83	0.7516	No	No	No	No	No	No	HLA-B*14:02, HLA-B*39:03, HLA-B*39:05, HLA-C*06:02, HLA-C*07:01, HLA-C*07:02
nucleocapsid	359	381	YETQALPQRQKKQQTVTLLPAAD	NA	-	B cell	0.634	100	NA	No	-1.59	0.706	NA	NA	NA	NA	NA	NA	NA
nucleocapsid	360	368	KTFPPTELK	KTFPPTELK	P367L	Class I	0.07165	97.2	0.1306	No	-1.14	1.1609	No	No	No	No	No	No	HLA-A*03:01, HLA-A*11:01, HLA-A*31:01, HLA-A*68:01
nucleocapsid	383	391	LRQKKQQTV	LRQKKQQTV	Q383L	Class I	0.214075	100	-0.64872	No	-0.68	0.9124	No	No	No	No	No	Positive	HLA-B*14:02, HLA-B*39:03, HLA-C*06:02, HLA-C*07:01
nucleocapsid	385	393	QKKQQIVTL	QKKQQIVTL	T390I	Class I	0.264433	100	-0.11656	No	-0.59	0.9122	No	No	No	No	No	Positive	HLA-B*08:01, HLA-B*14:02, HLA-B*39:03, HLA-B*39:05, HLA-C*06:02, HLA-C*07:01
nucleocapsid	386	400	KKQQTVTLLPAADLD	VTLLPAADL	-	Class II	0.591081	100	98.64	No	-1.74	0.7325	No	No	No	Inducer	No	Positive	HLA-DQA1*01:03-DQB1*06:03, HLA-DRB1*01:01, HLA-DRB1*01:02
ORF1ab	1	9	SRMMFHLQL	SRMMFHLQL	-	Class I	0.0540667	100	-0.16629	No	-0.69	0.826	Inducer	No	No	No	No	Positive	HLA-B*14:02, HLA-B*39:03, HLA-B*39:05, HLA-C*06:02, HLA-C*07:01, HLA-C*07:02
ORF1ab	7	15	GFNEKTHVL	GFNEKTHVL	-	Class I	0.235325	100	-0.02339	No	-1.16	0.8152	No	No	No	No	No	No	HLA-B*08:01, HLA-C*04:01, HLA-C*07:01, HLA-C*07:02
ORF1ab	8	16	FNEKTHVQL	FNEKTHVQL	-	Class I	0.291925	100	-0.14909	No	-1.25	0.9307	No	No	No	No	No	No	HLA-C*04:01, HLA-C*05:01, HLA-C*08:02, HLA-C*08:03
ORF1ab	10	18	EKTHVQLSL	EKTHVQLSL	-	Class I	0.2021	100	-0.12971	No	-1.21	1.3539	No	No	No	No	No	Positive	HLA-B*14:02, HLA-B*39:03, HLA-B*39:05
ORF1ab	46	54	NYENKYVVL	NYENKYVVL	-	Class I	0.27732	100	-0.12853	No	-0.91	1.0495	Inducer	No	No	Inducer	No	Positive	HLA-A*24:02, HLA-B*08:01, HLA-B*14:02, HLA-C*04:01, HLA-C*07:02
ORF1ab	46	54	YENKYVVLL	YENKYVVLL	-	Class I	0.170833	100	-0.15548	No	-1.04	0.813	Inducer	No	No	Inducer	No	Positive	HLA-B*18:01, HLA-B*39:05, HLA-B*40:02, HLA-B*44:02, HLA-B*44:03, HLA-B*52:01
ORF1ab	75	89	WDYQLKLLIHHRAQN	LKLLIHHRA	-	Class II	0.569395	92.31	63.4275	No	-0.68	1.0155	No	No	Inducer	Inducer	No	Positive	HLA-DPA1*01:03-DPB1*18:01, HLA-DRB1*08:02, HLA-DRB1*08:04, HLA-DRB1*11:01
ORF1ab	96	104	QYGRSGETL	QYGRSGETL	-	Class I	0.292067	100	0.04106	No	-0.89	0.8825	No	No	No	No	No	Positive	HLA-A*23:01, HLA-A*24:02, HLA-A*24:03
ORF1ab	98	106	SYIIISWYF	SYIIISWYF	-	Class I	0.087625	100	0.33577	No	-0.71	0.9515	Inducer	No	No	Inducer	No	Positive	HLA-A*23:01, HLA-A*24:02, HLA-A*24:03, HLA-C*07:02
ORF1ab	114	122	IPVAYRKVL	IPVAYRKVL	-	Class I	0.275425	100	-0.05999	No	-1.19	0.7702	No	No	No	No	No	No	HLA-B*07:02, HLA-B*08:01, HLA-B*35:04, HLA-B*51:01
ORF1ab	137	145	GADLKSFDL	GADLKSFDL	-	Class I	0.201	99.8	-0.25793	No	-1.2	1.4514	No	No	No	No	No	Positive	HLA-C*05:01, HLA-C*08:02, HLA-C*08:03
ORF1ab	141	149	KSFDLGDEL	KSFDLGDEL	-	Class I	0.272125	100	0.15864	No	-1.19	1.7648	No	No	No	No	No	Positive	HLA-C*03:03, HLA-C*03:04, HLA-C*08:03, HLA-C*15:02
ORF1ab	183	191	RFWDYQLKL	RFWDYQLKL	-	Class I	0.221129	100	-0.15378	No	-0.75	0.7408	No	No	No	No	No	Positive	HLA-A*23:01, HLA-A*24:02, HLA-A*24:03, HLA-C*04:01, HLA-C*06:02, HLA-C*07:01, HLA-C*07:02
ORF1ab	232	240	HEHEHEIAW	HEHEHEIAW	R231H	Class I	0.10355	100	0.37218	No	-0.76	0.8105	No	No	No	Inducer	No	Positive	HLA-B*18:01, HLA-B*40:02, HLA-B*44:02, HLA-B*44:03
ORF1ab	243	251	ERSEKSYEL	ERSEKSYEL	-	Class I	0.0921	100	-0.2633	No	-1.58	0.8976	No	No	No	No	No	Positive	HLA-B*08:01, HLA-B*14:02, HLA-B*39:03, HLA-B*39:05, HLA-C*06:02, HLA-C*07:01, HLA-C*07:02
ORF1ab	251	259	LQTPFEIKL	LQTPFEIKL	-	Class I	0.236633	100	0.19601	No	-0.99	0.8761	No	No	No	Inducer	No	Positive	HLA-B*39:03, HLA-B*39:05, HLA-B*52:01
ORF1ab	255	263	FEIKLAKKF	FEIKLAKKF	-	Class I	0.06655	100	-0.45577	No	-0.5	1.0141	No	No	No	No	No	Positive	HLA-B*18:01, HLA-B*40:02, HLA-B*44:02, HLA-B*44:03
ORF1ab	283	291	TIQPRVEKK	TIQPRVEKK	-	Class I	0.309933	100	-0.001	No	-1.7	1.1088	No	No	No	Inducer	No	Positive	HLA-A*03:01, HLA-A*11:01, HLA-A*68:01
ORF1ab	376	384	LEVGPEHSL	LEVGPEHSL	S375L	Class I	0.2608	100	0.06159	No	-0.86	1.0984	No	No	No	No	No	Positive	HLA-B*18:01, HLA-B*39:05, HLA-B*40:02, HLA-B*44:02, HLA-B*44:03
ORF1ab	376	384	SEVGPEHSF	SEVGPEHSF	-	Class I	0.025925	99.8	0.06159	No	-0.88	0.7376	No	No	No	No	No	Positive	HLA-B*18:01, HLA-B*40:02, HLA-B*44:02, HLA-B*44:03
ORF1ab	377	385	AEVGPEHSL	AEVGPEHSL	S375A	Class I	0.14076	99.8	0.06159	No	-0.75	0.8653	No	No	No	No	No	Positive	HLA-B*18:01, HLA-B*39:05, HLA-B*40:02, HLA-B*44:02, HLA-B*44:03
ORF1ab	454	462	MRMKKKVIV	MRMKKKVIV	-	Class I	0.23506	100	-0.5744	No	-1.18	0.771	Inducer	No	No	Inducer	Positive	Positive	HLA-B*08:01, HLA-B*14:02, HLA-B*39:03, HLA-C*06:02, HLA-C*07:01
ORF1ab	456	470	KEKVNINIVGDFKLN	INIVGDFKL	-	Class II	0.563022	99.8	88.8362	No	-1.26	0.8602	No	No	No	No	No	Positive	HLA-DQA1*01:02-DQB1*05:01, HLA-DQA1*01:02-DQB1*06:04, HLA-DRB1*15:01, HLA-DRB1*16:02
ORF1ab	457	471	EKVNINIVGDFKLNE	INIVGDFKL	-	Class II	0.567961	99.8	88.4918	No	-1.23	0.7865	No	No	No	Inducer	No	Positive	HLA-DQA1*01:02-DQB1*05:01, HLA-DQA1*01:02-DQB1*06:04, HLA-DRB1*03:01, HLA-DRB1*15:01, HLA-DRB1*16:02
ORF1ab	458	472	KVNINIVGDFKLNEE	INIVGDFKL	-	Class II	0.549146	98.23	89.4322	No	-1.08	0.7245	No	No	No	No	No	Positive	HLA-DQA1*01:01-DQB1*05:01, HLA-DQA1*01:02-DQB1*05:01, HLA-DQA1*01:02-DQB1*06:04, HLA-DRB1*03:01, HLA-DRB1*04:04, HLA-DRB1*13:02, HLA-DRB1*15:01, HLA-DRB1*16:02
ORF1ab	459	473	VNINIVGDFKLNEEI	INIVGDFKL	-	Class II	0.525805	94.16	91.7649	No	-1.14	0.7417	No	No	No	No	No	Positive	HLA-DQA1*01:01-DQB1*05:01, HLA-DQA1*01:02-DQB1*05:01, HLA-DQA1*01:02-DQB1*06:04, HLA-DRB1*03:01, HLA-DRB1*15:01, HLA-DRB1*16:02
ORF1ab	488	496	VETVKGLDY	VETVKGLDY	-	Class I	0.365633	100	-0.12036	No	-0.67	1.188	No	No	No	No	No	Positive	HLA-B*18:01, HLA-B*44:02, HLA-B*44:03
ORF1ab	528	536	TIHKKATSL	TIHKKATSL	-	Class I	0.24484	100	-0.44357	No	-1.33	0.9976	Inducer	No	No	No	No	Positive	HLA-B*07:02, HLA-B*08:01, HLA-B*14:02, HLA-C*03:03, HLA-C*03:04
ORF1ab	620	628	VYEKLKPVF	VYEKLKPVF	-	Class I	0.09982	99.4	-0.38354	No	-1.34	0.9735	Inducer	No	No	No	No	Positive	HLA-A*23:01, HLA-A*24:02, HLA-A*24:03, HLA-C*04:01, HLA-C*07:02
ORF1ab	620	628	VYEKLKPVL	VYEKLKPVL	-	Class I	0.23622	100	-0.38354	No	-1.48	0.7193	Inducer	No	No	No	No	Positive	HLA-A*23:01, HLA-A*24:02, HLA-A*24:03, HLA-C*04:01, HLA-C*07:02
ORF1ab	721	729	MSVSIEIEM	MSVSIEIEM	-	Class I	0.363425	100	0.2416	No	-0.91	1.4828	No	No	No	No	No	Positive	HLA-B*35:01, HLA-B*35:04, HLA-C*03:03, HLA-C*03:04, HLA-C*08:03, HLA-C*12:03, HLA-C*15:02, HLA-C*16:01
ORF1ab	791	799	LEIKDTEKY	LEIKDTEKY	-	Class I	0.0765333	100	-0.15716	No	-1.15	1.8468	Inducer	No	No	Inducer	No	Positive	HLA-B*18:01, HLA-B*44:02, HLA-B*44:03
ORF1ab	835	843	GYKSVNITF	GYKSVNITF	-	Class I	0.08996	100	-0.06736	No	-1.02	2.3667	No	No	No	No	No	Positive	HLA-A*23:01, HLA-A*24:02, HLA-A*24:03, HLA-C*07:01, HLA-C*07:02
ORF1ab	837	851	KSVNITFELDERIDK	FELDERIDK	-	Class II	0.504657	100	91.5613	No	-2	1.1131	No	No	No	No	No	No	HLA-DQA1*01:02-DQB1*05:01, HLA-DQA1*05:01-DQB1*02:01, HLA-DPA1*02:02-DPB1*01:01
ORF1ab	838	852	SVNITFELDERIDKV	FELDERIDK	-	Class II	0.501401	100	92.8013	No	-2.01	1.0675	No	No	No	No	No	No	HLA-DQA1*01:01-DQB1*05:01, HLA-DQA1*01:02-DQB1*05:01, HLA-DQA1*05:01-DQB1*02:01, HLA-DPA1*02:02-DPB1*01:01, HLA-DRB1*03:01
ORF1ab	860	868	YTVELGTEV	YTVELGTEV	-	Class I	0.17166	100	0.22651	No	-1.26	0.7185	No	No	No	No	No	No	HLA-C*03:03, HLA-C*03:04, HLA-C*08:03, HLA-C*12:03, HLA-C*15:02
ORF1ab	954	962	DYQGKPLEL	DYQGKPLEL	-	Class I	0.297137	99.01	-0.1748	No	-0.78	1.3674	No	No	No	Inducer	No	Positive	HLA-A*23:01, HLA-A*24:02, HLA-B*08:01, HLA-B*14:02, HLA-C*04:01, HLA-C*06:02, HLA-C*07:01, HLA-C*07:02
ORF1ab	954	962	DYQGKSLEF	DYQGKSLEF	-	Class I	0.1835	100	-0.32009	No	-0.72	1.6348	No	No	No	Inducer	No	Positive	HLA-A*23:01, HLA-A*24:02, HLA-A*24:03, HLA-C*07:02
ORF1ab	963	971	GATSAALQL	GATSAALQL	-	Class I	0.3386	100	-0.15598	No	-0.96	0.7376	Inducer	No	No	No	No	No	HLA-C*03:03, HLA-C*03:04, HLA-C*08:03, HLA-C*15:02
ORF1ab	1006	1014	FEVQPQLEM	FEVQPQLEM	-	Class I	0.22212	100	-0.17386	No	-1.32	1.5344	No	No	No	No	No	Positive	HLA-B*18:01, HLA-B*39:05, HLA-B*40:02, HLA-B*44:02, HLA-B*44:03
ORF1ab	1052	1066	VKPTVVVNAANVYLK	TVVVNAANV	-	Class II	0.658958	100	79.5384	No	-1.43	0.7866	No	No	No	No	No	Positive	HLA-DRB1*03:01, HLA-DRB1*08:07, HLA-DRB1*13:01, HLA-DRB1*13:02, HLA-DRB1*14:02, HLA-DRB1*15:01
ORF1ab	1054	1068	PTVVVNAANVYLKHG	TVVVNAANV	-	Class II	0.65222	100	76.8964	No	-1.4	0.745	No	No	No	Inducer	No	Positive	HLA-DRB1*01:02, HLA-DRB1*13:01, HLA-DRB1*13:02, HLA-DRB1*14:02, HLA-DRB1*15:01, HLA-DRB1*16:02
ORF1ab	1054	1068	PTVVVNAANVYLKHR	TVVVNAANV	-	Class II	0.66076	97.85	76.8964	No	-1.16	0.9503	No	No	No	No	No	No	HLA-DRB1*01:02, HLA-DRB1*04:04, HLA-DRB1*13:01, HLA-DRB1*13:02, HLA-DRB1*14:02, HLA-DRB1*15:01, HLA-DRB1*16:02
ORF1ab	1165	1179	CVDIVRTNVYLAVFD	IVRTNVYLA	-	Class II	0.539475	99.6	92.0245	No	-1.21	0.7251	Inducer	No	No	No	No	Positive	HLA-DPA1*01:03-DPB1*02:01, HLA-DPA1*01:03-DPB1*04:01, HLA-DPA1*01:03-DPB1*04:02, HLA-DPA1*01:03-DPB1*18:01, HLA-DPA1*02:01-DPB1*01:01, HLA-DPA1*02:02-DPB1*01:01, HLA-DPA1*03:01-DPB1*04:02
ORF1ab	1206	1214	TPKEEVKPF	TPKEEVKPF	-	Class I	0.248	100	-0.02137	Allergen	-0.77	0.7207	No	No	No	No	No	No	HLA-B*07:02, HLA-B*08:01, HLA-B*35:01, HLA-B*35:04
ORF1ab	1271	1279	VSDIDITFL	VSDIDITFL	-	Class I	0.16386	100	0.38916	No	-1.21	2.2906	No	No	No	No	No	Positive	HLA-C*04:01, HLA-C*05:01, HLA-C*08:02, HLA-C*08:03, HLA-C*15:02
ORF1ab	1291	1305	VQEGVLTAVVIPTKK	GVLTAVVIP	-	Class II	0.530923	100	96.8544	No	-1.62	0.7622	No	No	No	Inducer	No	Positive	HLA-DQA1*01:03-DQB1*06:01, HLA-DQA1*01:03-DQB1*06:03, HLA-DQA1*05:01-DQB1*03:01
ORF1ab	1292	1306	QEGVLTAVVIPTKKA	LTAVVIPTK	-	Class II	0.540296	100	95.7053	No	-1.6	0.789	No	No	No	Inducer	No	Positive	HLA-DQA1*01:03-DQB1*06:01, HLA-DQA1*01:03-DQB1*06:03, HLA-DQA1*05:01-DQB1*03:01
ORF1ab	1293	1307	EGVLTVVVIPTKKAG	TVVVIPTKK	-	Class II	0.629035	97.47	81.7406	No	-1.55	0.7344	No	No	No	Inducer	No	Positive	HLA-DRB1*08:02, HLA-DRB1*08:04, HLA-DRB1*04:04
ORF1ab	1296	1310	LTAVVIPTKKAGGTT	TAVVIPTKK	-	Class II	0.464653	100	90.5773	No	-1.45	0.7319	No	No	No	Inducer	No	Positive	HLA-DRB1*08:02, HLA-DRB1*08:04, HLA-DRB1*11:01, HLA-DRB1*13:01
ORF1ab	1296	1310	LTVVVIPTKKAGGTT	VVVIPTKKA	-	Class II	0.583497	100	81.549	No	-1.29	0.8006	No	No	No	Inducer	No	No	HLA-DRB1*08:02, HLA-DRB1*08:04, HLA-DRB1*08:07, HLA-DRB1*11:01, HLA-DRB1*13:01, HLA-DRB1*04:04
ORF1ab	1297	1311	TVVVIPTKKAGGTTE	VVVIPTKKA	-	Class II	0.531405	100	81.4618	No	-1.28	0.7621	No	No	No	No	No	Positive	HLA-DRB1*08:02, HLA-DRB1*08:04, HLA-DRB1*08:07, HLA-DRB1*11:01, HLA-DRB1*13:01
ORF1ab	1360	1368	ISNEKQEIL	ISNEKQEIL	-	Class I	0.21528	100	-0.05813	No	-0.93	0.7304	No	No	No	Inducer	No	Positive	HLA-C*03:03, HLA-C*03:04, HLA-C*08:03, HLA-C*15:02, HLA-C*16:01
ORF1ab	1370	1378	TVSWNLREM	TVSWNLREM	-	Class I	0.44405	100	0.25463	No	-0.8	1.8822	No	No	No	No	No	Positive	HLA-C*03:03, HLA-C*03:04, HLA-C*12:03, HLA-C*16:01
ORF1ab	1398	1406	IVSTIQRKY	IVSTIQRKY	-	Class I	0.3354	100	-0.0764	No	-1.05	1.0912	Inducer	No	No	No	No	Positive	HLA-B*15:04, HLA-C*07:01, HLA-C*12:03, HLA-C*16:01
ORF1ab	1401	1415	TIQRKYKGIKIQEGV	QRKYKGIKI	-	Class II	0.471976	99.6	89.6003	No	-1.2	0.703	No	No	No	Inducer	No	Positive	HLA-DQA1*01:03-DQB1*06:01, HLA-DRB1*08:02, HLA-DRB1*08:07
ORF1ab	1401	1415	AIQRKYKGIKIQEGV	QRKYKGIKI	-	Class II	0.472082	99.6	89.8728	No	-1.22	0.7231	No	No	No	Inducer	No	Positive	HLA-DQA1*01:03-DQB1*06:01, HLA-DRB1*08:02, HLA-DRB1*08:07
ORF1ab	1401	1415	IIQRKYKGIKIQEGV	QRKYKGIKI	-	Class II	0.474195	99.6	88.8014	No	-1.1	0.7285	No	No	No	Inducer	No	Positive	HLA-DQA1*01:03-DQB1*06:01, HLA-DRB1*08:02, HLA-DRB1*08:07
ORF1ab	1407	1421	KGIKIQEGVVDYGAR	IKIQEGVVD	-	Class II	0.444253	100	95.1273	No	-1.1	0.8385	No	No	No	Inducer	No	Positive	HLA-DQA1*01:02-DQB1*05:01, HLA-DQA1*01:02-DQB1*06:04, HLA-DQA1*05:01-DQB1*03:01
ORF1ab	1408	1422	GIKIQEGVVDYGARF	IKIQEGVVD	-	Class II	0.464146	100	96.0325	No	-1.24	0.837	No	No	No	No	No	Positive	HLA-DQA1*01:02-DQB1*05:01, HLA-DQA1*01:02-DQB1*06:04, HLA-DQA1*01:03-DQB1*06:01, HLA-DQA1*05:01-DQB1*03:01
ORF1ab	1515	1523	SYSGQSTQL	SYSGQSTQL	-	Class I	0.217329	100	-0.32305	No	-1.08	0.8521	No	No	No	No	No	Positive	HLA-A*23:01, HLA-A*24:02, HLA-A*24:03, HLA-C*04:01, HLA-C*06:02, HLA-C*07:01, HLA-C*07:02
ORF1ab	1529	1537	KRGDKSVYY	KRGDKSVYY	-	Class I	0.0489	100	-0.29973	No	-0.88	0.9685	Inducer	No	No	Inducer	No	Positive	HLA-C*06:02, HLA-C*07:01, HLA-C*07:02
ORF1ab	1584	1592	LSHQLNMSM	LSHQLNMSM	-	Class I	0.3083	100	-0.36781	No	-1.18	0.8816	No	No	No	No	No	Positive	HLA-C*03:03, HLA-C*03:04, HLA-C*15:02, HLA-C*16:01
ORF1ab	1585	1593	RAQNMTMSY	RAQNMTMSY	-	Class I	0.21988	100	-0.42343	No	-0.64	1.2324	No	No	No	Inducer	No	Positive	HLA-A*01:01, HLA-B*15:04, HLA-B*35:01, HLA-C*12:03, HLA-C*16:01
ORF1ab	1634	1642	YYHITDPSF	YYHITDPSF	-	Class I	0.100183	96.15	0.09708	No	-1	1.2738	No	No	No	No	No	Positive	HLA-A*23:01, HLA-A*24:02, HLA-A*24:03, HLA-C*04:01, HLA-C*07:01, HLA-C*07:02
ORF1ab	1635	1643	YHITDPSFL	YHITDPSFL	-	Class I	0.212633	100	0.0222	No	-1	1.2632	No	No	No	Inducer	No	Positive	HLA-B*14:02, HLA-B*39:03, HLA-B*39:05, HLA-C*06:02, HLA-C*07:01, HLA-C*07:02
ORF1ab	1635	1643	YHTTDPSFL	YHTTDPSFL	-	Class I	0.1985	100	-0.0084	No	-0.49	1.2453	No	No	No	Inducer	No	No	HLA-B*39:03, HLA-B*39:05, HLA-C*07:02
ORF1ab	1660	1668	QVNGLTSIK	QVNGLTSIK	-	Class I	0.238533	99.8	-0.00412	No	-1.28	0.7752	No	No	No	Inducer	No	No	HLA-A*03:01, HLA-A*11:01, HLA-A*68:01
ORF1ab	1683	1697	LQQIELKFNPPALQD	ELKFNPPAL	-	Class II	0.551632	100	98.6844	No	-0.51	1.3607	No	No	No	No	No	No	HLA-DRB1*08:04, HLA-DRB1*13:02, HLA-DRB1*14:02
ORF1ab	1695	1709	LQDAYYRARAGEAAN	YRARAGEAA	-	Class II	0.515126	100	94.8876	No	-1.2	0.704	No	No	Inducer	Inducer	No	No	HLA-DQA1*05:01-DQB1*03:01, HLA-DRB1*01:01, HLA-DRB1*01:02, HLA-DRB1*07:01, HLA-DRB1*08:02, HLA-DRB1*08:07, HLA-DRB1*09:01, HLA-DRB1*11:01, HLA-DRB1*16:02
ORF1ab	1697	1711	DAYYRARAGEAANFC	YRARAGEAA	-	Class II	0.66383	100	93.285	No	-1	0.7925	No	No	Inducer	Inducer	No	No	HLA-DQA1*05:01-DQB1*03:01, HLA-DRB1*01:01, HLA-DRB1*09:01
ORF1ab	1771	1785	MGTLSYEQFKKGVQI	LSYEQFKKG	-	Class II	0.497758	100	96.4073	No	-1.25	0.7328	No	No	No	No	No	Positive	HLA-DPA1*01:03-DPB1*02:01, HLA-DPA1*01:03-DPB1*04:01, HLA-DPA1*01:03-DPB1*04:02, HLA-DPA1*01:03-DPB1*18:01, HLA-DPA1*02:01-DPB1*01:01, HLA-DPA1*02:02-DPB1*01:01, HLA-DPA1*02:02-DPB1*05:01, HLA-DPA1*03:01-DPB1*04:02, HLA-DRB1*11:01
ORF1ab	1798	1806	VQQESPFVM	VQQESPFVM	-	Class I	0.212	100	0.01453	No	-0.92	0.8422	No	No	No	No	No	Positive	HLA-B*15:04, HLA-B*39:03, HLA-B*39:05, HLA-B*52:01, HLA-C*08:03
ORF1ab	1812	1820	AQYELKHGI	AQYELKHGI	-	Class I	0.140533	99.8	-0.06715	No	-1.1	1.1853	No	No	No	No	No	Positive	HLA-A*02:01, HLA-B*15:04, HLA-B*52:01
ORF1ab	1813	1821	QYELKHGTF	QYELKHGTF	-	Class I	0.366075	100	-0.10693	No	-1.16	1.5575	No	No	No	No	No	No	HLA-A*23:01, HLA-A*24:02, HLA-A*24:03, HLA-C*04:01
ORF1ab	1892	1900	SIDPMLMHF	SIDPMLMHF	-	Class I	0.23845	100	-0.3147	No	-0.97	1.005	No	No	No	No	No	No	HLA-A*01:01, HLA-A*23:01, HLA-C*04:01, HLA-C*05:01, HLA-C*07:02, HLA-C*08:02, HLA-C*08:03, HLA-C*15:02
ORF1ab	1902	1916	KDNSYFTEQPIDLVP	YFTEQPIDL	-	Class II	0.478001	100	98.1315	No	-1.31	1.1449	No	No	No	No	No	Positive	HLA-DQA1*01:01-DQB1*05:01, HLA-DQA1*05:01-DQB1*02:01, HLA-DPA1*02:02-DPB1*01:01, HLA-DRB1*01:01
ORF1ab	1903	1917	DNSYFTEQPIDLVPN	YFTEQPIDL	-	Class II	0.487759	100	98.5999	No	-1.24	0.8354	No	No	No	No	No	Positive	HLA-DQA1*05:01-DQB1*02:01, HLA-DPA1*02:02-DPB1*01:01, HLA-DRB1*01:01
ORF1ab	1907	1921	FTEQPIDLVPNQPYP	FTEQPIDLV	-	Class II	0.464288	100	99.395	No	-1.43	0.8125	No	No	No	No	No	No	HLA-DQA1*01:02-DQB1*05:01, HLA-DRB1*13:01, HLA-DRB1*13:02
ORF1ab	1910	1924	QPIDLVPNQPYPNAS	LVPNQPYPN	-	Class II	0.492243	100	89.1151	No	-1.08	0.7895	No	No	No	No	No	No	HLA-DQA1*01:02-DQB1*05:01, HLA-DRB1*13:01, HLA-DRB1*13:02, HLA-DRB1*14:02, HLA-DRB1*15:01
ORF1ab	1923	1931	VSFDNFKFV	VSFDNFKFV	-	Class I	0.20596	100	0.05062	No	-1.06	1.2222	No	No	No	No	No	Positive	HLA-B*52:01, HLA-C*06:02, HLA-C*12:03, HLA-C*15:02, HLA-C*16:01
ORF1ab	1952	1960	SRELKVTFF	SRELKVTFF	-	Class I	0.213975	99.8	-0.04864	No	-1.12	1.0375	No	No	No	No	No	No	HLA-B*14:02, HLA-C*06:02, HLA-C*07:01, HLA-C*07:02
ORF1ab	2017	2025	KPVETSNSF	KPVETSNSF	-	Class I	0.127825	100	-0.1059	No	-0.91	0.7666	No	No	No	No	No	Positive	HLA-B*07:02, HLA-B*35:01, HLA-B*35:04, HLA-C*04:01
ORF1ab	2088	2096	EEVGHTDLM	EEVGHTDLM	-	Class I	0.3471	100	0.12778	No	-0.82	0.8173	No	No	No	No	No	No	HLA-B*18:01, HLA-B*44:02, HLA-B*44:03
ORF1ab	2089	2103	EVGYTDLMAAYVDNS	TDLMAAYVD	-	Class II	0.535382	100	96.6695	No	-1.04	0.9253	No	No	No	Inducer	No	Positive	HLA-DRB1*09:01, HLA-DRB1*16:02, HLA-DRB1*01:01, HLA-DRB1*01:02
ORF1ab	2090	2104	VGYTDLMAAYVDNSS	TDLMAAYVD	-	Class II	0.591113	100	95.8672	No	-0.77	0.7177	No	No	No	Inducer	No	Positive	HLA-DQA1*01:01-DQB1*05:01, HLA-DQA1*01:02-DQB1*05:01, HLA-DRB1*01:01
ORF1ab	2254	2262	MSNLGIPSY	MSNLGIPSY	-	Class I	0.16422	100	0.039	No	-1.15	0.8252	No	No	No	No	No	Positive	HLA-A*01:01, HLA-B*15:04, HLA-B*35:01, HLA-C*12:03, HLA-C*16:01
ORF1ab	2266	2280	YREGYLNSTNVTIAT	LNSTNVTIA	-	Class II	0.670158	100	91.4921	Allergen	-0.69	0.8436	No	No	No	No	No	Positive	HLA-DRB1*07:01, HLA-DRB1*09:01, HLA-DRB1*16:02
ORF1ab	2267	2281	REGYLNSTNVTIATY	YLNSTNVTI	-	Class II	0.680668	100	89.1471	Allergen	-0.62	0.885	Inducer	No	No	No	No	Positive	HLA-DRB1*07:01, HLA-DRB1*09:01, HLA-DRB1*16:02
ORF1ab	2301	2309	YPSLETIQI	YPSLETIQI	-	Class I	0.22922	100	0.11382	No	-0.85	0.8151	No	No	No	No	No	Positive	HLA-B*07:02, HLA-B*35:01, HLA-B*35:04, HLA-B*51:01, HLA-C*04:01
ORF1ab	2312	2320	SSFKWDLTV	SSFKWDLTV	-	Class I	0.200733	100	0.0709	No	-0.43	0.8007	No	No	No	No	No	Positive	HLA-B*52:01, HLA-C*12:03, HLA-C*15:02
ORF1ab	2313	2321	SFKWDLTAF	SFKWDLTAF	-	Class I	0.36255	100	0.21967	No	-0.8	1.0315	No	No	No	No	No	Positive	HLA-A*23:01, HLA-A*24:02, HLA-A*24:03, HLA-C*07:02
ORF1ab	2351	2359	FSYFAVHFI	FSYFAVHFI	-	Class I	0.264825	100	0.28926	No	-1.26	0.8806	Inducer	No	No	No	No	Positive	HLA-B*52:01, HLA-C*06:02, HLA-C*12:03, HLA-C*15:02
ORF1ab	2483	2497	PTDQSFYIVDSVTVK	FYIVDSVTV	-	Class II	0.639339	98	92.7078	No	-0.71	0.9212	No	No	No	No	No	Positive	HLA-DQA1*01:01-DQB1*05:01, HLA-DRB1*07:01, HLA-DRB1*08:07, HLA-DRB1*09:01, HLA-DRB1*16:02, HLA-DRB1*01:01
ORF1ab	2484	2498	TDQSFYIVDSVTVKN	FYIVDSVTV	-	Class II	0.599085	98	92.1163	No	-0.6	0.991	No	No	No	No	No	Positive	HLA-DQA1*01:01-DQB1*05:01, HLA-DPA1*02:02-DPB1*01:01, HLA-DRB1*07:01, HLA-DRB1*08:07, HLA-DRB1*09:01, HLA-DRB1*13:02, HLA-DRB1*14:02, HLA-DRB1*15:01, HLA-DRB1*16:02, HLA-DRB1*01:01, HLA-DRB1*01:02, HLA-DRB1*04:07
ORF1ab	2485	2499	DQSFYIVDSVTVKNG	YIVDSVTVK	-	Class II	0.601572	98	90.0448	No	-0.48	0.8952	No	No	No	No	No	Positive	HLA-DPA1*02:02-DPB1*01:01, HLA-DRB1*07:01, HLA-DRB1*08:02, HLA-DRB1*08:07, HLA-DRB1*09:01, HLA-DRB1*13:02, HLA-DRB1*14:02, HLA-DRB1*15:01, HLA-DRB1*16:02, HLA-DRB1*01:01, HLA-DRB1*01:02, HLA-DRB1*03:01, HLA-DRB1*04:07
ORF1ab	2486	2500	QSFYIVDSVTVKNGS	YIVDSVTVK	-	Class II	0.632041	97.8	86.9329	No	-0.58	0.8663	No	No	Inducer	No	No	No	HLA-DRB1*07:01, HLA-DRB1*08:07, HLA-DRB1*09:01, HLA-DRB1*14:02, HLA-DRB1*16:02, HLA-DRB1*01:01, HLA-DRB1*03:01, HLA-DRB1*04:07
ORF1ab	2511	2519	KTYERHSLF	KTYERHSLF	-	Class I	0.228242	99.6	0.0343	No	-0.94	0.7141	Inducer	No	No	No	No	Positive	HLA-A*23:01, HLA-A*24:02, HLA-B*15:04, HLA-B*52:01, HLA-C*03:03, HLA-C*03:04, HLA-C*06:02, HLA-C*07:01, HLA-C*07:02, HLA-C*12:03, HLA-C*15:02, HLA-C*16:01
ORF1ab	2519	2527	SHFVNLDNL	SHFVNLDNL	-	Class I	0.177767	100	0.07774	No	-1.05	0.8728	No	No	No	No	No	Positive	HLA-B*14:02, HLA-B*39:03, HLA-B*39:05
ORF1ab	2580	2588	VGDSAEVAF	VGDSAEVAF	-	Class I	0.138375	95.2	0.03078	No	-1.11	0.8225	No	No	No	No	No	Positive	HLA-C*04:01, HLA-C*05:01, HLA-C*08:02, HLA-C*08:03
ORF1ab	2709	2723	ISMSAIYNTDFMSVS	SAIYNTDFM	-	Class II	0.616541	92	97.1408	No	-1.44	1.0457	No	No	No	No	No	Positive	HLA-DPA1*01:03-DPB1*02:01, HLA-DPA1*01:03-DPB1*04:01, HLA-DPA1*01:03-DPB1*04:02, HLA-DPA1*01:03-DPB1*18:01, HLA-DPA1*02:01-DPB1*01:01, HLA-DPA1*03:01-DPB1*04:02
ORF1ab	2709	2723	MSAIYNTDFMSVSIE	YNTDFMSVS	-	Class II	0.62703	92	93.2694	No	-1.47	1.0568	No	No	No	No	No	Positive	HLA-DPA1*01:03-DPB1*02:01, HLA-DPA1*01:03-DPB1*04:01, HLA-DPA1*01:03-DPB1*04:02, HLA-DPA1*01:03-DPB1*18:01, HLA-DPA1*02:01-DPB1*01:01, HLA-DPA1*02:02-DPB1*01:01, HLA-DPA1*03:01-DPB1*04:02
ORF1ab	2709	2723	SMSAIYNTDFMSVSI	YNTDFMSVS	-	Class II	0.62982	92	94.2914	No	-1.42	1.007	No	No	No	No	No	Positive	HLA-DPA1*01:03-DPB1*02:01, HLA-DPA1*01:03-DPB1*04:01, HLA-DPA1*01:03-DPB1*04:02, HLA-DPA1*01:03-DPB1*18:01, HLA-DPA1*02:01-DPB1*01:01, HLA-DPA1*03:01-DPB1*04:02
ORF1ab	2726	2740	RKQIRSAAKKNNLPF	KQIRSAAKK	-	Class II	0.558431	100	82.8876	No	-0.66	0.9452	No	No	Inducer	No	No	Positive	HLA-DRB1*08:02, HLA-DRB1*08:04, HLA-DRB1*11:01
ORF1ab	2734	2742	KKNNLPFKL	KKNNLPFKL	-	Class I	0.286467	100	-0.05705	No	-0.95	1.9697	Inducer	No	No	No	No	Positive	HLA-C*06:02, HLA-C*07:01, HLA-C*07:02
ORF1ab	2794	2802	YVMSKHTDF	YVMSKHTDF	-	Class I	0.25208	99.8	-0.3573	No	-0.68	1.1462	No	No	No	No	No	Positive	HLA-B*08:01, HLA-C*03:03, HLA-C*03:04, HLA-C*12:03, HLA-C*16:01
ORF1ab	2845	2853	YTNDKACPL	YTNDKACPL	-	Class I	0.268967	99.8	-0.20493	No	-0.52	1.2036	Inducer	No	No	No	No	Positive	HLA-C*03:03, HLA-C*03:04, HLA-C*08:03, HLA-C*12:03, HLA-C*15:02, HLA-C*16:01
ORF1ab	2858	2866	ITREVGFVM	ITREVGFVM	-	Class I	0.3335	99.65	0.31257	No	-0.78	0.9497	No	No	No	No	No	Positive	HLA-C*03:03, HLA-C*03:04, HLA-C*12:03, HLA-C*16:01
ORF1ab	2889	2897	FSVVGNICY	FSVVGNICY	-	Class I	0.371333	100	0.16267	No	-0.76	1.0337	Inducer	No	No	Inducer	No	Positive	HLA-A*01:01, HLA-B*35:01, HLA-C*16:01
ORF1ab	2900	2914	LKLIEYTDFATSACV	LKLIEYTDF	-	Class II	0.59337	100	92.3323	No	-0.93	0.7983	Inducer	No	No	Inducer	No	Positive	HLA-DPA1*01:03-DPB1*02:01, HLA-DPA1*01:03-DPB1*04:01, HLA-DPA1*01:03-DPB1*04:02, HLA-DPA1*01:03-DPB1*18:01, HLA-DPA1*02:01-DPB1*01:01, HLA-DPA1*02:01-DPB1*13:01, HLA-DPA1*02:02-DPB1*01:01, HLA-DPA1*03:01-DPB1*04:02
ORF1ab	2926	2934	FGKPVPYCY	FGKPVPYCY	-	Class I	0.2866	99.4	-0.08602	No	-0.48	1.1942	No	No	No	No	No	No	HLA-B*35:01, HLA-C*07:01, HLA-C*12:03, HLA-C*16:01
ORF1ab	2948	2956	LRPDIRYVL	LRPDIRYVL	-	Class I	0.1053	92.36	0.21804	No	-0.79	0.8264	No	No	No	Inducer	No	Positive	HLA-B*14:02, HLA-B*39:03, HLA-B*39:05, HLA-C*06:02, HLA-C*07:01, HLA-C*07:02
ORF1ab	3124	3132	AHIQWMVMF	AHIQWMVMF	-	Class I	0.431433	100	-0.09072	No	-0.87	1.1004	Inducer	No	No	No	No	Positive	HLA-A*23:01, HLA-B*39:03, HLA-B*39:05
ORF1ab	3138	3146	VPFWITIVY	VPFWITIVY	-	Class I	0.260933	100	0.56347	No	-0.92	1.0001	Inducer	No	No	Inducer	No	Positive	HLA-B*18:01, HLA-B*35:01, HLA-B*35:04
ORF1ab	3202	3210	MQYNRYLAL	MQYNRYLAL	-	Class I	0.220313	99.8	0.05271	No	-0.98	0.7272	Inducer	No	No	No	No	Positive	HLA-B*08:01, HLA-B*14:02, HLA-B*15:04, HLA-B*39:03, HLA-B*39:05, HLA-B*52:01, HLA-C*03:03, HLA-C*03:04, HLA-C*06:02, HLA-C*07:01, HLA-C*07:02, HLA-C*08:03, HLA-C*12:03, HLA-C*15:02, HLA-C*16:01
ORF1ab	3202	3210	TQYNRYLAL	TQYNRYLAL	-	Class I	0.205364	100	0.05271	No	-0.95	0.7829	Inducer	No	No	No	No	Positive	HLA-B*08:01, HLA-B*14:02, HLA-B*15:04, HLA-B*39:03, HLA-B*39:05, HLA-B*52:01, HLA-C*03:03, HLA-C*03:04, HLA-C*06:02, HLA-C*07:01, HLA-C*07:02, HLA-C*08:03, HLA-C*12:03, HLA-C*15:02
ORF1ab	3309	3317	SEDMLNPNY	SEDMLNPNY	-	Class I	0.0893667	99.21	-0.19953	No	-0.67	0.7652	Inducer	No	No	No	No	Positive	HLA-B*18:01, HLA-B*44:02, HLA-B*44:03
ORF1ab	3330	3338	SVQAGNVQL	SVQAGNVQL	-	Class I	0.387567	100	-0.00416	No	-1.19	1.41	Inducer	No	No	Inducer	No	Positive	HLA-C*03:03, HLA-C*03:04, HLA-C*08:03
ORF1ab	3422	3430	FCYMHHMEL	FCYMHHMEL	-	Class I	0.195763	100	-0.20565	No	-0.46	1.0828	No	No	No	No	No	No	HLA-B*08:01, HLA-B*14:02, HLA-C*03:03, HLA-C*03:04, HLA-C*08:03, HLA-C*12:03, HLA-C*15:02, HLA-C*16:01
ORF1ab	3496	3504	VAMKYNYEL	VAMKYNYEL	-	Class I	0.219722	100	-0.22831	No	-1.15	1.3836	Inducer	No	No	No	No	Positive	HLA-B*08:01, HLA-B*35:04, HLA-B*52:01, HLA-C*03:03, HLA-C*03:04, HLA-C*08:03, HLA-C*12:03, HLA-C*15:02, HLA-C*16:01
ORF1ab	3517	3525	SAQTGIAVL	SAQTGIAVL	-	Class I	0.141683	100	0.21688	No	-1.09	0.7628	No	No	No	No	No	Positive	HLA-B*35:04, HLA-C*03:03, HLA-C*03:04, HLA-C*08:03, HLA-C*12:03, HLA-C*16:01
ORF1ab	3579	3587	THHWLLLTI	THHWLLLTI	-	Class I	0.152533	100	0.22547	No	-1.07	0.8305	No	No	No	Inducer	No	No	HLA-B*14:02, HLA-B*39:03, HLA-B*39:05
ORF1ab	3580	3588	HHWLLLTIL	HHWLLLTIL	-	Class I	0.0876	100	0.15002	No	-1.1	0.8132	No	No	No	Inducer	No	No	HLA-B*14:02, HLA-B*39:03, HLA-B*39:05
ORF1ab	3647	3655	VAYFNMVYM	VAYFNMVYM	-	Class I	0.29812	100	-0.02232	No	-0.96	0.9133	No	No	No	No	No	No	HLA-C*03:03, HLA-C*03:04, HLA-C*12:03, HLA-C*15:02, HLA-C*16:01
ORF1ab	3669	3677	MVDTSLSSL	MVDTSLSSL	-	Class I	0.0943714	100	-0.36156	No	-0.93	0.703	No	No	No	No	No	Positive	HLA-B*35:04, HLA-C*03:03, HLA-C*03:04, HLA-C*04:01, HLA-C*05:01, HLA-C*08:02, HLA-C*08:03
ORF1ab	3815	3823	VSTQEFRYM	VSTQEFRYM	-	Class I	0.3233	100	0.14526	No	-1.23	0.8979	No	No	No	No	No	No	HLA-C*12:03, HLA-C*15:02, HLA-C*16:01
ORF1ab	3818	3832	QEFRYMNSQGLLPPK	FRYMNSQGL	-	Class II	0.651205	100	89.1858	No	-0.86	0.731	No	No	No	No	No	Positive	HLA-DPA1*02:02-DPB1*01:01, HLA-DRB1*01:01, HLA-DRB1*01:02, HLA-DRB1*07:01, HLA-DRB1*08:07, HLA-DRB1*09:01, HLA-DRB1*13:02, HLA-DRB1*15:01, HLA-DRB1*16:02
ORF1ab	3819	3833	EFRYMNSQGLLPPKN	FRYMNSQGL	-	Class II	0.717674	100	86.0592	No	-0.82	0.8909	No	No	No	No	No	Positive	HLA-DRB1*01:01, HLA-DRB1*09:01, HLA-DRB1*16:02
ORF1ab	3833	3847	NSIDAFKLNIKLLGV	IDAFKLNIK	-	Class II	0.59665	100	82.2117	No	-1.38	0.71	No	No	No	Inducer	No	Positive	HLA-DRB1*08:02, HLA-DRB1*11:01, HLA-DRB1*13:02, HLA-DRB1*14:02
ORF1ab	3834	3848	SIDAFKLNIKLLGVG	IDAFKLNIK	-	Class II	0.600545	100	80.0146	No	-1.48	1.0318	No	No	Inducer	Inducer	No	Positive	HLA-DRB1*08:02, HLA-DRB1*11:01, HLA-DRB1*13:02, HLA-DRB1*14:02
ORF1ab	3835	3849	IDAFKLNIKLLGVGG	IDAFKLNIK	-	Class II	0.595397	100	81.1174	No	-1.39	0.9091	No	No	Inducer	No	No	Positive	HLA-DRB1*08:02, HLA-DRB1*11:01, HLA-DRB1*13:02, HLA-DRB1*14:02
ORF1ab	3946	3954	AEFSSLPSY	AEFSSLPSY	-	Class I	0.09142	100	-0.40603	No	-1.1	0.7638	Inducer	No	No	No	No	Positive	HLA-B*15:04, HLA-B*18:01, HLA-B*40:02, HLA-B*44:02, HLA-B*44:03
ORF1ab	4021	4029	KRAKVTSAM	KRAKVTSAM	-	Class I	0.1608	100	-0.24432	No	-0.73	0.7604	No	No	No	No	No	No	HLA-B*14:02, HLA-B*39:03, HLA-C*06:02, HLA-C*07:01, HLA-C*07:02
ORF1ab	4093	4101	SALWEIQQV	SALWEIQQV	-	Class I	0.293533	100	0.27663	No	-1.04	0.7568	Inducer	No	No	No	No	No	HLA-B*51:01, HLA-B*52:01, HLA-C*08:03, HLA-C*12:03, HLA-C*15:02, HLA-C*16:01
ORF1ab	4114	4122	ISMDNSPNL	ISMDNSPNL	-	Class I	0.12325	100	-0.20985	No	-0.73	0.7721	No	No	No	No	No	Positive	HLA-C*03:03, HLA-C*03:04, HLA-C*08:03, HLA-C*12:03, HLA-C*15:02, HLA-C*16:01
ORF1ab	4115	4123	SMDNSPNLV	SMDNSPNLV	-	Class I	0.126975	98.8	-0.18279	No	-0.64	0.7176	No	No	No	No	No	Positive	HLA-A*02:01, HLA-C*04:01, HLA-C*05:01, HLA-C*08:02
ORF1ab	4123	4131	VWPLIVTAL	VWPLIVTAL	-	Class I	0.349325	99.8	0.20932	No	-0.98	0.7005	No	No	No	Inducer	No	No	HLA-A*23:01, HLA-A*24:02, HLA-A*24:03, HLA-C*04:01
ORF1ab	4127	4141	IVTALRANSAVKLQN	TALRANSAV	-	Class II	0.752315	100	70.6323	No	-0.68	0.7692	No	No	Inducer	Inducer	No	Positive	HLA-DRB1*01:01, HLA-DRB1*01:02, HLA-DRB1*13:02, HLA-DRB1*14:02
ORF1ab	4128	4142	VTALRANSAVKLQNN	LRANSAVKL	-	Class II	0.694018	100	72.5607	No	-0.83	0.7093	No	No	No	Inducer	No	Positive	HLA-DRB1*01:01, HLA-DRB1*01:02, HLA-DRB1*07:01, HLA-DRB1*13:02, HLA-DRB1*14:02
ORF1ab	4186	4200	SDLQDLKWARFPKSD	LQDLKWARF	-	Class II	0.51611	100	90.0011	No	-1.01	0.9574	No	No	No	No	No	Positive	HLA-DPA1*01:03-DPB1*02:01, HLA-DPA1*01:03-DPB1*04:01, HLA-DPA1*01:03-DPB1*18:01
ORF1ab	4187	4201	DLQDLKWARFPKSDG	LQDLKWARF	-	Class II	0.489279	100	87.8056	No	-0.98	0.9469	No	No	No	No	No	Positive	HLA-DPA1*01:03-DPB1*02:01, HLA-DPA1*01:03-DPB1*04:01, HLA-DPA1*01:03-DPB1*18:01
ORF1ab	4207	4215	TELEPPCRF	TELEPPCRF	-	Class I	0.1095	100	0.06065	No	-0.51	1.4251	Inducer	No	No	No	No	Positive	HLA-B*18:01, HLA-B*40:02, HLA-B*44:02, HLA-B*44:03
ORF1ab	4242	4256	VLGSLAATVRLQAGN	LGSLAATVR	-	Class II	0.57784	98.04	98.4217	No	-1.34	0.846	Inducer	No	No	Inducer	No	Positive	HLA-DQA1*01:03-DQB1*06:01, HLA-DQA1*01:03-DQB1*06:03, HLA-DRB1*08:04, HLA-DRB1*11:01
ORF1ab	4243	4257	LGSLAATVRLQAGNA	TVRLQAGNA	-	Class II	0.561903	97.47	96.8684	No	-1.03	0.9314	Inducer	No	No	Inducer	No	Positive	HLA-DQA1*01:03-DQB1*06:01, HLA-DQA1*01:03-DQB1*06:03, HLA-DRB1*08:02, HLA-DRB1*08:04, HLA-DRB1*11:01
ORF1ab	4244	4258	GSLAATVRLQAGNAT	TVRLQAGNA	-	Class II	0.539068	97.28	90.7465	No	-0.99	0.9384	Inducer	No	No	Inducer	No	Positive	HLA-DQA1*01:03-DQB1*06:03, HLA-DRB1*08:04, HLA-DRB1*11:01
ORF1ab	4357	4365	ANDPVGFTL	ANDPVGFTL	-	Class I	0.1711	100	0.18962	No	-1.17	0.8694	No	No	No	No	No	Positive	HLA-B*39:05, HLA-C*04:01, HLA-C*05:01, HLA-C*08:02, HLA-C*08:03
ORF1ab	4424	4438	YRAFDIYNDKVAGFA	IYNDKVAGF	-	Class II	0.518566	94.52	80.8622	No	-1.63	0.7528	No	No	No	Inducer	No	Positive	HLA-DQA1*01:01-DQB1*05:01, HLA-DQA1*01:02-DQB1*05:01, HLA-DRB1*03:01, HLA-DRB1*15:01, HLA-DRB1*16:02
ORF1ab	4469	4477	FSNYQHEEI	FSNYQHEEI	-	Class I	0.37625	100	0.05483	No	-0.71	0.8213	Inducer	No	No	Inducer	No	Positive	HLA-C*03:03, HLA-C*03:04, HLA-C*08:03, HLA-C*12:03, HLA-C*15:02, HLA-C*16:01
ORF1ab	4663	4677	LKYDFTEERLKLFDR	LKYDFTEER	-	Class II	0.504715	99.6	89.4636	No	-1.6	0.7585	No	No	No	No	No	No	HLA-DPA1*02:01-DPB1*01:01, HLA-DPA1*02:02-DPB1*01:01, HLA-DPA1*03:01-DPB1*04:02
ORF1ab	4713	4721	FPLTSFGPL	FPLTSFGPL	-	Class I	0.306825	100	0.00668	No	-1.15	1.0252	No	No	No	No	No	Positive	HLA-B*07:02, HLA-B*35:01, HLA-B*35:04, HLA-B*51:01
ORF1ab	4729	4737	FVVSTGYHL	FVVSTGYHL	-	Class I	0.23465	100	-0.06759	No	-0.79	0.7733	No	No	No	No	No	No	HLA-B*35:04, HLA-C*03:03, HLA-C*03:04, HLA-C*08:03
ORF1ab	4732	4740	FVVSTGYHF	FVVSTGYHF	-	Class I	0.315167	100	-0.06759	No	-0.94	0.8838	No	No	No	No	No	Positive	HLA-B*35:01, HLA-C*03:03, HLA-C*03:04
ORF1ab	4735	4743	STGYHFREL	STGYHFREL	-	Class I	0.3348	100	0.25116	No	-1.07	1.3083	No	No	No	No	No	No	HLA-C*12:03, HLA-C*15:02, HLA-C*16:01
ORF1ab	4738	4746	TVVYHFREL	TVVYHFREL	-	Class I	0.293583	100	0.25356	No	-1.25	0.9952	Inducer	No	No	Inducer	No	Positive	HLA-C*03:03, HLA-C*03:04, HLA-C*06:02, HLA-C*12:03, HLA-C*15:02, HLA-C*16:01
ORF1ab	4756	4764	SRLSFKELL	SRLSFKELL	-	Class I	0.162817	100	-0.18105	No	-0.67	0.8666	No	No	No	No	No	Positive	HLA-B*14:02, HLA-B*39:03, HLA-B*39:05, HLA-C*06:02, HLA-C*07:01, HLA-C*07:02
ORF1ab	4758	4766	LSFKELLVY	LSFKELLVY	-	Class I	0.2779	100	-0.07718	No	-1.24	0.7234	Inducer	No	No	No	No	Positive	HLA-A*01:01, HLA-B*15:04, HLA-B*35:01, HLA-C*12:03, HLA-C*16:01
ORF1ab	4795	4809	NNVAFQTVKPGNFNK	VAFQTVKPG	-	Class II	0.5456	99.6	88.7224	No	-1.15	1.0318	No	No	No	No	No	No	HLA-DRB1*07:01, HLA-DRB1*08:07, HLA-DRB1*09:01
ORF1ab	4796	4810	NVAFQTVKPGNFNKD	VAFQTVKPG	-	Class II	0.512082	100	88.7614	No	-1.24	1.0322	No	No	No	No	No	Positive	HLA-DRB1*07:01, HLA-DRB1*08:07, HLA-DRB1*09:01
ORF1ab	4825	4833	SSVELKHFF	SSVELKHFF	-	Class I	0.236267	100	-0.00395	No	-0.63	1.0328	No	No	No	No	No	Positive	HLA-C*12:03, HLA-C*15:02, HLA-C*16:01
ORF1ab	4911	4919	MSYEDQDAL	MSYEDQDAL	-	Class I	0.142475	100	0.05369	No	-1.17	1.05	No	No	No	No	No	Positive	HLA-B*35:04, HLA-C*03:03, HLA-C*03:04, HLA-C*08:03
ORF1ab	4912	4920	GYEDQDALF	GYEDQDALF	-	Class I	0.370475	100	-0.01056	No	-0.95	0.94	No	No	No	No	No	Positive	HLA-A*23:01, HLA-A*24:02, HLA-A*24:03, HLA-C*04:01
ORF1ab	4912	4920	SYEDQDALF	SYEDQDALF	-	Class I	0.198	99.76	-0.01056	No	-1.07	0.942	No	No	No	No	No	Positive	HLA-A*23:01, HLA-A*24:02, HLA-A*24:03, HLA-C*04:01, HLA-C*07:02
ORF1ab	4932	4940	TQMNLKYAI	TQMNLKYAI	-	Class I	0.331325	100	-0.25757	No	-1.24	1.2979	Inducer	No	No	No	No	Positive	HLA-B*14:02, HLA-B*39:03, HLA-B*39:05, HLA-B*52:01
ORF1ab	4934	4948	MNLKYAISAKNRART	YAISAKNRA	-	Class II	0.611073	100	52.182	No	-1.01	1.4377	Inducer	No	No	Inducer	Positive	Positive	HLA-DPA1*02:01-DPB1*14:01, HLA-DPA1*02:02-DPB1*05:01, HLA-DRB1*08:02, HLA-DRB1*08:04, HLA-DRB1*08:07, HLA-DRB1*11:01, HLA-DRB1*13:02, HLA-DRB1*14:02
ORF1ab	4935	4949	NLKYAISAKNRARTV	YAISAKNRA	-	Class II	0.619881	100	53.7904	No	-0.98	1.3422	Inducer	No	No	Inducer	Positive	Positive	HLA-DPA1*02:01-DPB1*14:01, HLA-DPA1*02:02-DPB1*05:01, HLA-DRB1*08:02, HLA-DRB1*08:04, HLA-DRB1*08:07, HLA-DRB1*11:01, HLA-DRB1*13:01, HLA-DRB1*13:02, HLA-DRB1*14:02
ORF1ab	4936	4950	LKYAISAKNRARTVA	YAISAKNRA	-	Class II	0.643524	100	56.8722	No	-1.12	1.1175	Inducer	No	No	Inducer	Positive	Positive	HLA-DRB1*08:02, HLA-DRB1*08:04, HLA-DRB1*08:07, HLA-DRB1*11:01, HLA-DRB1*13:01, HLA-DRB1*13:02, HLA-DRB1*14:02
ORF1ab	4937	4951	KYAISAKNRARTVAG	YAISAKNRA	-	Class II	0.657624	100	66.0846	No	-1.09	0.9635	Inducer	No	No	Inducer	No	Positive	HLA-DRB1*08:02, HLA-DRB1*08:04, HLA-DRB1*11:01, HLA-DRB1*13:01
ORF1ab	4968	4982	LKSIAATRGATVVIG	LKSIAATRG	-	Class II	0.741823	100	97.4515	No	-0.81	0.7235	Inducer	No	No	Inducer	No	Positive	HLA-DRB1*01:02, HLA-DRB1*07:01, HLA-DRB1*09:01
ORF1ab	4970	4984	SIAATRGATVVIGTS	IAATRGATV	-	Class II	0.58991	100	99.0463	No	-0.74	0.8524	Inducer	No	No	Inducer	No	Positive	HLA-DQA1*01:03-DQB1*06:01, HLA-DQA1*01:03-DQB1*06:03, HLA-DQA1*05:01-DQB1*03:01
ORF1ab	5152	5166	DDAVVCFNSTYASQG	VVCFNSTYA	-	Class II	0.4988	100	98.548	No	-0.94	1.0006	No	No	No	No	No	Positive	HLA-DRB1*04:04, HLA-DRB1*15:01, HLA-DRB1*16:02
ORF1ab	5380	5388	DVTDVTQLY	DVTDVTQLY	-	Class I	0.2595	100	0.00742	No	-1.03	0.9181	No	No	No	Inducer	No	No	HLA-A*01:01, HLA-A*68:01, HLA-B*35:01
ORF1ab	5397	5405	KSHKPPISF	KSHKPPISF	-	Class I	0.202867	100	-0.21208	No	-1.33	0.9349	No	No	No	No	No	Positive	HLA-B*15:04, HLA-B*52:01, HLA-C*03:03, HLA-C*03:04, HLA-C*07:01, HLA-C*07:02, HLA-C*12:03, HLA-C*15:02, HLA-C*16:01
ORF1ab	5427	5435	VTDFNAIAI	VTDFNAIAI	-	Class I	0.157367	97.83	0.29071	No	-1.14	1.1497	No	No	No	No	No	Positive	HLA-C*05:01, HLA-C*08:02, HLA-C*08:03
ORF1ab	5481	5489	VLSDRELHL	VLSDRELHL	-	Class I	0.265825	100	0.12281	No	-1.12	1.5809	No	No	No	No	No	No	HLA-A*02:01, HLA-B*08:01, HLA-C*04:01, HLA-C*05:01
ORF1ab	5501	5509	NRNYVFTGY	NRNYVFTGY	-	Class I	0.185833	100	0.19714	No	-0.7	1.1158	Inducer	No	No	No	No	Positive	HLA-C*06:02, HLA-C*07:01, HLA-C*07:02
ORF1ab	5503	5511	NYVFTGYRL	NYVFTGYRL	-	Class I	0.268375	100	0.22802	No	-0.92	1.0701	Inducer	No	No	No	No	Positive	HLA-A*23:01, HLA-A*24:02, HLA-A*24:03, HLA-C*07:02
ORF1ab	5507	5521	TGYRVTKNSKVQIGE	YRVTKNSKV	-	Class II	0.587064	100	70.1578	No	-1.33	0.7028	No	No	Inducer	No	No	Positive	HLA-DQA1*01:03-DQB1*06:01, HLA-DRB1*07:01, HLA-DRB1*08:07, HLA-DRB1*09:01, HLA-DRB1*13:02, HLA-DRB1*14:02, HLA-DRB1*16:02
ORF1ab	5532	5546	AVVYRGTTTYKLNVG	YRGTTTYKL	-	Class II	0.633926	99.4	87.783	No	-1	0.7324	Inducer	No	Inducer	No	No	Positive	HLA-DPA1*02:02-DPB1*01:01, HLA-DRB1*07:01, HLA-DRB1*08:07, HLA-DRB1*09:01, HLA-DRB1*16:02
ORF1ab	5577	5585	LYPTLNISY	LYPTLNISY	-	Class I	0.27998	100	0.03423	No	-0.91	1.2332	No	No	No	Inducer	No	Positive	HLA-A*23:01, HLA-A*24:02, HLA-A*24:03, HLA-C*07:01, HLA-C*07:02
ORF1ab	5582	5596	NISYEFSSNVANYQK	YEFSSNVAN	-	Class II	0.536988	100	88.6309	No	-0.97	0.7196	Inducer	No	Inducer	Inducer	No	Positive	HLA-DRB1*07:01, HLA-DRB1*09:01, HLA-DRB1*14:02, HLA-DRB1*04:07
ORF1ab	5590	5598	VANYQKVGM	VANYQKVGM	-	Class I	0.360933	100	-0.26698	No	-0.67	1.3083	Inducer	No	No	No	No	No	HLA-C*03:03, HLA-C*03:04, HLA-C*16:01
ORF1ab	5596	5604	VGMQKYSTL	VGMQKYSTL	-	Class I	0.28175	100	-0.50398	No	-1.26	0.896	Inducer	No	No	No	No	Positive	HLA-B*08:01, HLA-B*14:02, HLA-B*52:01, HLA-C*16:01
ORF1ab	5613	5621	SHFAIGLAF	SHFAIGLAF	-	Class I	0.198367	99.8	0.25237	No	-1.44	1.5461	No	No	No	No	No	Positive	HLA-B*14:02, HLA-B*39:03, HLA-B*39:05, HLA-B*52:01, HLA-C*07:01, HLA-C*07:02
ORF1ab	5613	5621	SHFAIGLAL	SHFAIGLAL	-	Class I	0.13002	100	0.25237	No	-1.25	1.3872	No	No	No	No	No	Positive	HLA-B*14:02, HLA-B*39:03, HLA-B*39:05, HLA-C*07:01, HLA-C*07:02
ORF1ab	5622	5630	YYLSARIVY	YYLSARIVY	-	Class I	0.24778	100	0.05319	No	-1.31	0.7259	Inducer	No	No	Inducer	No	Positive	HLA-A*23:01, HLA-A*24:02, HLA-A*24:03, HLA-C*07:01, HLA-C*07:02
ORF1ab	5640	5648	ALCEKALKY	ALCEKALKY	-	Class I	0.337233	100	-0.22528	No	-0.84	0.8104	Inducer	No	No	Inducer	No	Positive	HLA-A*01:01, HLA-A*03:01, HLA-B*15:04
ORF1ab	5695	5703	VVFDEISMV	VVFDEISMV	-	Class I	0.23938	98.81	0.04088	No	-0.89	0.8678	No	No	No	No	No	Positive	HLA-A*02:01, HLA-B*52:01, HLA-C*06:02, HLA-C*12:03, HLA-C*15:02
ORF1ab	5716	5730	RAKHYVYIGDPAQLP	HYVYIGDPA	-	Class II	0.480585	100	80.9211	No	-0.69	0.7895	No	No	Inducer	No	No	Positive	HLA-DQA1*01:02-DQB1*05:01, HLA-DRB1*04:04, HLA-DRB1*04:07, HLA-DRB1*08:07, HLA-DRB1*16:02
ORF1ab	5735	5749	LLTKGTLEPEYFNSV	LLTKGTLEP	-	Class II	0.553959	99.4	98.8875	No	-1.11	0.9239	No	No	Inducer	No	No	Positive	HLA-DPA1*01:03-DPB1*04:01, HLA-DPA1*02:01-DPB1*01:01, HLA-DPA1*02:02-DPB1*01:01, HLA-DPA1*03:01-DPB1*04:02
ORF1ab	5736	5750	LTKGTLEPEYFNSVC	LEPEYFNSV	-	Class II	0.542126	100	99.7662	No	-0.95	1.1642	No	No	No	No	No	Positive	HLA-DPA1*01:03-DPB1*02:01, HLA-DPA1*01:03-DPB1*04:01, HLA-DPA1*01:03-DPB1*18:01, HLA-DPA1*02:01-DPB1*01:01, HLA-DPA1*02:02-DPB1*01:01, HLA-DPA1*03:01-DPB1*04:02
ORF1ab	5737	5751	TKGTLEPEYFNSVCR	LEPEYFNSV	-	Class II	0.56064	100	99.6583	No	-0.68	0.9969	No	No	No	No	No	Positive	HLA-DPA1*01:03-DPB1*02:01, HLA-DPA1*01:03-DPB1*04:01, HLA-DPA1*01:03-DPB1*04:02, HLA-DPA1*01:03-DPB1*18:01, HLA-DPA1*02:01-DPB1*01:01, HLA-DPA1*02:02-DPB1*01:01, HLA-DPA1*03:01-DPB1*04:02
ORF1ab	5737	5751	IKGTLEPEYFNSVCR	TLEPEYFNS	-	Class II	0.560882	100	99.6581	No	-0.42	0.9141	No	No	Inducer	No	No	Positive	HLA-DPA1*01:03-DPB1*02:01, HLA-DPA1*01:03-DPB1*04:01, HLA-DPA1*01:03-DPB1*04:02, HLA-DPA1*01:03-DPB1*18:01, HLA-DPA1*02:01-DPB1*01:01, HLA-DPA1*02:02-DPB1*01:01, HLA-DPA1*03:01-DPB1*04:02
ORF1ab	5738	5752	KGTLEPEYFNSVCRL	LEPEYFNSV	-	Class II	0.592502	100	99.3184	No	-0.51	0.8582	No	No	Inducer	No	No	Positive	HLA-DPA1*01:03-DPB1*02:01, HLA-DPA1*01:03-DPB1*04:01, HLA-DPA1*01:03-DPB1*04:02, HLA-DPA1*01:03-DPB1*18:01, HLA-DPA1*02:01-DPB1*01:01, HLA-DPA1*02:02-DPB1*01:01, HLA-DPA1*03:01-DPB1*04:02
ORF1ab	5770	5778	AEIVDTVSV	AEIVDTVSV	-	Class I	0.237133	100	0.08106	No	-0.46	0.8157	No	No	No	No	No	Positive	HLA-B*40:02, HLA-B*44:02, HLA-B*44:03
ORF1ab	5860	5874	SQGSEYDYVIFTQTT	YDYVIFTQT	-	Class II	0.527543	100	98.048	No	-1.11	0.8529	No	No	Inducer	No	No	Positive	HLA-DPA1*01:03-DPB1*02:01, HLA-DPA1*01:03-DPB1*04:01, HLA-DPA1*02:01-DPB1*01:01, HLA-DPA1*03:01-DPB1*04:02
ORF1ab	5861	5875	QGSEYDYVIFTQTTE	YVIFTQTTE	-	Class II	0.525622	100	96.5281	No	-1.04	0.8289	No	No	Inducer	No	No	Positive	HLA-DPA1*01:03-DPB1*02:01, HLA-DPA1*01:03-DPB1*04:01, HLA-DPA1*02:01-DPB1*01:01, HLA-DPA1*02:02-DPB1*01:01, HLA-DPA1*03:01-DPB1*04:02
ORF1ab	5862	5876	GSEYDYVIFTQTTET	YVIFTQTTE	-	Class II	0.524429	100	96.371	No	-1.04	0.7393	No	No	Inducer	No	No	Positive	HLA-DPA1*01:03-DPB1*02:01, HLA-DPA1*01:03-DPB1*04:01, HLA-DPA1*02:01-DPB1*01:01, HLA-DPA1*02:02-DPB1*01:01, HLA-DPA1*03:01-DPB1*04:02
ORF1ab	5863	5877	SEYDYVIFTQTTETA	YVIFTQTTE	-	Class II	0.519229	100	93.9458	No	-1.09	0.8609	No	No	Inducer	No	No	Positive	HLA-DPA1*01:03-DPB1*02:01, HLA-DPA1*01:03-DPB1*04:01, HLA-DPA1*02:01-DPB1*01:01, HLA-DPA1*03:01-DPB1*04:02
ORF1ab	5864	5878	PGVYVVFGAQTGTLG	YVVFGAQTG	-	Class II	0.585514	100	93.0146	No	-1.37	1.0897	No	No	Inducer	Inducer	No	Positive	HLA-DRB1*01:01, HLA-DRB1*08:07, HLA-DRB1*16:02
ORF1ab	5903	5917	HDKLQFTSLEIPRRN	FTSLEIPRR	-	Class II	0.560233	99.6	95.7382	No	-1.03	1.0516	No	No	No	No	No	Positive	HLA-DPA1*02:01-DPB1*01:01, HLA-DPA1*02:02-DPB1*01:01, HLA-DPA1*02:02-DPB1*05:01, HLA-DPA1*03:01-DPB1*04:02
ORF1ab	5906	5920	YDKLQFTSLEIPRRN	FTSLEIPRR	-	Class II	0.582921	100	95.3708	No	-0.87	1.0028	No	No	No	No	No	Positive	HLA-DPA1*02:01-DPB1*01:01, HLA-DPA1*02:02-DPB1*01:01, HLA-DPA1*02:02-DPB1*05:01, HLA-DPA1*03:01-DPB1*04:02
ORF1ab	5924	5932	LQAENVTGL	LQAENVTGL	-	Class I	0.2916	100	0.19857	No	-0.85	0.8291	Inducer	No	No	No	No	Positive	HLA-A*02:01, HLA-B*15:04, HLA-B*39:05
ORF1ab	6054	6068	SAIYNTDFMSVSIEI	YNTDFMSVS	-	Class II	0.60807	100	92.7864	No	-1.48	1.0356	No	No	No	No	No	Positive	HLA-DPA1*01:03-DPB1*02:01, HLA-DPA1*01:03-DPB1*04:01, HLA-DPA1*01:03-DPB1*04:02, HLA-DPA1*01:03-DPB1*18:01, HLA-DPA1*02:01-DPB1*01:01, HLA-DPA1*03:01-DPB1*04:02
ORF1ab	6074	6088	LIPLMYKGLPWNVVR	MYKGLPWNV	-	Class II	0.573612	100	86.8302	No	-0.66	0.7612	No	No	No	Inducer	No	Positive	HLA-DPA1*01:03-DPB1*02:01, HLA-DPA1*01:03-DPB1*04:01, HLA-DPA1*01:03-DPB1*04:02, HLA-DPA1*02:01-DPB1*01:01, HLA-DPA1*03:01-DPB1*04:02
ORF1ab	6077	6091	LMYKGLPWNVVRIKI	MYKGLPWNV	-	Class II	0.608996	100	81.2577	No	-0.85	0.8239	No	No	No	Inducer	Positive	Positive	HLA-DPA1*01:03-DPB1*02:01, HLA-DPA1*01:03-DPB1*04:01, HLA-DPA1*01:03-DPB1*04:02
ORF1ab	6087	6095	LRIKIVQML	LRIKIVQML	-	Class I	0.07058	99.6	-0.2057	No	-1.25	0.7782	No	No	No	No	Positive	Positive	HLA-B*14:02, HLA-B*39:03, HLA-C*06:02, HLA-C*07:01, HLA-C*07:02
ORF1ab	6102	6110	LSDRVVFVL	LSDRVVFVL	-	Class I	0.20245	100	0.26126	No	-1.44	0.759	No	No	No	Inducer	No	No	HLA-C*05:01, HLA-C*08:02, HLA-C*08:03, HLA-C*15:02
ORF1ab	6115	6123	FELTSMKYF	FELTSMKYF	-	Class I	0.202233	98.23	-0.4751	No	-1.19	0.9955	Inducer	No	No	No	No	No	HLA-B*18:01, HLA-B*44:02, HLA-B*44:03
ORF1ab	6154	6162	HSIGFDYVY	HSIGFDYVY	-	Class I	0.2737	100	0.23318	No	-1.21	1.0882	Inducer	No	No	Inducer	No	Positive	HLA-A*01:01, HLA-B*35:01, HLA-C*12:03, HLA-C*16:01
ORF1ab	6157	6171	GFDYVYNPFMIDVQQ	YNPFMIDVQ	-	Class II	0.595286	100	92.5724	No	-1	0.8438	Inducer	No	Inducer	No	No	Positive	HLA-DPA1*01:03-DPB1*02:01, HLA-DPA1*01:03-DPB1*04:01, HLA-DPA1*01:03-DPB1*04:02, HLA-DPA1*01:03-DPB1*18:01, HLA-DPA1*02:01-DPB1*01:01, HLA-DPA1*02:01-DPB1*13:01, HLA-DPA1*02:02-DPB1*01:01, HLA-DPA1*03:01-DPB1*04:02
ORF1ab	6267	6275	SQADVEWKF	SQADVEWKF	-	Class I	0.347767	99.8	0.23041	No	-0.75	2.2989	Inducer	No	No	No	No	Positive	HLA-A*23:01, HLA-A*24:02, HLA-B*15:04, HLA-B*18:01, HLA-B*44:02, HLA-B*44:03, HLA-B*52:01, HLA-C*07:01, HLA-C*07:02
ORF1ab	6359	6367	SAFVNLKQL	SAFVNLKQL	-	Class I	0.21265	100	-0.18688	No	-1.24	0.932	No	No	No	No	No	Positive	HLA-B*14:02, HLA-B*51:01, HLA-B*52:01, HLA-C*03:03, HLA-C*03:04, HLA-C*06:02, HLA-C*08:03, HLA-C*12:03, HLA-C*15:02, HLA-C*16:01
ORF1ab	6361	6369	FVNLKQLPF	FVNLKQLPF	-	Class I	0.386667	99.8	-0.34814	No	-1.21	1.8441	No	No	No	No	No	Positive	HLA-B*08:01, HLA-C*03:03, HLA-C*03:04
ORF1ab	6385	6393	VSDIDYVPL	VSDIDYVPL	-	Class I	0.160167	100	0.1876	No	-1.09	1.9966	No	No	No	No	No	Positive	HLA-C*05:01, HLA-C*08:02, HLA-C*08:03
ORF1ab	6387	6401	DIDYVPLKSATCITR	YVPLKSATC	-	Class II	0.55574	100	81.3425	No	-0.9	1.1807	Inducer	No	Inducer	No	No	Positive	HLA-DRB1*01:01, HLA-DRB1*01:02, HLA-DRB1*08:07, HLA-DRB1*09:01, HLA-DRB1*11:01, HLA-DRB1*16:02
ORF1ab	6388	6402	IDYVPLKSATCITRC	YVPLKSATC	-	Class II	0.637847	100	80.6269	No	-0.69	0.8877	Inducer	No	Inducer	No	Positive	Positive	HLA-DRB1*01:01, HLA-DRB1*01:02, HLA-DRB1*16:02
ORF1ab	6449	6463	TRLQSLENVAFNVVN	LENVAFNVV	-	Class II	0.537698	98.62	93.1264	No	-0.81	0.9141	No	No	Inducer	No	No	Positive	HLA-DPA1*01:03-DPB1*04:01, HLA-DPA1*01:03-DPB1*18:01, HLA-DPA1*02:01-DPB1*01:01
ORF1ab	6450	6464	RLQSLENVAFNVVNK	SLENVAFNV	-	Class II	0.569326	98.62	92.6825	No	-0.77	0.9529	No	No	Inducer	No	No	Positive	HLA-DPA1*01:03-DPB1*02:01, HLA-DPA1*01:03-DPB1*04:01, HLA-DPA1*01:03-DPB1*04:02, HLA-DPA1*01:03-DPB1*18:01, HLA-DPA1*02:01-DPB1*01:01, HLA-DPA1*02:02-DPB1*01:01, HLA-DPA1*03:01-DPB1*04:02
ORF1ab	6450	6464	RLQSLENVAFNVVNN	LENVAFNVV	-	Class II	0.560652	98.62	86.719	No	-0.96	0.7978	No	No	No	No	No	Positive	HLA-DPA1*01:03-DPB1*02:01, HLA-DPA1*01:03-DPB1*04:01, HLA-DPA1*01:03-DPB1*18:01, HLA-DPA1*02:01-DPB1*01:01, HLA-DPA1*03:01-DPB1*04:02
ORF1ab	6451	6465	LQSLENVAFNVVNKG	VAFNVVNKG	-	Class II	0.545843	94.71	89.7869	No	-0.55	1.0294	No	No	No	No	No	Positive	HLA-DPA1*01:03-DPB1*02:01, HLA-DPA1*01:03-DPB1*04:01, HLA-DPA1*01:03-DPB1*04:02, HLA-DPA1*01:03-DPB1*18:01, HLA-DPA1*02:01-DPB1*01:01, HLA-DPA1*02:02-DPB1*01:01, HLA-DPA1*03:01-DPB1*04:02
ORF1ab	6452	6466	QSLENVAFNVVNKGH	LENVAFNVV	-	Class II	0.53123	99.01	85.8674	No	-0.76	1.0737	No	No	No	No	No	Positive	HLA-DPA1*01:03-DPB1*02:01, HLA-DPA1*01:03-DPB1*04:01, HLA-DPA1*01:03-DPB1*18:01, HLA-DPA1*02:01-DPB1*01:01, HLA-DPA1*02:02-DPB1*01:01, HLA-DPA1*03:01-DPB1*04:02
ORF1ab	6454	6468	LENVAFNVVNKGHFD	NVAFNVVNK	-	Class II	0.510699	100	82.6549	No	-1.05	1.1857	No	No	No	Inducer	No	Positive	HLA-DRB1*08:02, HLA-DRB1*08:07, HLA-DRB1*11:01, HLA-DRB1*13:02, HLA-DRB1*14:02
ORF1ab	6455	6469	ENVAFNVVNKGHFDG	FNVVNKGHF	-	Class II	0.512237	99.8	83.3582	No	-0.98	0.8011	No	No	No	No	No	Positive	HLA-DRB1*08:07, HLA-DRB1*11:01, HLA-DRB1*13:02, HLA-DRB1*14:02
ORF1ab	6455	6469	ENVAFNVVNKGHFDE	FNVVNKGHF	-	Class II	0.510065	100	83.5744	No	-0.9	0.9059	No	No	No	No	No	Positive	HLA-DRB1*08:07, HLA-DRB1*11:01, HLA-DRB1*13:02, HLA-DRB1*14:02
ORF1ab	6456	6470	NVAFNVVNKGHFDGQ	FNVVNKGHF	-	Class II	0.501347	99.8	83.4257	No	-0.97	1.007	No	No	No	No	No	Positive	HLA-DRB1*08:07, HLA-DRB1*11:01, HLA-DRB1*13:01, HLA-DRB1*13:02, HLA-DRB1*14:02
ORF1ab	6486	6494	KFDGVDVEL	KFDGVDVEL	-	Class I	0.16794	100	0.19572	No	-0.97	1.3344	No	No	No	No	No	Positive	HLA-C*04:01, HLA-C*05:01, HLA-C*07:02, HLA-C*08:02, HLA-C*08:03
ORF1ab	6511	6525	AKRNIKPVPEVKILN	IKPVPEVKI	-	Class II	0.505148	100	97.2156	No	-1.36	1.3742	No	No	No	No	No	Positive	HLA-DPA1*02:02-DPB1*01:01, HLA-DRB1*07:01, HLA-DRB1*08:07, HLA-DRB1*13:02, HLA-DRB1*15:01
ORF1ab	6512	6526	KRNIKPVPEVKILNN	IKPVPEVKI	-	Class II	0.516462	100	96.1518	No	-1.54	1.1786	No	No	No	No	No	No	HLA-DRB1*07:01, HLA-DRB1*08:07, HLA-DRB1*13:02, HLA-DRB1*15:01
ORF1ab	6586	6594	FRNARNGVL	FRNARNGVL	-	Class I	0.15564	100	0.1343	No	-0.79	0.962	Inducer	No	No	Inducer	No	Positive	HLA-B*14:02, HLA-B*39:03, HLA-C*06:02, HLA-C*07:01, HLA-C*07:02
ORF1ab	6606	6614	SVGPKQASL	SVGPKQASL	-	Class I	0.34614	100	-0.38284	No	-0.78	1.6986	Inducer	No	No	No	No	No	HLA-B*07:02, HLA-B*08:01, HLA-C*03:03, HLA-C*03:04, HLA-C*15:02
ORF1ab	6653	6661	QEFKPRSQM	QEFKPRSQM	-	Class I	0.0662	100	-0.34838	No	-1.04	1.1888	No	No	No	No	No	Positive	HLA-B*18:01, HLA-B*40:02, HLA-B*44:02, HLA-B*44:03
ORF1ab	6653	6661	QEFKSRSQM	QEFKSRSQM	-	Class I	0.0861	96.8	-0.49868	No	-0.9	0.8584	No	No	No	No	No	Positive	HLA-B*18:01, HLA-B*40:02, HLA-B*44:02, HLA-B*44:03
ORF1ab	6689	6697	YGDFSHSQL	YGDFSHSQL	-	Class I	0.137112	100	-0.21295	No	-1.44	1.1036	No	No	No	No	No	Positive	HLA-B*35:04, HLA-C*03:03, HLA-C*03:04, HLA-C*04:01, HLA-C*05:01, HLA-C*08:02, HLA-C*08:03, HLA-C*15:02
ORF1ab	6692	6700	IVYGDFSHR	IVYGDFSHR	-	Class I	0.21325	99.8	0.04398	No	-1.03	1.8584	No	No	No	No	No	Positive	HLA-A*03:01, HLA-A*11:01, HLA-A*31:01, HLA-A*68:01
ORF1ab	6694	6702	HSQLGGLHL	HSQLGGLHL	-	Class I	0.29212	100	0.02568	No	-1.05	1.378	No	No	No	No	No	Positive	HLA-C*03:03, HLA-C*03:04, HLA-C*08:03, HLA-C*15:02, HLA-C*16:01
ORF1ab	6707	6721	AKRFKESPLNTVQLK	FKESPLNTV	-	Class II	0.538669	98	95.991	No	-0.9	0.7164	No	No	Inducer	No	No	Positive	HLA-DPA1*01:03-DPB1*02:01, HLA-DPA1*01:03-DPB1*04:01, HLA-DPA1*01:03-DPB1*04:02, HLA-DPA1*01:03-DPB1*18:01, HLA-DPA1*02:01-DPB1*01:01, HLA-DPA1*02:02-DPB1*01:01, HLA-DPA1*03:01-DPB1*04:02
ORF1ab	6709	6717	RFKESPFEL	RFKESPFEL	-	Class I	0.191643	99.8	0.01651	No	-0.92	1.4061	No	No	No	No	No	Positive	HLA-A*23:01, HLA-A*24:02, HLA-A*24:03, HLA-C*04:01, HLA-C*06:02, HLA-C*07:01, HLA-C*07:02
ORF1ab	6711	6725	KESPFELEDFIPMDS	FELEDFIPM	-	Class II	0.614525	100	99.319	No	-1.43	0.9596	No	No	No	No	No	Positive	HLA-DPA1*01:03-DPB1*02:01, HLA-DPA1*01:03-DPB1*04:01, HLA-DPA1*01:03-DPB1*04:02, HLA-DPA1*01:03-DPB1*18:01, HLA-DPA1*02:01-DPB1*01:01, HLA-DPA1*02:02-DPB1*01:01, HLA-DPA1*02:02-DPB1*05:01, HLA-DPA1*03:01-DPB1*04:02
ORF1ab	6711	6725	KESPFELEDFIPMDI	FELEDFIPM	-	Class II	0.612042	99.8	96.4461	No	-1.35	1.2918	No	No	No	No	No	Positive	HLA-DPA1*01:03-DPB1*02:01, HLA-DPA1*01:03-DPB1*04:01, HLA-DPA1*01:03-DPB1*04:02, HLA-DPA1*01:03-DPB1*18:01, HLA-DPA1*02:01-DPB1*01:01, HLA-DPA1*02:01-DPB1*13:01, HLA-DPA1*02:02-DPB1*01:01, HLA-DPA1*02:02-DPB1*05:01, HLA-DPA1*03:01-DPB1*04:02
ORF1ab	6712	6726	ESPFELEDFIPMDST	FELEDFIPM	-	Class II	0.612919	100	99.4224	No	-1.49	0.8756	No	No	Inducer	No	No	No	HLA-DPA1*01:03-DPB1*02:01, HLA-DPA1*01:03-DPB1*04:01, HLA-DPA1*01:03-DPB1*04:02, HLA-DPA1*01:03-DPB1*18:01, HLA-DPA1*02:01-DPB1*01:01, HLA-DPA1*02:02-DPB1*01:01, HLA-DPA1*02:02-DPB1*05:01, HLA-DPA1*03:01-DPB1*04:02
ORF1ab	6713	6727	SPFELEDFIPMDSTV	FELEDFIPM	-	Class II	0.611752	100	99.527	No	-1.39	0.9162	No	No	No	Inducer	No	No	HLA-DPA1*01:03-DPB1*02:01, HLA-DPA1*01:03-DPB1*04:01, HLA-DPA1*01:03-DPB1*04:02, HLA-DPA1*01:03-DPB1*18:01, HLA-DPA1*02:01-DPB1*01:01, HLA-DPA1*02:02-DPB1*01:01, HLA-DPA1*03:01-DPB1*04:02
ORF1ab	6732	6740	ITDAQTGSF	ITDAQTGSF	-	Class I	0.13328	99	-0.09775	No	-1.04	1.1541	No	No	No	No	No	No	HLA-A*01:01, HLA-C*04:01, HLA-C*05:01, HLA-C*08:02, HLA-C*08:03
ORF1ab	6752	6766	DDFVEIIKSQDLSVV	FVEIIKSQD	-	Class II	0.60586	100	97.1292	No	-1.37	0.7838	No	No	No	Inducer	No	Positive	HLA-DRB1*01:02, HLA-DRB1*07:01, HLA-DRB1*08:07, HLA-DRB1*15:01, HLA-DRB1*16:02
ORF1ab	6772	6780	VTIDYTEIL	VTIDYTEIL	-	Class I	0.30036	100	0.26072	No	-1.1	1.1839	No	No	No	No	No	Positive	HLA-C*03:03, HLA-C*03:04, HLA-C*08:03, HLA-C*12:03, HLA-C*15:02
ORF1ab	6773	6781	TIDYTEILF	TIDYTEILF	-	Class I	0.28428	100	0.24137	No	-0.97	1.3322	No	No	No	No	No	Positive	HLA-A*01:01, HLA-C*04:01, HLA-C*05:01, HLA-C*08:02, HLA-C*08:03
ORF1ab	6773	6781	TIDYTEISF	TIDYTEISF	-	Class I	0.13555	99.8	0.15119	No	-1.01	2.327	No	No	No	No	No	Positive	HLA-C*04:01, HLA-C*05:01, HLA-C*08:02, HLA-C*08:03
ORF1ab	6775	6783	DYTEISFML	DYTEISFML	-	Class I	0.346667	100	0.08342	No	-1.1	1.7457	No	No	No	Inducer	No	Positive	HLA-A*23:01, HLA-A*24:02, HLA-C*07:02
ORF1ab	6857	6865	LAVPYNMRV	LAVPYNMRV	-	Class I	0.278275	100	-0.12541	No	-1.64	0.8393	No	No	No	No	Positive	Positive	HLA-B*51:01, HLA-B*52:01, HLA-C*03:03, HLA-C*03:04, HLA-C*08:03, HLA-C*12:03, HLA-C*15:02, HLA-C*16:01
ORF1ab	6860	6868	PYNMRVIHF	PYNMRVIHF	-	Class I	0.177767	100	0.04168	No	-1.35	1.6662	Inducer	No	No	No	No	Positive	HLA-A*23:01, HLA-A*24:02, HLA-A*24:03
ORF1ab	6865	6873	VIHFSVRSL	VIHFSVRSL	-	Class I	0.39935	100	-0.04692	No	-0.93	1.446	No	No	No	No	No	Positive	HLA-B*15:04, HLA-C*03:03, HLA-C*03:04, HLA-C*12:03
ORF1ab	6885	6893	QWLPTGTLL	QWLPTGTLL	-	Class I	0.28985	100	0.08122	No	-1.07	0.7327	No	No	No	No	No	Positive	HLA-A*23:01, HLA-A*24:02, HLA-A*24:03, HLA-C*04:01
ORF1ab	6929	6937	MYDPKTKNV	MYDPKTKNV	-	Class I	0.261825	100	-0.3632	No	-0.84	1.1055	No	No	No	No	No	No	HLA-A*23:01, HLA-A*24:02, HLA-A*24:03, HLA-B*08:01, HLA-C*04:01, HLA-C*06:02, HLA-C*07:01, HLA-C*07:02
ORF1ab	6942	6950	DSKEGFFTY	DSKEGFFTY	-	Class I	0.37485	100	0.29543	No	-0.84	1.03	Inducer	No	No	No	No	Positive	HLA-A*01:01, HLA-B*18:01, HLA-B*35:01, HLA-C*12:03
ORF1ab	6951	6959	IFGFIQQKL	IFGFIQQKL	-	Class I	0.264967	90.2	-0.0744	No	-1.36	0.8348	No	No	No	No	No	Positive	HLA-A*23:01, HLA-A*24:02, HLA-A*24:03
ORF1ab	7026	7034	YIFWRNTNL	YIFWRNTNL	-	Class I	0.29925	100	0.33418	No	-0.81	1.2502	No	No	No	No	No	Positive	HLA-A*02:01, HLA-B*08:01, HLA-B*14:02, HLA-C*03:03, HLA-C*03:04, HLA-C*12:03
ORF1ab	7029	7037	WRNTNLIQL	WRNTNLIQL	-	Class I	0.0861833	96.75	0.06486	No	-1.03	1.2336	No	No	No	No	No	Positive	HLA-B*14:02, HLA-B*39:03, HLA-B*39:05, HLA-C*06:02, HLA-C*07:01, HLA-C*07:02
ORF1ab	7035	7043	IQLSSYSLF	IQLSSYSLF	-	Class I	0.24996	100	-0.48075	No	-1.13	0.7597	No	No	No	No	No	Positive	HLA-A*23:01, HLA-A*24:02, HLA-A*24:03, HLA-B*15:04, HLA-B*52:01
ORF1ab	7049	7063	PLKLRGTAVMSLKEG	LKLRGTAVM	-	Class II	0.54426	98.62	93.2134	No	-1.29	1.2797	No	No	No	No	No	Positive	HLA-DQA1*01:03-DQB1*06:01, HLA-DPA1*02:01-DPB1*01:01, HLA-DPA1*02:02-DPB1*01:01, HLA-DPA1*03:01-DPB1*04:02, HLA-DRB1*07:01
ORF1ab	7064	7072	QINDMILSL	QINDMILSL	-	Class I	0.39618	100	-0.13152	No	-0.62	0.797	No	No	No	No	No	Positive	HLA-A*02:01, HLA-C*03:03, HLA-C*03:04, HLA-C*08:03, HLA-C*15:02
ORF1ab	7064	7072	QVNDMILSL	QVNDMILSL	-	Class I	0.332675	100	-0.13152	No	-0.9	0.7732	No	No	No	No	No	Positive	HLA-A*02:01, HLA-B*35:04, HLA-C*03:03, HLA-C*03:04, HLA-C*07:01, HLA-C*08:03, HLA-C*12:03, HLA-C*15:02
ORF1ab	7073	7087	GGLIIRENNRVVISS	IRENNRVVI	-	Class II	0.675273	90.2	63.4283	No	-0.61	1.0289	No	No	Inducer	Inducer	No	No	HLA-DRB1*13:01, HLA-DRB1*13:02, HLA-DRB1*14:02, HLA-DRB1*15:01, HLA-DRB1*16:02
ORF1ab	7074	7088	IKGRLIIRENNRVVI	IRENNRVVI	-	Class II	0.754923	100	64.8399	No	-0.59	0.8056	No	No	No	Inducer	No	No	HLA-DRB1*13:01, HLA-DRB1*13:02, HLA-DRB1*15:01
ORF1ab	7075	7089	KGRLIIRENNRVVIS	IRENNRVVI	-	Class II	0.686038	100	58.7459	No	-0.62	0.7821	No	No	Inducer	Inducer	No	No	HLA-DRB1*08:04, HLA-DRB1*13:01, HLA-DRB1*13:02, HLA-DRB1*14:02, HLA-DRB1*15:01, HLA-DRB1*16:02
ORF3a	6	14	IFTIGTVTF	IFTIGTVTF	-	Class I	0.15314	100	0.27358	No	-1.3	0.8824	No	No	No	No	No	No	HLA-A*23:01, HLA-A*24:02, HLA-A*24:03, HLA-C*04:01, HLA-C*07:02
ORF3a	7	15	FTIGTVTFK	FTIGTVTFK	L14F	Class I	0.121967	100	0.25512	No	-1.05	1.9969	No	No	No	No	No	No	HLA-A*03:01, HLA-A*11:01, HLA-A*68:01
ORF3a	32	40	ATIPIQASF	ATIPIQASF	-	Class I	0.287455	99.8	-0.01104	No	-1.12	1.02	Inducer	No	No	No	No	Positive	HLA-A*23:01, HLA-A*24:02, HLA-A*24:03, HLA-B*15:04, HLA-B*52:01, HLA-C*03:03, HLA-C*03:04, HLA-C*07:01, HLA-C*12:03, HLA-C*15:02, HLA-C*16:01
ORF3a	32	40	STIPIQASL	STIPIQASL	A32S	Class I	0.216609	100	-0.01104	No	-1.09	0.8341	No	No	No	No	No	No	HLA-B*15:04, HLA-B*35:04, HLA-B*52:01, HLA-C*03:03, HLA-C*03:04, HLA-C*06:02, HLA-C*07:01, HLA-C*08:03, HLA-C*12:03, HLA-C*15:02, HLA-C*16:01
ORF3a	34	42	IPIQASLLF	IPIQASLLF	P41L	Class I	0.14475	100	-0.20683	No	-1.12	0.925	No	No	No	No	No	Positive	HLA-B*07:02, HLA-B*35:01, HLA-B*35:04, HLA-B*51:01
ORF3a	57	71	SASKIITLKKRWQLA	SKIITLKKR	-	Class II	0.686851	100	71.4231	No	-1.7	0.7185	No	No	No	Inducer	No	Positive	HLA-DRB1*08:04, HLA-DRB1*11:01, HLA-DRB1*13:01, HLA-DRB1*13:02
ORF3a	57	71	SASKIITLKKRWQLV	SKIITLKKR	-	Class II	0.747735	100	71.4232	No	-1.66	0.7816	No	No	No	Inducer	No	Positive	HLA-DRB1*08:04, HLA-DRB1*11:01, HLA-DRB1*13:01
ORF3a	57	71	SASKIITLKKRWQLS	SKIITLKKR	-	Class II	0.679673	100	71.4232	No	-1.51	0.702	No	No	No	Inducer	No	Positive	HLA-DRB1*08:04, HLA-DRB1*11:01, HLA-DRB1*13:01, HLA-DRB1*13:02
ORF3a	64	72	FKKRWQLAL	FKKRWQLAL	L64F	Class I	0.306	99.8	0.10224	No	-1.07	0.8366	No	No	No	Inducer	No	Positive	HLA-B*08:01, HLA-B*14:02, HLA-B*39:03, HLA-C*06:02
ORF3a	70	78	LALSKGFHF	LALSKGFHF	V76F	Class I	0.375767	100	-0.23047	No	-0.8	1.1431	No	No	No	No	No	Positive	HLA-C*03:03, HLA-C*03:04, HLA-C*16:01
ORF3a	70	78	LALSKGVHF	LALSKGVHF	-	Class I	0.217925	100	-0.29443	No	-1.3	1.1343	No	No	No	No	No	Positive	HLA-C*03:03, HLA-C*03:04, HLA-C*12:03, HLA-C*16:01
ORF3a	111	119	FYFLQSINF	FYFLQSINF	V111F	Class I	0.11988	99.12	-0.13315	No	-1.08	1.286	No	No	No	No	No	Positive	HLA-A*23:01, HLA-A*24:02, HLA-A*24:03, HLA-C*07:01, HLA-C*07:02
ORF3a	115	123	QSINFVRII	QSINFVRII	-	Class I	0.3307	100	0.31099	No	-1.23	0.9407	No	No	No	No	No	Positive	HLA-B*52:01, HLA-C*06:02, HLA-C*12:03, HLA-C*15:02
ORF3a	159	173	YNSVTSSIVITSRDG	YNSVTSSIV	G171R	Class II	0.54519	97.6	96.4092	No	-0.92	0.8338	No	No	No	No	No	No	HLA-DQA1*01:03-DQB1*06:01, HLA-DQA1*01:03-DQB1*06:03, HLA-DQA1*05:01-DQB1*03:01
ORF3a	219	227	STDIGVEHV	STDIGVEHV	T222I	Class I	0.2258	96.42	0.31638	No	-1.04	1.3895	No	No	No	Inducer	No	No	HLA-C*05:01, HLA-C*08:02, HLA-C*08:03
ORF7a	38	46	FALTCFSTL	FALTCFSTL	-	Class I	0.23682	92.86	-0.02378	No	-1.13	1.1894	No	No	No	Inducer	No	Positive	HLA-C*03:03, HLA-C*03:04, HLA-C*08:03, HLA-C*12:03, HLA-C*16:01
ORF7a	60	68	QLRARSVSL	QLRARSVSL	-	Class I	0.152825	100	-0.11098	No	-1.25	2.1065	No	No	No	No	No	Positive	HLA-B*07:02, HLA-B*08:01, HLA-B*14:02, HLA-B*15:04
ORF7a	88	96	VAAIVFITL	VAAIVFITL	-	Class I	0.220225	100	0.43202	No	-1.35	0.8679	No	No	No	Inducer	No	Positive	HLA-B*51:01, HLA-B*52:01, HLA-C*03:03, HLA-C*03:04, HLA-C*08:03, HLA-C*12:03, HLA-C*15:02, HLA-C*16:01
ORF8	11	19	QHQPYVVDY	QHQPYVVDY	-	Class I	0.374367	99.8	0.0343	No	-0.98	1.0912	No	No	No	No	No	Positive	HLA-B*39:05, HLA-C*07:01, HLA-C*07:02
ORF8	15	29	YPCPIHFYSKWYIRV	IHFYSKWYI	-	Class II	0.60973	100	84.3541	Allergen	-0.54	0.7472	Inducer	No	Inducer	No	No	Positive	HLA-DPA1*01:03-DPB1*02:01, HLA-DPA1*01:03-DPB1*04:01, HLA-DRB1*13:01
ORF8	19	33	DPCPIHFYSKWYIRV	IHFYSKWYI	-	Class II	0.608515	100	84.3541	Allergen	-0.67	0.8839	Inducer	No	Inducer	No	No	Positive	HLA-DPA1*01:03-DPB1*02:01, HLA-DPA1*01:03-DPB1*04:01, HLA-DRB1*13:01
ORF8	20	34	LCPIHFYSKWYIRVG	IHFYSKWYI	P19L	Class II	0.541537	100	84.2837	Allergen	-1	1.2827	Inducer	No	Inducer	No	No	Positive	HLA-DPA1*01:03-DPB1*02:01, HLA-DPA1*01:03-DPB1*04:01, HLA-DPA1*01:03-DPB1*04:02, HLA-DPA1*01:03-DPB1*18:01, HLA-DPA1*02:01-DPB1*01:01, HLA-DPA1*03:01-DPB1*04:02
ORF8	21	35	CPIHFYSKWYIRVGA	IHFYSKWYI	-	Class II	0.549099	100	84.9647	Allergen	-1.01	1.0015	Inducer	No	Inducer	No	No	Positive	HLA-DPA1*01:03-DPB1*02:01, HLA-DPA1*01:03-DPB1*04:01, HLA-DPA1*01:03-DPB1*04:02, HLA-DPA1*01:03-DPB1*18:01, HLA-DPA1*02:01-DPB1*01:01, HLA-DPA1*02:02-DPB1*01:01, HLA-DPA1*03:01-DPB1*04:02
ORF8	21	35	FPIHFYSKWYIRVGA	IHFYSKWYI	C20F	Class II	0.557563	99.4	80.5348	Allergen	-0.96	1.0053	Inducer	No	Inducer	No	No	No	HLA-DPA1*01:03-DPB1*02:01, HLA-DPA1*01:03-DPB1*04:01, HLA-DPA1*01:03-DPB1*04:02, HLA-DPA1*01:03-DPB1*18:01, HLA-DPA1*02:01-DPB1*01:01, HLA-DPA1*02:02-DPB1*01:01, HLA-DPA1*03:01-DPB1*04:02
ORF8	22	36	PIHFYSKWYIRVGAR	IHFYSKWYI	-	Class II	0.570708	100	87.7722	Allergen	-1.12	1.2936	Inducer	No	Inducer	No	No	Positive	HLA-DPA1*01:03-DPB1*02:01, HLA-DPA1*01:03-DPB1*04:01, HLA-DPA1*01:03-DPB1*04:02, HLA-DPA1*01:03-DPB1*18:01, HLA-DPA1*02:01-DPB1*01:01, HLA-DPA1*02:02-DPB1*01:01, HLA-DPA1*03:01-DPB1*04:02
ORF8	22	36	PIHFYSKWYIRVGAI	IHFYSKWYI	-	Class II	0.577584	98.8	87.6337	Allergen	-1.08	1.1818	Inducer	No	Inducer	No	No	Positive	HLA-DPA1*01:03-DPB1*02:01, HLA-DPA1*01:03-DPB1*04:01, HLA-DPA1*01:03-DPB1*04:02, HLA-DPA1*01:03-DPB1*18:01, HLA-DPA1*02:01-DPB1*01:01, HLA-DPA1*03:01-DPB1*04:02
ORF8	23	37	IHFYSKWYIRVGARK	WYIRVGARK	-	Class II	0.566028	100	89.865	No	-1.04	1.0268	Inducer	No	Inducer	No	No	Positive	HLA-DPA1*01:03-DPB1*02:01, HLA-DPA1*01:03-DPB1*04:01, HLA-DPA1*01:03-DPB1*04:02, HLA-DPA1*01:03-DPB1*18:01, HLA-DPA1*02:01-DPB1*01:01
ORF8	23	37	THFYSKWYIRVGARK	WYIRVGARK	I22T	Class II	0.550507	100	89.3837	No	-1.06	0.7016	Inducer	No	Inducer	No	No	No	HLA-DPA1*01:03-DPB1*02:01, HLA-DPA1*01:03-DPB1*04:01, HLA-DPA1*01:03-DPB1*04:02, HLA-DPA1*01:03-DPB1*18:01, HLA-DPA1*02:01-DPB1*01:01, HLA-DPA1*03:01-DPB1*04:02
ORF8	29	37	WYIRVGASF	WYIRVGASF	R36S	Class I	0.168225	100	0.10374	No	-0.69	1.3948	Inducer	No	No	Inducer	No	Positive	HLA-A*23:01, HLA-A*24:02, HLA-A*24:03, HLA-C*07:02
ORF8	36	44	IKSAPLIEL	IKSAPLIEL	R36I	Class I	0.331167	100	0.13525	No	-1.31	1.0901	No	No	No	No	No	Positive	HLA-B*39:03, HLA-B*39:05, HLA-C*06:02
ORF8	36	44	RKSAPLIEL	RKSAPLIEL	-	Class I	0.41115	100	0.13525	No	-1.21	1.1591	No	No	No	No	No	Positive	HLA-B*39:03, HLA-B*39:05, HLA-C*06:02, HLA-C*07:01
ORF8	52	66	KSPIQYIDIGNYTVS	IQYIDIGNY	-	Class II	0.512458	100	85.5458	No	-1.19	0.9873	Inducer	No	No	No	No	No	HLA-DPA1*02:02-DPB1*01:01, HLA-DRB1*08:07, HLA-DRB1*16:02
ORF8	74	82	IMDPKISEM	IMDPKISEM	-	Class I	0.16995	100	-0.1698	No	-0.91	0.9846	No	No	No	No	No	Positive	HLA-A*01:01, HLA-A*02:01, HLA-B*08:01, HLA-B*14:02, HLA-B*15:04, HLA-B*35:04, HLA-C*03:03, HLA-C*03:04, HLA-C*04:01, HLA-C*05:01, HLA-C*06:02, HLA-C*07:01, HLA-C*07:02, HLA-C*08:02, HLA-C*08:03, HLA-C*12:03, HLA-C*15:02, HLA-C*16:01
spike	20	28	NRTQLPPAY	NRTQLPPAY	T20N	Class I	0.1265	100	-0.1117	No	-1.3	1.2998	No	No	No	No	No	Positive	HLA-C*06:02, HLA-C*07:01, HLA-C*07:02
spike	20	28	TRIQLPPAY	TRIQLPPAY	T22I	Class I	0.136675	90.28	-0.0811	No	-1.32	1.0862	No	No	No	No	No	Positive	HLA-B*14:02, HLA-C*06:02, HLA-C*07:01, HLA-C*07:02
spike	21	27	RTQLPPA	NA	-	B cell	0.637	100	NA	No	-1.26	1.469	NA	NA	NA	NA	NA	NA	NA
spike	21	27	RTQLPPS	NA	-	B cell	0.62	100	NA	No	-1.23	1.3521	NA	NA	NA	NA	NA	NA	NA
spike	22	30	TQLPPAYTY	TQLPPAYTY	-	Class I	0.250378	100	0.03083	No	-1.31	0.7464	Inducer	No	No	No	No	Positive	HLA-B*15:04, HLA-B*18:01, HLA-B*35:01, HLA-B*44:02, HLA-B*44:03, HLA-B*52:01, HLA-C*07:01, HLA-C*07:02, HLA-C*12:03
spike	59	73	FSNVTWFHAIHVSGT	TWFHAIHVS	-	Class II	0.640583	100	77.7058	No	-1.24	0.7533	No	No	Inducer	Inducer	No	No	HLA-DQA1*01:02-DQB1*05:01, HLA-DRB1*15:01, HLA-DRB1*16:02
spike	61	75	NVTWFHAISGTNGTK	FHAISGTNG	-	Class II	0.634101	100	93.8681	No	-1.16	0.9813	No	No	No	No	No	No	HLA-DRB1*09:01, HLA-DRB1*16:02, HLA-DRB1*01:01
spike	71	78	SGTNGTKR	NA	-	B cell	0.560125	100	NA	No	-0.82	0.8776	NA	NA	NA	NA	NA	NA	NA
spike	91	105	YPFLGVYYHKNNKSW	FLGVYYHKN	-	Class II	0.522282	99.8	77.292	No	-1.16	0.8472	No	No	Inducer	Inducer	No	Positive	HLA-DPA1*01:03-DPB1*02:01, HLA-DPA1*01:03-DPB1*04:01, HLA-DPA1*01:03-DPB1*04:02, HLA-DPA1*01:03-DPB1*18:01, HLA-DPA1*02:01-DPB1*01:01, HLA-DPA1*02:02-DPB1*01:01, HLA-DPA1*03:01-DPB1*04:02
spike	91	105	YPFLGVYYHKNNKSL	FLGVYYHKN	-	Class II	0.523024	100	77.4885	No	-1.06	0.8628	No	No	Inducer	Inducer	No	Positive	HLA-DPA1*01:03-DPB1*02:01, HLA-DPA1*01:03-DPB1*04:01, HLA-DPA1*01:03-DPB1*04:02, HLA-DPA1*01:03-DPB1*18:01, HLA-DPA1*02:01-DPB1*01:01, HLA-DPA1*02:02-DPB1*01:01, HLA-DPA1*03:01-DPB1*04:02
spike	95	101	TEKSNII	NA	-	B cell	0.523	100	NA	No	-1.23	0.7004	NA	NA	NA	NA	NA	NA	NA
spike	109	115	TLDSKTQ	NA	-	B cell	0.472	100	NA	No	-1.32	1.2584	NA	NA	NA	NA	NA	NA	NA
spike	113	127	KTQSLLIVNNATNVA	TQSLLIVNN	-	Class II	0.727416	100	78.519	Allergen	-1.09	0.7228	No	No	No	No	No	Positive	HLA-DRB1*04:04, HLA-DRB1*13:02, HLA-DRB1*14:02
spike	134	148	QFCNYPFLGVYYHKN	FLGVYYHKN	D138Y	Class II	0.571456	100	87.5933	No	-0.42	0.9399	Inducer	No	No	Inducer	No	Positive	HLA-DPA1*01:03-DPB1*02:01, HLA-DPA1*01:03-DPB1*04:01, HLA-DPA1*01:03-DPB1*04:02, HLA-DPA1*02:01-DPB1*01:01
spike	135	149	FCNYPFLGVYYHKNN	FLGVYYHKN	D138Y	Class II	0.540965	100	80.9254	No	-0.52	0.8861	Inducer	No	No	Inducer	No	Positive	HLA-DPA1*01:03-DPB1*02:01, HLA-DPA1*01:03-DPB1*04:01, HLA-DPA1*01:03-DPB1*04:02, HLA-DPA1*01:03-DPB1*18:01, HLA-DPA1*02:01-DPB1*01:01, HLA-DPA1*02:02-DPB1*01:01, HLA-DPA1*03:01-DPB1*04:02
spike	136	150	CNYPFLGVYYHKNNK	FLGVYYHKN	D138Y	Class II	0.520607	100	79.2716	No	-0.59	0.8528	Inducer	No	No	Inducer	No	Positive	HLA-DPA1*01:03-DPB1*02:01, HLA-DPA1*01:03-DPB1*04:01, HLA-DPA1*01:03-DPB1*04:02, HLA-DPA1*01:03-DPB1*18:01, HLA-DPA1*02:01-DPB1*01:01, HLA-DPA1*02:02-DPB1*01:01, HLA-DPA1*02:02-DPB1*05:01, HLA-DPA1*03:01-DPB1*04:02
spike	137	151	NYPFLGVYYHKNNKS	VYYHKNNKS	D138Y	Class II	0.518834	100	76.0706	No	-0.97	0.9854	Inducer	No	No	Inducer	No	Positive	HLA-DPA1*01:03-DPB1*02:01, HLA-DPA1*01:03-DPB1*04:01, HLA-DPA1*01:03-DPB1*04:02, HLA-DPA1*01:03-DPB1*18:01, HLA-DPA1*02:01-DPB1*01:01, HLA-DPA1*02:02-DPB1*01:01, HLA-DPA1*02:02-DPB1*05:01, HLA-DPA1*03:01-DPB1*04:02
spike	137	151	NYPFLGVYYHKNNKI	VYYHKNNKI	D138Y	Class II	0.551194	100	67.5484	No	-1.06	0.9763	Inducer	No	No	Inducer	No	Positive	HLA-DPA1*01:03-DPB1*02:01, HLA-DPA1*01:03-DPB1*04:01, HLA-DPA1*01:03-DPB1*04:02, HLA-DPA1*01:03-DPB1*18:01, HLA-DPA1*02:01-DPB1*01:01, HLA-DPA1*02:02-DPB1*01:01, HLA-DPA1*02:02-DPB1*05:01, HLA-DPA1*03:01-DPB1*04:02
spike	137	151	KDPFLGVYYHKNNKS	VYYHKNNKS	N137K	Class II	0.504507	100	76.0706	No	-1.33	0.9652	No	No	Inducer	Inducer	No	Positive	HLA-DPA1*01:03-DPB1*02:01, HLA-DPA1*01:03-DPB1*04:01, HLA-DPA1*01:03-DPB1*04:02, HLA-DPA1*01:03-DPB1*18:01, HLA-DPA1*02:01-DPB1*01:01, HLA-DPA1*02:02-DPB1*01:01, HLA-DPA1*02:02-DPB1*05:01, HLA-DPA1*03:01-DPB1*04:02
spike	138	152	DPFLGVYYHKNNKSW	VYYHKNNKS	-	Class II	0.485854	99.8	77.9123	No	-1.34	0.7772	No	No	Inducer	Inducer	No	Positive	HLA-DPA1*01:03-DPB1*02:01, HLA-DPA1*01:03-DPB1*04:01, HLA-DPA1*01:03-DPB1*18:01, HLA-DPA1*02:01-DPB1*01:01, HLA-DPA1*02:02-DPB1*01:01, HLA-DPA1*03:01-DPB1*04:02
spike	138	152	DPFLGVYYHKNNKSL	VYYHKNNKS	-	Class II	0.487474	100	78.1088	No	-1.24	0.7928	No	No	Inducer	Inducer	No	Positive	HLA-DPA1*01:03-DPB1*02:01, HLA-DPA1*01:03-DPB1*04:01, HLA-DPA1*01:03-DPB1*18:01, HLA-DPA1*02:01-DPB1*01:01, HLA-DPA1*02:02-DPB1*01:01, HLA-DPA1*03:01-DPB1*04:02
spike	166	180	CTFEYVSQPFLMDLK	EYVSQPFLM	-	Class II	0.655236	99.01	99.4274	No	-1.52	0.7811	No	No	No	No	No	Positive	HLA-DPA1*01:03-DPB1*02:01, HLA-DPA1*01:03-DPB1*04:01, HLA-DPA1*01:03-DPB1*04:02, HLA-DPA1*01:03-DPB1*18:01, HLA-DPA1*02:01-DPB1*01:01, HLA-DPA1*02:01-DPB1*13:01, HLA-DPA1*02:02-DPB1*01:01, HLA-DPA1*03:01-DPB1*04:02
spike	180	188	EGKQGNFKN	NA	-	B cell	0.594	100	NA	No	-1.18	1.1232	NA	NA	NA	NA	NA	NA	NA
spike	206	214	KHTPINLVL	KHTPINLVL	-	Class I	0.117567	100	0.13971	No	-0.8	1.207	No	No	No	No	No	Positive	HLA-B*14:02, HLA-B*39:03, HLA-B*39:05, HLA-C*06:02, HLA-C*07:01, HLA-C*07:02
spike	213	221	VRDLPQGFS	NA	-	B cell	0.616	100	NA	No	-1.17	1.0501	NA	NA	NA	NA	NA	NA	NA
spike	216	224	LPIGINITM	LPIGINITM	-	Class I	0.085325	100	0.33581	No	-0.91	1.8834	No	No	No	No	No	Positive	HLA-B*07:02, HLA-B*35:01, HLA-B*35:04, HLA-B*51:01
spike	230	244	PIGINITRFQTLLAL	IGINITRFQ	-	Class II	0.658569	100	98.2545	No	-1.44	0.8877	No	No	Inducer	No	No	Positive	HLA-DPA1*01:03-DPB1*02:01, HLA-DPA1*01:03-DPB1*04:01, HLA-DPA1*01:03-DPB1*04:02, HLA-DPA1*01:03-DPB1*18:01, HLA-DPA1*02:01-DPB1*01:01, HLA-DPA1*02:02-DPB1*01:01, HLA-DPA1*03:01-DPB1*04:02, HLA-DRB1*04:04, HLA-DRB1*15:01
spike	230	244	PIGINITRFQTLHRS	TRFQTLHRS	L242H,A243R	Class II	0.640127	100	91.6095	No	-0.9	0.9126	No	No	No	Inducer	No	Positive	HLA-DPA1*01:03-DPB1*02:01, HLA-DPA1*01:03-DPB1*04:01, HLA-DPA1*01:03-DPB1*04:02, HLA-DPA1*01:03-DPB1*18:01, HLA-DPA1*02:01-DPB1*01:01, HLA-DPA1*02:01-DPB1*13:01, HLA-DPA1*02:02-DPB1*01:01, HLA-DPA1*02:02-DPB1*05:01, HLA-DPA1*03:01-DPB1*04:02, HLA-DRB1*13:01
spike	231	245	IGINITRFQTLHRSY	TRFQTLHRS	L242H,A243R,L244S	Class II	0.625309	100	89.9414	No	-0.83	0.87	No	No	No	Inducer	No	Positive	HLA-DPA1*01:03-DPB1*02:01, HLA-DPA1*01:03-DPB1*04:01, HLA-DPA1*01:03-DPB1*04:02, HLA-DPA1*01:03-DPB1*18:01, HLA-DPA1*02:01-DPB1*01:01, HLA-DPA1*02:01-DPB1*13:01, HLA-DPA1*02:02-DPB1*01:01, HLA-DPA1*02:02-DPB1*05:01, HLA-DPA1*03:01-DPB1*04:02, HLA-DRB1*13:01, HLA-DRB1*15:01, HLA-DRB1*16:02
spike	248	256	YLTPGDSSL	YLTPGDSSL	-	Class I	0.180812	100	-0.18096	No	-1.19	0.9327	Inducer	No	No	No	No	No	HLA-A*02:01, HLA-B*35:04, HLA-C*03:03, HLA-C*03:04, HLA-C*04:01, HLA-C*05:01, HLA-C*08:02, HLA-C*08:03
spike	258	266	STAGAAAYY	STAGAAAYY	W258S	Class I	0.30462	100	0.15259	No	-1.14	0.7266	No	No	No	Inducer	No	No	HLA-A*01:01, HLA-A*11:01, HLA-A*68:01, HLA-C*12:03, HLA-C*16:01
spike	309	323	EKGIYQTSNFRVQPI	IYQTSNFRV	-	Class II	0.572421	100	97.4511	No	-2.09	0.9284	No	No	No	Inducer	No	Positive	HLA-DQA1*01:02-DQB1*0501, HLA-DPA1*01:03-DPB1*0201, HLA-DPA1*01:03-DPB1*0401, HLA-DPA1*01:03-DPB1*0402, HLA-DPA1*01:03-DPB1*1801, HLA-DPA1*02:01-DPB1*0101, HLA-DPA1*02:02-DPB1*0101, HLA-DPA1*02:02-DPB1*0501, HLA-DPA1*03:01-DPB1*0402, HLA-DRB1*07:01, HLA-DRB1*09:01, HLA-DRB1*13:02, HLA-DRB1*15:01, HLA-DRB1*16:02
spike	309	323	EKGIYQTSNFRVQPR	IYQTSNFRV	-	Class II	0.556485	100	97.5477	No	-2.22	1.0513	No	No	No	Inducer	No	Positive	HLA-DQA1*01:02-DQB1*0501, HLA-DPA1*01:03-DPB1*0201, HLA-DPA1*01:03-DPB1*0401, HLA-DPA1*01:03-DPB1*0402, HLA-DPA1*01:03-DPB1*1801, HLA-DPA1*02:01-DPB1*0101, HLA-DPA1*02:02-DPB1*0101, HLA-DPA1*02:02-DPB1*0501, HLA-DPA1*03:01-DPB1*0402, HLA-DRB1*07:01, HLA-DRB1*08:07, HLA-DRB1*09:01, HLA-DRB1*13:01, HLA-DRB1*13:02, HLA-DRB1*14:02, HLA-DRB1*15:01, HLA-DRB1*16:02, HLA-DRB1*01:02
spike	319	325	RVQPTES	NA	-	B cell	0.545	100	NA	No	-1.37	0.9997	NA	NA	NA	NA	NA	NA	NA
spike	411	417	APGQTGK	NA	-	B cell	0.607667	100	NA	No	-0.9	1.7614	NA	NA	NA	NA	NA	NA	NA
spike	411	417	APGQTGT	NA	-	B cell	0.599	100	NA	No	-0.89	1.1775	NA	NA	NA	NA	NA	NA	NA
spike	430	444	TGCVIAWNSKNLDSK	IAWNSKNLD	N439K	Class II	0.549653	100	91.4369	No	-0.53	0.9279	No	No	No	No	No	Positive	HLA-DRB1*13:01, HLA-DRB1*13:02, HLA-DRB1*15:01, HLA-DRB1*16:02, HLA-DRB1*03:01, HLA-DRB1*04:01, HLA-DRB1*12:02
spike	442	450	DSKVGGNYN	NA	-	B cell	0.573	100	NA	No	-1.17	0.8657	NA	NA	NA	NA	NA	NA	NA
spike	448	456	NYNYRYRLF	NYNYRYRLF	L452R	Class I	0.2918	100	0.0783	No	-0.81	0.9855	Inducer	No	No	Inducer	No	Positive	HLA-A*01:01, HLA-A*02:01, HLA-A*23:01, HLA-A*24:02, HLA-A*24:03, HLA-B*08:01, HLA-C*06:02, HLA-C*07:01, HLA-C*07:02, HLA-C*1203
spike	461	467	LKPFERD	NA	-	B cell	0.618	100	NA	No	-1.49	0.8569	NA	NA	NA	NA	NA	NA	NA
spike	493	501	QSYGFQPTY	QSYGFQPTY	-	Class I	0.20245	100	0.05118	No	-1.16	1.115	Inducer	No	No	Inducer	No	Positive	HLA-A*02:01, HLA-A*01:01, HLA-A*11:01, HLA-B*08:01, HLA-B*15:04, HLA-B*35:01, HLA-C*07:01, HLA-C*07:02, HLA-C*12:03, HLA-C*16:01
spike	503	511	FGYQPYRVV	FGYQPYRVV	V503F	Class I	0.310114	99.8	-0.06424	No	-1.06	1.4336	No	No	No	Inducer	No	No	HLA-A*01:01, HLA-A*02:01, HLA-B*08:01, HLA-B*51:01, HLA-B*52:01, HLA-C*03:03, HLA-C*03:04, HLA-C*06:02, HLA-C*12:03, HLA-C*15:02
spike	528	537	KKSTNLVKNK	NA	-	B cell	0.54925	100	NA	No	-0.48	0.7187	NA	NA	NA	NA	NA	NA	NA
spike	576	584	VRDPQTLEI	VRDPQTLEI	-	Class I	0.158875	100	-0.03108	No	-0.9	0.7025	No	No	No	No	No	Positive	HLA-B*14:02, HLA-B*39:03, HLA-B*39:05, HLA-C*04:01, HLA-C*05:01, HLA-C*06:02, HLA-C*07:01, HLA-C*07:02
spike	601	607	GTNTSNQ	NA	-	B cell	0.528	100	NA	No	-0.93	0.9403	NA	NA	NA	NA	NA	NA	NA
spike	654	661	EHVNNSYE	NA	-	B cell	0.572	100	NA	No	-0.74	0.8211	NA	NA	NA	NA	NA	NA	NA
spike	654	661	EYVNNSYE	NA	H655Y	B cell	0.594	100	NA	No	-0.76	0.736	NA	NA	NA	NA	NA	NA	NA
spike	655	661	HVNNSYE	NA	-	B cell	0.556	100	NA	No	-0.88	0.9381	NA	NA	NA	NA	NA	NA	NA
spike	672	678	ASYQTQT	NA	-	B cell	0.597333	100	NA	No	-0.84	0.7667	NA	NA	NA	NA	NA	NA	NA
spike	680	689	SPRRARSVAI	NA	-	B cell	0.6675	100	NA	No	-1.23	0.9943	NA	NA	NA	NA	NA	NA	NA
spike	696	704	TMSLGAENS	NA	-	B cell	0.6262	100	NA	No	-0.42	0.8932	NA	NA	NA	NA	NA	NA	NA
spike	698	704	SLGAENS	NA	-	B cell	0.627769	100	NA	No	-0.62	1.1574	NA	NA	NA	NA	NA	NA	NA
spike	933	947	KIQYSLSSTASALGK	IQYSLSSTA	D936Y	Class II	0.617765	100	94.402	No	-0.83	0.778	No	No	No	No	No	No	HLA-DRB1*08:02, HLA-DRB1*09:01, HLA-DRB1*04:07
spike	1008	1016	SANLAAIKM	SANLAAIKM	T1027I	Class I	0.260443	100	0.04799	No	-0.79	0.7009	Inducer	No	No	No	No	No	HLA-B*35:04, HLA-C*03:03, HLA-C*03:04, HLA-C*08:03, HLA-C*12:03, HLA-C*15:02, HLA-C*16:01
spike	1008	1016	SANLAATKM	SANLAATKM	-	Class I	0.262529	98.62	-0.03157	No	-0.98	0.703	Inducer	No	No	No	No	Positive	HLA-B*35:04, HLA-C*03:03, HLA-C*03:04, HLA-C*08:03, HLA-C*12:03, HLA-C*15:02, HLA-C*16:01
spike	1060	1074	VVFLHVTYVPAQENN	FLHVTYVPA	K1073N	Class II	0.543086	91.6	96.7876	No	-1.13	1.0232	Inducer	No	Inducer	No	No	Positive	HLA-DPA1*01:03-DPB1*02:01, HLA-DPA1*01:03-DPB1*04:01, HLA-DPA1*01:03-DPB1*04:02, HLA-DPA1*01:03-DPB1*18:01, HLA-DPA1*02:01-DPB1*01:01, HLA-DPA1*02:02-DPB1*01:01, HLA-DPA1*03:01-DPB1*04:02
spike	1262	1270	EPLLKGVKL	EPLLKGVKL	V1264L	Class I	0.218	100	-0.28402	No	-1.26	0.9851	No	No	No	No	No	Positive	HLA-B*07:02, HLA-B*08:01, HLA-B*14:02, HLA-B*35:04, HLA-B*51:01
spike	1262	1270	VPVLKGVKL	VPVLKGVKL	E1262V	Class I	0.1815	100	-0.26702	No	-1.36	1.1064	No	No	No	No	Positive	Positive	HLA-B*07:02, HLA-B*08:01, HLA-B*14:02, HLA-B*35:04, HLA-B*39:03, HLA-B*51:01
envelope	51	70	VKPSFYFYSRVKNLNSSRVP	NA	V58F	B cell	0.553	99.4	NA	No	-0.97	0.9232	NA	NA	NA	NA	NA	NA	NA
