# Supplementary material for: EpiCurator: an immunoinformatic workflow to predict and prioritize SARS-CoV-2 epitopes
Source: PeerJ. 2021 Nov 30;9:e12548. doi: 10.7717/peerj.12548 (PMC8641484; doi:10.7717/peerj.12548)
Supplement: Supplemental Information 14 [file peerj-09-12548-s014.xlsx]

## Sheet: result
Epitope	ID_PMC	DOI	sentence location	highlighted phrase	protein entities found	number of protein entities
AAAYYVGYL	8038641	10.7717/peerj.11232	body	Type|Position|Sequence|Length|Allele|Core|(|smm|-|align|)|Core|(|nn|-|align|)|Percentile|Rank|Antigenicity|(|cut|off|≥|0.4|MHC|-|II|bind|538|-|552|CVNFNFNGLTGTGVL|15|H2|-|IAb|FNFNGLTGT|FNFNGLTGT|8.55|1.3281|374|-|388|FSTFKCYGVSPTKLN|15|H2|-|IAb|FKCYGVSPT|YGVSPTKLN|6.45|1.0042|199|-|213|GYFKIYSKHTPINLV|15|H2|-|Iab|KIYSKHTPI|YSKHTPINL|6.9|0.9278|18|-|32|LTTRTQLPPAYTNSF|15|H2|-|IAb|TRTQLPPAY|TRTQLPP…	MHC|IAb|FNFNGLTGT|FNFNGLTGT|8.55|1.3281|374|-|388|FSTFKCYGVSPTKLN|15|H2|-|IAb|FKCYGVSPT|YGVSPTKLN|6.45|1.0042|199|-|213|GYFKIYSKHTPINLV|15|H2|Iab|IAb|TRTQLPPAY|TRTQLPPAY|9.9|0.79|60|-|74|SNVTWFHAIHVSGTN|15|H2|IAb|277|AAYYVGYLQPRTFLL|15|H2|IAb|VGYLQPRTF|VGYLQPRTF|8.75|0.6073|592|-|606|FGGVSVITPGTNTSN|15|H2|-|IAb|VITPGTNTS|VSVITPGTN|6|0.5825|238|-|252|FQTLLALHRSYLTPG|15|H2|IEd|TLLALHRSY|TLLALHRSY|9…	218
AALQIPFAM	8051835	10.1007/s10989-021-10205-z	body	Table|3|Select|CTL|epitope|and|their|binding|to|different|MHC|class|I|supertype|Protein|Epitope|MHC|I|supertype|P0DTC2|Spike|glycoprotein|(|S|)|AALQIPFAM|B7|,|B58|AIVMVTIML|A2|,|B7|DEDDSEPVL|B39|,|B44|EPVLKGVKL|B7|,|B8|ESNKKFLPF|A26|,|B62|FAMQMAYRF|B58|,|B62|FEYVSQPFL|B39|,|B44|FLHVTYVPA|A2|,|B8|FRKSNLKPF|B8|,|B27|FTISVTTEI|A2|,|A26|,|B58|FVFLVLLPL|A2|,|A26|,|B8|,|B62|GAAAYYVGY|A1|,|B58|,|B62|GAE…	Table|3|Selected|CTL|epitopes|MHC|class|I|supertypes|Protein|Epitope|MHC|I|supertypes|P0DTC2|Spike|glycoprotein|B58|AIVMVTIML|A2|B7|DEDDSEPVL|B39|B44|EPVLKGVKL|B7|B8|ESNKKFLPF|A26|B62|FAMQMAYRF|B58|B62|B44|FLHVTYVPA|A2|B8|FRKSNLKPF|B8|B27|FTISVTTEI|A2|A26|B58|FVFLVLLPL|A2|A26|B8|B62|GAAAYYVGY|A1|B58|B62|GAEHVNNSY|A1|B62|GQTGKIADY|B27|B62|B58|IGAGICASY|B58|B62|IGIVNNTVY|B58|B62|B39|B58|KGIYQTSNF|B…	263
AALQIPFAM	7968690	10.1371/journal.pone.0248061	body	AALQIPFAM|AALQIPFAMQMAYRF|892|906|15|Non-allergenic|-|+|-|DRB1|*|01|:|02|0.7747|13|.	DRB1	1
AALQIPFAM	7968690	10.1371/journal.pone.0248061	body	Epitope|Coverage|HLA|allele|Total|HLA|hit|(|Genotypic|frequency|(|%|)|)|Class|II|HLA-DRB1|*|01-01|HLA-DRB1|*|01-02|HLA-DRB1|*|01-03|HLA-DRB1|*|01-04|HLA-DRB1|*|01-05|HLA-DRB1|*|03-01|HLA-DRB1|*|04-01|HLA-DRB1|*|07-01|(|6.65|)|(|1.8|)|(|0.92|)|(|0.01|)|(|0|)|(|10.47|)|(|6.46|)|(|10.71|)|IPFAMQMAYRFNGIG|55.23|%|+|+|+|+|+|+|+|+|8|IYQTSNFRVQPTESI|55.23|%|+|+|+|+|+|+|+|+|8|GYFKIYSKHTPINLV|41.83|%|+|+|…	HLA-DRB1|HLA-DRB1|HLA-DRB1|HLA-DRB1|HLA-DRB1|HLA-DRB1|HLA-DRB1|HLA|class|I|restricted|epitopes	12
AALQIPFAM	7667438	10.1016/j.heliyon.2020.e05528	body	Table|3|Peptide|Sequence|Position|HLA|supertype|Immunogenicity|VTWFHAIHV|62|A2|0.39|VLPFNDGVY|83|A1|,|B62|0.18|WTAGAAAYY|258|A1|,|A26|,|B58|,|B62|0.51|LQPRTFLLK|270|A3|0.18|VRFPNITNL|327|B27|0.175|FNATRFASV|342|B8|0.15|NYLYRLFRK|450|A24|0.161|YQPYRVVVL|505|A2|,|A24|,|B8|,|B39|,|B62|0.14|VLSFELLHA|512|A2|0.16|QLTPTWRVY|628|A1|,|B62|0.31|TPTWRVYST|630|B7|0.224|YECDIPIGA|660|B44|0.26|KRSFIEDLL|814|B…	Table|3|Peptide|Sequence|Position|HLA|supertype|Immunogenicity|VTWFHAIHV|62|A2|0.39|VLPFNDGVY|83|A1|B62|0.18|WTAGAAAYY|258|A1|A26|B58|B62|0.51|LQPRTFLLK|270|A3|0.18|VRFPNITNL|327|B27|0.175|FNATRFASV|342|B8|0.15|NYLYRLFRK|450|A24|0.161|YQPYRVVVL|505|A2|A24|B8|B39|B62|0.14|VLSFELLHA|512|A2|0.16|QLTPTWRVY|628|A1|B62|0.31|TPTWRVYST|630|B7|0.224|YECDIPIGA|660|B44|0.26|KRSFIEDLL|814|B27|0.30|RSFIEDLLF|…	116
AASGNLLLDKRTTCF	7425717	10.1016/j.humimm.2020.08.001	body	Protein|Peptide|ID|Peptide|sequence|Position|(|star-end|)|Percentile|Rank|Viral|antigenicity|Toxicity|and|Allergenicity|IFN-g|induction|HLA-I|interact|allele|NSP7|P32|VVLLSVLQQLRVESS|11–25|0.60|0.50|Negative|Positive|DRB1|*|01|:|01|,|DRB1|*|01|:|02|,|DRB1|*|03|:|01|,|DRB1|*|03|:|07|,|DRB1|*|04|:|01|,|DRB1|*|04|:|02|,|DRB1|*|04|:|04|,|NSP8|P33|IASEFSSLPSYAAFA|2–16|0.13|0.54|Negative|Positive|DRB1|…	P32|DRB1|DRB1|DRB1|DRB1|DRB1|DRB1|NSP8|DRB1|DRB1|DRB1|DRB1|DRB1|DRB1|DRB1|DRB1|DRB1|DRB1|DRB1|DRB1|DRB1|DRB1|P39|DRB1|DRB1|P41|DRB1|DRB1|DRB1|DRB1|DRB1|DRB1|DRB1|DRB1|DRB1|DRB1|DRB1|DRB1|DRB1|DRB1|DRB1|DRB1|DRB1|DRB1|P48|DRB1|DRB1|DRB1|DRB1|P50|DRB1|DRB1|DRB1|DRB1|DRB1|DRB1|DRB1|DRB1|DRB1|DRB1|DRB1|P59|DRB1|DRB1|P65|DRB1|DRB1|DRB1|DRB1|P67|DRB1|DRB1|DRB1|DRB1|DRB1|P70|DRB1|DRB1|DRB1|P71|DRB1|P73|…	96
AAVDALCEK	7309412	10.12688/f1000research.23458.2	body	No|predict|IC50|value|of|&|lt|;|500|nM|be|find|for|HLA-C|*|0401|common|human|coronavirus|IC50|prediction|by|ANN|4.0|program|of|IEDB|software|(|only|IC50|valuesof|&|lt|;|500|nM|be|show|)|Mature|Group|II|Group|I|HLA-A|HLA-B|HLA-C|SARS-CoV-2|source|protein|Sequence|(|9aa|)|OC43|HKU1|229E|NL63|*|0101|*|0201|*|0301|*|2402|*|2601|*|0702|*|0801|*|1501|*|2705|*|3901|*|4001|*|5801|*|0303|*|0401|ORF1ab|300…	HLA-C|IEDB|OC43|HKU1	4
AISAKNRAR	7309412	10.12688/f1000research.23458.2	body	No|predict|IC50|value|of|&|lt|;|500|nM|be|find|for|HLA-C|*|0401|common|human|coronavirus|IC50|prediction|by|ANN|4.0|program|of|IEDB|software|(|only|IC50|valuesof|&|lt|;|500|nM|be|show|)|Mature|Group|II|Group|I|HLA-A|HLA-B|HLA-C|SARS-CoV-2|source|protein|Sequence|(|9aa|)|OC43|HKU1|229E|NL63|*|0101|*|0201|*|0301|*|2402|*|2601|*|0702|*|0801|*|1501|*|2705|*|3901|*|4001|*|5801|*|0303|*|0401|ORF1ab|300…	HLA-C|IEDB|OC43|HKU1	4
ALNTLVKQLSSNFGA	8110691	10.1186/s12919-021-00213-8	body	Top|12|predict|epitope|and|correspond|HCoV|homolog|%|Identity|peptide|po|name|allele|core|median_rank|sar|229E|NL63|OC43|HKU1|total|AEVQIDRLITGRLQS|988|GU280_gp02|8|IDRLITGRL|246.5|0.85|0.69|0.69|0.77|0.77|3.77|VEAEVQIDRLITGRL|986|GU280_gp02|5|VQIDRLITG|456|0.85|0.69|0.69|0.77|0.77|3.77|KLQDVVNQNAQALNT|946|GU280_gp02|4|VVNQNAQAL|607|0.85|0.62|0.69|0|0.69|2.85|GAISSVLNDILSRLD|970|GU280_gp02|3|VLND…	epitopes|NQKLIANQFNSAIGK|918|GU280_gp02|6|LIANQFNSA|560|0.77|0|0|0.69|0|1.46|FGAISSVLNDILSRL|969|GU280_gp02|5|FGAISSVLN|278|0.85|0|0|0|0|0.85|DDSEPVLKGVKLHYT|1258|GU280_gp02|5	29
ALNTLVKQLSSNFGA	7423576	10.1016/j.compbiomed.2020.103967	body	Table|3|Core|epitope|Allele|Percentile|rank|Peptide|Start|End|SMM|IC|50|LIVNNATNV|HLA-DRB1|*|13-02|0.01|KTQSLLIVNNATNVV|113|127|3.00|HLA-DRB1|*|01-01|9.50|TQSLLIVNNATNVVI|114|128|49.00|IVNNATNVV|HLA-DRB1|*|13-02|0.01|TQSLLIVNNATNVVI|114|128|3.00|HLA-DRB1|*|13-02|0.01|QSLLIVNNATNVVIK|115|129|3.00|HLA-DRB1|*|13-02|0.01|SLLIVNNATNVVIKV|116|130|3.00|HLA-DRB1|*|13-02|0.01|LLIVNNATNVVIKVC|117|131|4.00|…	HLA-DRB1|HLA-DRB1|HLA-DRB1|TFLLKYNENGTITDA|274|288|11.00|HLA-DRB1|*|13-02|0.06|FLLKYNENGTITDAV|275|289|11.00|HLA-DRB1|*|13-02|0.36|LLKYNENGTITDAVD|276|290|32.00|HLA-DRB1|*|13-02|0.36|LKYNENGTITDAVDC|277|291|32.00|YNYLYRLFR|HLA-DRB1|HLA-DRB1|HLA-DRB1|HLA-DRB1|HLA-DRB1|HLA-DRB1|HLA-DRB1|HLA-DRB1|HLA-DRB1|HLA-DRB1|RVVVLSFELLHAPAT|509|523|5.00|FELLHAPAT|HLA-DRB1|*|01-01|0.24|VVVLSFELLHAPATV|510|524|5…	229
AQALNTLVK	7544969	10.1080/14760584.2020.1813576	body	Spike|Glycoprotein|30|A3|NSFTRGVYY|0.9914|41|A3|KVFRSSVLH|1.3419|69|A3|HVSGTNGTK|1.1575|89|A3|GVYFASTEK|1.4615|142|A3|GVYYHKNNK|1.3335|162|A3|SANNCTFEY|0.8377|187|A3|KNLREFVFK|0.7504|270|A3|LQPRTFLLK|1.0511|296|A3|LSETKCTLK|0.8213|302|A3|TLKSFTVEK|1.3483|311|A3|GIYQTSNFR|1.1119|349|A3|SVYAWNRKR|1.1423|357|A3|RISNCVADY|1.1734|361|A3|CVADYSVLY|1.1344|370|A3|NSASFSTFK|1.3454|372|A3|ASFSTFKCY|0.8899|…	Spike|Glycoprotein|30|A3|NSFTRGVYY|0.9914|41|A3|KVFRSSVLH|1.3419|69|A3|HVSGTNGTK|1.1575|89|A3|GVYFASTEK|1.4615|142|A3|GVYYHKNNK|1.3335|162|A3|SANNCTFEY|0.8377|187|A3|A3|LSETKCTLK|0.8213|302|A3|TLKSFTVEK|1.3483|311|A3|GIYQTSNFR|1.1119|349|A3|SVYAWNRKR|1.1423|357|A3|RISNCVADY|1.1734|361|A3|CVADYSVLY|1.1344|370|A3|NSASFSTFK|1.3454|372|A3|A3|KCYGVSPTK|1.2722|409|A3|QIAPGQTGK|1.0483|454|A3|RLFRKSNLK|1…	115
AQYTSALLA	7640968	10.1021/acs.jproteome.0c00457	body	Table|2|PeptidesGenerate|by|Each|AminopeptidaseThat|Be|Predict|to|Bind|to|HLA-B15-03|and|HLA-B46-01|ERAP1|ERAP2|IRAP|ERAP1|/|ERAP2|sequence|score|sequence|score|sequence|score|sequence|score|HLA-B15-03|HLA-B15-03|HLA-B15-03|HLA-B15-03|ATRFASVY|0.37|VGYLQPRTF|0.53|VGYLQPRTF|0.53|VGYLQPRTF|0.54|VGYLQPRTF|0.53|NQKLIANQF|0.58|LKYNENGTITD|1.40|NQKLIANQF|0.58|NQKLIANQF|0.58|GRLQSLQTY|0.65|GYLQPRTF|1.59…	ERAP1	1
ARSVASQSI	8237047	10.1007/s40203-021-00098-7	body	We|include|three|peptide|as|negative|control|(|NCP|)|in|our|study|to|compare|the|immunogenicity|of|our|shortlisted|OAPE|:|NCP1-|‘|ARSVASQSI|’|from|Spike|protein.NCP2-|‘|KEELDKYFK|’|from|Spike|protein.NCP3-|‘|VSEETGTLI|’|from|Envelope|protein|.	NCPs|NCP1-|‘|ARSVASQSI|’|Spike|protein.NCP2-|‘|KEELDKYFK|’|Spike|protein.NCP3-|‘|VSEETGTLI|’|Envelope|protein	17
ARSVASQSI	8237047	10.1007/s40203-021-00098-7	body	The|three|NCP|include|in|the|study|be|characterize|to|be|pro-inflammatory|in|nature|and|non-inducer|of|IFN-γ|as|well|as|IL-6|(|Table|2|)|.Table|2In-silico|characterization|of|OAPE|of|SARS-|Cov-2|protein|as|pro-inflammatoryPeptide|epitopeRandom|forest|method|score|(|Threshold|0.11|)|of|peptide|be|IL-6|inducer|/|non-inducer4SVM|method|score|(|Threshold|0.0|)|of|peptide|be|IFN-γ|inducer|/|non-induce…	NCPs|IL-6|OAPEs|SARS-|Cov-2|proteins|IL-6|IFN-γ|inducer|PIP|IL-6|IL-6|IL-6|IL-6|IL-6|Membrane|Protein|IL-6|Membrane|Protein|IL-6|Membrane|Protein|IL-6|Membrane|Protein|IL-6|Spike|protein|IL-6|Spike|protein|IL-6|Spike|protein|IL-6|Spike|protein|IL-6|Spike|protein|IL-6|Spike|protein|IL-6|IL-6	46
ARSVASQSI	8237047	10.1007/s40203-021-00098-7	body	However|,|all|the|three|select|NCP|be|IL-4|inducers.Table|3In-silico|characterization|of|antigenic|promiscuous|peptide|epitope|of|SARS-|Cov-2|protein|as|anti-inflammatoryPeptide|epitopeSVM|+|Motif|base|score|(|Threshold|0.2|)|of|peptide|be|IL-4|inducer|/|non-induceraRandom|forest|method|score|(|Threshold|0.3|)|of|peptide|be|IL-10|inducer|/|non-inducerbCombined|RF|score|of|peptide|be|Pre-AIP|/|Non…	NCPs|IL-4|SARS-|Cov-2|proteins|anti-inflammatoryPeptide|epitopeSVM|+|Motif|IL-4|IL-10|Pre-AIP|IL-4|IL-4|IL-4|IL-4|IL-4|Membrane|Protein|Membrane|Protein|Membrane|Protein|Membrane|Protein|Spike|protein|IL-4|Spike|protein|IL-4|Spike|protein|Spike|protein|Spike|protein|Spike|protein|Interleukin|4|IL-4|Interleukin|10|IL-10	45
ARTRSMWSF	7902242	10.1007/s12033-021-00303-0	body	High|-|affinity|peptide|with|antigenic|feature|be|list|in|Table|1|and|2|(|percentile|rank|≤|1|)|.Table|1BALB|/|c|MHC|class|I|epitope|in|predict|modelsAntigenicity|scorePercentile|rankAlleleLengthEndStartPeptideModel|1|1.4260.3H|-|2|-|Kd96961CYGVSPTKL|0.5960.3H|-|2|-|Dd9195187YQPYRVVVL|0.5780.64H|-|2|-|Kd9178170CYFPLQSYG|0.50030.7H|-|2|-|Kd94032VYAWNRKRI|0.51070.8H|-|2|-|Dd9179171YFPLQSYGF|0.54530…	.Table|1BALB|c|MHC|class|I|epitopes|Ld9174166EGFNCYFPLModel|2|1.42630.3H|-|2|Ld9550542SPRWYFYYL|0.50030.7H|-|2|Ld9746738WPQIAQFAP|0.51070.8H|-|2|Ld9174166EGFNCYFPLModel|3|1.41770.2H|-|2|Ld9174166EGFNCYFPLModel|4|1.41770.2H|-|2|Ld912961288SPRWYFYYL|0.50030.7H|-|2|Ld914921484WPQIAQFAP|0.51070.8H|-|2|Ld9174166EGFNCYFPLTable|2BALB|/|c|MHC|class|II|epitopes|IEd152943FASVYAWNRKRISNC|0.42430.1H2|IEd1528…	116
ASANLAAIK	8302847	10.1016/j.vaccine.2021.07.066	body	While|the|Gamma|hCoV-19|/|Brazil|/|AM-987|/|2020|lineage|do|have|a|mutation|from|ASANLAATK|to|ASANLAAIK|,|the|other|four|peptide|can|be|use|to|quantify|the|spike|protein|.	Gamma|hCoV-19|ASANLAATK|ASANLAAIK|spike|protein	6
ASFRLFARTRSMWSF	7769971	10.1038/s41598-020-79645-9	body	In|M|protein|,|core|region|of|ASFRLFARTRSMWSF|,|RTLSYYKLGASQRVA|and|PKEITVATSRTLSYY|epitope|be|dock|with|the|receptor|of|HLA|-|DRB1|*|07|:|01|.	M|protein|ASFRLFARTRSMWSF|PKEITVATSRTLSYY|epitopes|HLA|-|DRB1	8
ASFRLFARTRSMWSF	7447814	10.1038/s41598-020-70864-8	body	Protein|Peptide|Residue|Antigenicity|score|Predict|Alleles|Binding|affinity|(|nM|)|Class|I|S|FAMQMAYRF|898–906|1.0278|A|*|24|:|02|142.9|B|*|15|:|01|123.9|B|*|58|:|01|23.4|ORF1ab|LSFKELLVY|4758–4767|0.7234|A|*|01|:|01|371.8|B|*|15|:|01|42.6|B|*|58|:|01|35.7|ORF1ab|MMISAGFSL|6425–6434|1.0248|A|*|02|:|01|6.9|B|*|08|:|01|367.6|B|*|15|:|01|16.2|ORF1ab|MSNLGMPSY|*|2254–2262|0.9272|A|*|01|:|01|184.2|B|*…	Class|II|M|ASFRLFARTRSMWSF|DRB1|DRB1|DRB1|DRB1|DRB1|DRB5|DPA1|DPB1|DPA1|DPB1|DRB1|DRB1|DRB1|DRB1|DRB1|DRB3|DRB5|DRB1|DRB1|DRB3|DQA1|DQB1|DPA1|DPB1|DRB1|DRB1|DRB1|DPA1|DPB1|DPA1|DPB1|DPA1|DPB1|DPA1|DPB1|DPA1|DPB1|DPA1|DPB1|DPA1|DPB1|DPA1|DPB1|DPA1|DPB1|DPA1|DPB1|DPA1|DPB1|DPA1|DPB1|DPA1|DPB1|DRB1|DRB1|DRB1|DQA1|DQB1|DQA1|DQB1|DQA1|DQB1|DQA1|DQB1|DPA1|DPB1|DPA1|DPB1|DPA1|DPB1|DRB1|DRB1|DRB4|DRB1|DR…	225
ASFRLFARTRSMWSF	7902242	10.1007/s12033-021-00303-0	body	Table|1|BALB|/|c|MHC|class|I|epitope|in|predict|model|Antigenicity|score|Percentile|rank|Allele|Length|End|Start|Peptide|Model|1|1.426|0.3|H|-|2|-|Kd|9|69|61|CYGVSPTKL|0.596|0.3|H|-|2|-|Dd|9|195|187|YQPYRVVVL|0.578|0.64|H|-|2|-|Kd|9|178|170|CYFPLQSYG|0.5003|0.7|H|-|2|-|Kd|9|40|32|VYAWNRKRI|0.5107|0.8|H|-|2|-|Dd|9|179|171|YFPLQSYGF|0.5453|0.92|H|-|2|-|Ld|9|174|166|EGFNCYFPL|Model|2|1.4263|0.3|H|-|…	Table|1|BALB|c|MHC|class|I|epitopes|Kd|9|69|61|CYGVSPTKL|0.596|0.3|H|-|2|Dd|9|179|171|YFPLQSYGF|0.5453|0.92|H|-|2|Ld|9|174|166|EGFNCYFPL|Model|2|1.4263|0.3|H|-|2|-|Kd|9|69|61|CYGVSPTKL|0.5964|0.3|H|-|2|Dd|9|195|187|YQPYRVVVL|0.4821|0.4|H|-|2|Kd|9|314|306|SYFIASFRL|0.578|0.64|H|-|2|-|Kd|9|178|170|CYFPLQSYG|0.734|0.68|H|-|2|Ld|9|550|542|SPRWYFYYL|0.5003|0.7|H|-|2|-|Kd|9|40|32|VYAWNRKRI|0.8519|0.7|H…	565
ASFSTFKCY	7754929	10.1080/21645515.2020.1823777	body	The|epitope|sequence|,|amino|acid|position|and|its|presented|HLA|allele|of|SARS-CoV-2|S|protein|by|cluster|analysis|Cluster|Number|Epitope|Number|Alignment|Epitope|Amino-acid|Position|HLA|Alleles|1.1|Consensus|YSVLYNSASFSTFKCY|-|365–380|1|YSVLYNSASF|–|–|YSVLYNSASF|365–374|B|*|15|:|01|2|-SVLYNSASF|–|–|SVLYNSASF|366–374|B|*|15|:|25|3|–VLYNSASFSTFKCY|VLYNSASFSTFKCY|367–380|A|*|03|:|01|4|–|LYNSASFSTF…	SARS-CoV-2|S|protein|AYYVGYLQPRTF|264–275|A|-YYVGYLQPRTF|YYVGYLQPRTF|265–275|A|RISNCVADY|357–365|A|LQIPFAMQMAYRF|RVYSTGSNVF|CYFPLQSYGF|CYFPLQSYGF|488–497|A	19
ASFSTFKCY	7754929	10.1080/21645515.2020.1823777	body	The|epitope|conservancy|analysis|result|for|S|protein|among|the|13|coronavirus|Identity|percentage|(|%|)|Name|Epitope|sequence|Length|Percent|of|protein|sequence|match|YP_009724390.1|QHR84449.1|AVP78042.1|ALK02457.1|ATO98132.1|ACZ72020.1|YP_009825051.1|AWH65943.1|AVV62526.1|YP_009555241.1|YP_173238.1|ARU07601.1|YP_003767.1|NP|1|YSVLYNSASFSTFKCY|365-380|16|15.38|%|(|2|/|13|)|100.00|100.00|81.25|93…	YP_009724390.1|QHR84449.1|AVP78042.1|ALK02457.1|ATO98132.1|ACZ72020.1|YP_009825051.1|AWH65943.1|AVV62526.1|YP_009555241.1|YP_173238.1|ARU07601.1|YP_003767.1|NP|1|NP|2|NP|3|NP|4|NP|5|NP|6|NP|7|NP|8|NP|9|NP|10|NP|11|NP|12|NP|14|NP|16|NP|18|NP|20|NP|21|NP|23|NP|24|NP|28|NP|32|NP|33|NP|34	59
ASFSTFKCY	7085496	10.1007/s13337-020-00571-5	body	Table|2|Comparison|of|antigenicity|between|spike|glycoprotein|of|2019-nCoV|and|SARS-CoV|strain|Antigenicity|2019-nCoV|SARS-CoV|Peptide|(|IEDB|)|Peptide|(|NetCTL|1.2|)|Position|(|start|)|Peptide|(|IEDB|)|Peptide|(|NetCTL|1.2|)|Position|(|start|)|NSFTRGVYY|NSFTRGVYY|30|FDDVQAPNY|FDDVQAPNY|22|STQDLFLPF|STQDLFLPF|50|HTSSMRGVY|HTSSMRGVY|33|VLPFNDGVY|VLPFNDGVY|83|TSSMRGVYY|TSSMRGVYY|34|CNDPFLGVY|CNDPFL…	spike|glycoproteins|IEDB|IEDB|NSFTRGVYY|30|FDDVQAPNY|FDDVQAPNY|22|STQDLFLPF|STQDLFLPF|50|HTSSMRGVY|HTSSMRGVY|33|VLPFNDGVY|VLPFNDGVY|83|TSSMRGVYY|TSSMRGVYY|34|CNDPFLGVY|CNDPFLGVY|136|EIFRSDTLY|EIFRSDTLY|45|WMESEFRVY|WMESEFRVY|152|RSDTLYLTQ|RSDTLYLTQ|48|YSSANNCTF|FVFKNIDGY|192|VIPFKDGIY|VIPFKDGIY|80|NIDGYFKIY|NIDGYFKIY|196|HTMIFDNAF|HTMIFDNAF|149|WTAGAAAYY|WTAGAAAYY|258|NAFNCTFEY|NAFNCTFEY|155|GAAA…	161
ASFSTFKCY	7544969	10.1080/14760584.2020.1813576	body	Spike|Glycoprotein|30|A3|NSFTRGVYY|0.9914|41|A3|KVFRSSVLH|1.3419|69|A3|HVSGTNGTK|1.1575|89|A3|GVYFASTEK|1.4615|142|A3|GVYYHKNNK|1.3335|162|A3|SANNCTFEY|0.8377|187|A3|KNLREFVFK|0.7504|270|A3|LQPRTFLLK|1.0511|296|A3|LSETKCTLK|0.8213|302|A3|TLKSFTVEK|1.3483|311|A3|GIYQTSNFR|1.1119|349|A3|SVYAWNRKR|1.1423|357|A3|RISNCVADY|1.1734|361|A3|CVADYSVLY|1.1344|370|A3|NSASFSTFK|1.3454|372|A3|ASFSTFKCY|0.8899|…	Spike|Glycoprotein|30|A3|NSFTRGVYY|0.9914|41|A3|KVFRSSVLH|1.3419|69|A3|HVSGTNGTK|1.1575|89|A3|GVYFASTEK|1.4615|142|A3|GVYYHKNNK|1.3335|162|A3|SANNCTFEY|0.8377|187|A3|A3|LSETKCTLK|0.8213|302|A3|TLKSFTVEK|1.3483|311|A3|GIYQTSNFR|1.1119|349|A3|SVYAWNRKR|1.1423|357|A3|RISNCVADY|1.1734|361|A3|CVADYSVLY|1.1344|370|A3|NSASFSTFK|1.3454|372|A3|A3|KCYGVSPTK|1.2722|409|A3|QIAPGQTGK|1.0483|454|A3|RLFRKSNLK|1…	115
ASFSTFKCY	7321027	10.1016/j.intimp.2020.106738	body	,|China|Surface|glycoprotein|*|Nucleocapsidphosphoprotein|DVVNQNAQALNTLVKQL|/|17|*|FFGMSRIGMEVTPSGTW|/|17|EAEVQIDRLITGRLQSL|/|17|*|GLPNNTASWFTALTQHGK|/|18|GAGICASY|/|8|*|GTTLPK|/|6|AISSVLNDILSRLDKVE|/|17|*|IRQGTDYKHWPQIAQFA|/|17|GSFCTQLN|/|8|*|KHIDAYKTFPPTEPKKDKKK|/|20|ILSRLDKVEAEVQIDRL|/|17|*|KHWPQIAQFAPSASAFF|/|17|KGIYQTSN|/|8|*|YNVTQAFGRRGPEQTQGNF|/|19|AMQMAYRF|/|8|*|KTFPPTEPKKDKKKK|/|15|KNHTS…	glycoprotein|Nucleocapsidphosphoprotein|GLPNNTASWFTALTQHGK|GTTLPK|IRQGTDYKHWPQIAQFA|KHIDAYKTFPPTEPKKDKKK|YNVTQAFGRRGPEQTQGNF|/|19|AMQMAYRF|KTFPPTEPKKDKKKK|/|15|KNHTSPDVDLGDISGIN|QLPQGTTLPKGFYAEGSRGGSQ|LNKHIDAYKTFPPTEPK|PKGFYAEGSRGGSQASSR|QFAPSASAFFGMSRIGM|QLPQGTTLPKGFYAEGSR|TFPPTEPK|LLPAAD|/|6|SLQTYVTQQLIRAAEIR|RRPQGLPNNTASWFT|/|15|DLGDISGINASVVNIQK|SRGGSQASSRSSSRSR|/|16|EVAKNLNESLIDLQELGGAALQIPF…	99
ASFSTFKCY	7321027	10.1016/j.intimp.2020.106738	body	Study|ID|T|cell|epitope|MHC|I|&|amp|;|MHC|II|Antigenicity|Threshold|Score|Results|,|USA|S|protein|N|protein|*|IRGWIFGTTLDSKTQSLL|*|ALNTPKDHI|*|CTFEYVSQPFLMD|*|LQLPQGTTL|*|QPFLMDLEGKQGN|*|GDAALALLLL|*|TRFQTLLALHRSYLTPGD|*|LALLLLDRL|*|KSFTVEKGIYQTSNFRVQ|*|LLLDRLNQL|*|SASFSTFKCYGVSPTKL|*|RLNQLESKM|*|KLPDDFTGCV|*|TKAYNVTQAF|*|NLDSKVGGNYNYLYRLFR|*|GMSRIGMEV|*|YLYRLFRKSNLKPFERDI|*|MEVTPSGTWL|*|KPFERDIS…	MHC|II|LALLLLDRL|*|KSFTVEKGIYQTSNFRVQ|*|LLLDRLNQL|*|SASFSTFKCYGVSPTKL|*|RLNQLESKM|*|KLPDDFTGCV|*|TKAYNVTQAF|NLDSKVGGNYNYLYRLFR|NFKDQVILL|*|QSIIAYTMSLGAENSVAY|Orf|1ab|protein|VLNDILSRL|*|TLMNVLTLV|*|LITGRLQSL|*|SMWALIISV|*|QLIRAAEIRASANLAATK|*|CLEASFNYL|*|HWFVTQRNFYEPQII|M|protein|NLNESLIDL|*|HLRIAGHHL|*|FIAGLIAIV|*|TLACFVLAAV|*|SIIAYTMSL|Orf|3a|protein	49
ASFSTFKCY	7321027	10.1016/j.intimp.2020.106738	body	,|India|Surface|glycoprotein|*|YLQPRTFLL|*|GVYFASTEK|*|EPVLKGVKL|*|VVNQNAQAL|*|WTAGAAAYY|S|*|(|0.45|)|%|*|(|0.71|)|%|*|(|1.23|)|%|*|(|0.47|)|%|*|(|0.63|)|%|0.5|0.83|/|0.64|0.58|/|0.98|0.73|/|0.61|0.77|/|0.78|0.82|/|0.54|One|overlap|CTL|epitope|between|MERS‐CoV|and|2019‐nCoV|with|one|gap|and|one|mismatch|,|India|Spike|protein|*|RISNCVADY|*|CVADYSVLY|*|RSFIEDLLF|*|RVDFCGKGY|*|MTSCCSCLK|*|VLKGVKLHY|…	glycoprotein|YLQPRTFLL|*|GVYFASTEK|RSFIEDLLF|*|RVDFCGKGY|*|MTSCCSCLK|VLKGVKLHY|S|*|357|*|361|*|815|*|1039|GAALQIPFAMQMAYRF|*|AFFGMSRIGMEVTPSGTW|*|MAYRFNGIGVTQNVLY|*|MEVTPSGTWL|*|QLIRAAEIRASANLAATK|NLNESLIDL|*|KHWPQIAQFAPSASAFF|*|QALNTLVKQLSSNFGAI|*|LALLLLDRL|*|RLNEVAKNL|*|LLLDRLNQL|*|VLNDILSRL|*|LLNKHIDAYKTFPPTEPK|*|LQLPQGTTL|*|LQLPQGTTL|*|AQFAPSASAFFGMSR|B|cell|epitopes|PSFYVYSRVKNLNSS|*|VLLFLAF…	231
ASFSTFKCY	7284139	10.1080/07391102.2020.1770127	body	Residue|No|Peptide|Sequence|MHC|binding|affinity|Rescale|binding|affinity|c-terminal|cleavageaffinity|Transport|affinity|Prediction|score|865|LTDEMIAQY|0.7953|3.3768|0.9723|2.7790|3.6616|258|WTAGAAAYY|0.6735|2.8596|0.7339|2.8630|3.1128|604|TSNQVAVLY|0.6559|2.7847|0.9440|2.9910|3.0758|361|CVADYSVLY|0.5348|2.2705|0.9764|3.1800|2.5759|733|KTSVDCTMY|0.4908|2.0840|0.9649|3.0160|2.3795|746|STECSNLLL|0.…		0
ASFSTFKCY	7228377	10.1002/jmv.25736	body	Start|End|Sequence|Length|1|22|46|SQCVNLTTRTQLPPAYTNSFTRGVY|25|2|68|90|FSNVTWFHAIHVSGTNGTKRFDN|23|3|106|107|KS|2|4|147|163|DPFLGVYYHKNNKSWME|17|5|186|198|MDLEGKQGNFKNL|13|6|215|230|KHTPINLVRDLPQGFS|16|7|259|269|TPGDSSSGWTA|11|8|302|305|LDPL|4|9|313|331|KSFTVEKGIYQTSNFRVQP|19|10|338|372|FPNITNLCPFGEVFNATRFASVYAWNRKRISNCVA|35|11|378|402|YNSASFSTFKCYGVSPTKLNDLCFT|25|12|413|435|GDEVRQIAPGQTGKIADYNYKL…	Length|1|22|46|SQCVNLTTRTQLPPAYTNSFTRGVY|25|2|68|90|FSNVTWFHAIHVSGTNGTKRFDN|23|3|106|107|KS|2|4|147|163|DPFLGVYYHKNNKSWME|17|5|186|198|MDLEGKQGNFKNL|13|6|215|230|KHTPINLVRDLPQGFS|NLDSKVGGNYNYLYRLFRKSNLKPFERDISTEIYQAGSTPCNGVEGFNCYFPLQSYGFQPTN|62|14|525|545|ELLHAPATVCGPKKSTNLVKN|21|15|564|571|SNKKFLPF|8|16|589|592	45
ASFSTFKCY	7228377	10.1002/jmv.25736	body	HLA‐A|*|3102|HLA‐A68.1|HLA‐A20|Cattle|HLA‐B|*|5301|HLA‐B|*|5401|9|ASFSTFKCY|HLA‐A1|381‐389|0.2795|(|Probable|Nonantigen|)|.	HLA‐A|HLA‐B|Probable|Nonantigen	4
ASGNLLLDKRTTCFS	7425717	10.1016/j.humimm.2020.08.001	body	Protein|Peptide|ID|Peptide|sequence|Position|(|star-end|)|Percentile|Rank|Viral|antigenicity|Toxicity|and|Allergenicity|IFN-g|induction|HLA-I|interact|allele|NSP7|P32|VVLLSVLQQLRVESS|11–25|0.60|0.50|Negative|Positive|DRB1|*|01|:|01|,|DRB1|*|01|:|02|,|DRB1|*|03|:|01|,|DRB1|*|03|:|07|,|DRB1|*|04|:|01|,|DRB1|*|04|:|02|,|DRB1|*|04|:|04|,|NSP8|P33|IASEFSSLPSYAAFA|2–16|0.13|0.54|Negative|Positive|DRB1|…	P32|DRB1|DRB1|DRB1|DRB1|DRB1|DRB1|NSP8|DRB1|DRB1|DRB1|DRB1|DRB1|DRB1|DRB1|DRB1|DRB1|DRB1|DRB1|DRB1|DRB1|DRB1|P39|DRB1|DRB1|P41|DRB1|DRB1|DRB1|DRB1|DRB1|DRB1|DRB1|DRB1|DRB1|DRB1|DRB1|DRB1|DRB1|DRB1|DRB1|DRB1|DRB1|DRB1|P48|DRB1|DRB1|DRB1|DRB1|P50|DRB1|DRB1|DRB1|DRB1|DRB1|DRB1|DRB1|DRB1|DRB1|DRB1|DRB1|P59|DRB1|DRB1|P65|DRB1|DRB1|DRB1|DRB1|P67|DRB1|DRB1|DRB1|DRB1|DRB1|P70|DRB1|DRB1|DRB1|P71|DRB1|P73|…	96
ASHMYCSFY	7910599	10.1038/s41598-021-84320-8	body	Finally|,|we|present|48|high-affinity|HLA-binding|peptide|which|be|unique|to|the|SARS-CoV-2|proteome|,|not|common|to|bacteria|,|influenza|and|corona|virus|family|antigenic|peptide|within|a|give|threshold|range|(|Supplementary|Table|S11|)|with|14|high|confidence|HLA|Class|I|binding|peptide|with|IC50|&|lt|;|50|nm|(|Table|3|)|.Table|3HLA-I|binding|high|confidence|(|IC50|&|lt|;|50|nm|)|SARS-CoV-2|ant…	30-02ASHMYCSFY13.9R1A_SARS2_Replicase_polyproteinHLA-B|68-02TVYEKLKPV26R1AB_SARS2_Replicase_polyproteinHLA-A|*|02-01WLTNIFGTV34.1R1AB_SARS2_Replicase_polyproteinHLA-A|*|02-06WLTNIFGTV34.7R1AB_SARS2_Replicase_polyproteinHLA-B|02-01TVYEKLKPV47.8R1AB_SARS2_Replicase_polyproteinHLA-B	7
ASVYAWNRK	7796797	10.1016/j.vaccine.2021.01.011	abstract	By|analyze|the|immune|parameter|like|surface|accessibility|,|antigenicity|,|variability|,|conservancy|,|flexibility|,|hydrophilicity|,|allergenicity|and|toxicity|of|the|conserve|sequence|of|spike|glycoprotein|use|various|database|and|bioinformatic|tool|,|we|identify|two|potential|novel|linear|(|SGTNGTKRFDN|and|ASVYAWNRK|)|and|one|structural|B-cell|epitope|as|well|as|two|T-cell|epitope|(|RLFRKSNLK…	spike|glycoprotein|ASVYAWNRK|structural|B-cell|epitope|T-cell|epitopes|RLFRKSNLK	9
ASVYAWNRK	7796797	10.1016/j.vaccine.2021.01.011	body	(|C|)|Representative|image|indicate|flexibility|of|two|B-cell|epitope|SGTNGTKRFDN|and|ASVYAWNRK|(|D|)|.	B-cell|epitopes	2
ASVYAWNRK	7796797	10.1016/j.vaccine.2021.01.011	body	Image|indicate|hydrophilicity|of|two|B-cell|epitope|SGTNGTKRFDN|(|E|)|and|ASVYAWNRK|(|F|)|.	B-cell|epitopes	2
ASVYAWNRK	7796797	10.1016/j.vaccine.2021.01.011	body	These|study|hence|conclude|that|these|2|linear|B-cell|epitope|SGTNGTKRFDN|and|ASVYAWNRK|be|highly|flexible|and|hydrophilic|in|nature|.		0
ASVYAWNRK	7796797	10.1016/j.vaccine.2021.01.011	body	NoSequenceLengthStartEnd1KTPPIKDFGGF117908012QLPPAYTNSFTR1223343LGVYYHKNNK101411504ADAGFIKQYG108298385GDEVRQIAPGQT124044156NSASFSTFKCY113703807SGTNGTKRFDN1171818FSTFKCYGVSPT123743859SNLKPFERDIST1245947010CYGVSPTKLNDL1237939011ASVYAWNRK9348357Table|2Table|indicate|select|11B-cell|epitope|be|compare|with|these|29|surface|accessible|peptide|and|we|find|that|5|out|of|the|select|11B-cell|epitope|be|fi…	11B-cell|epitopes|11B-cell|epitopes	4
ASVYAWNRK	7796797	10.1016/j.vaccine.2021.01.011	body	These|five|B-cell|epitope|be|KTPPIKDFGGF|,|QLPPAYTNSFTR|,|SGTNGTKRFDN|,|SNLKPFERDIST|and|ASVYAWNRK.Sr|.	B-cell|epitopes	2
ASVYAWNRK	7796797	10.1016/j.vaccine.2021.01.011	body	NoSequenceLengthStartEnd1KTPPIKDFGGF117908012QLPPAYTNSFTR1223343SGTNGTKRFDN1171814SNLKPFERDIST124594705ASVYAWNRK9348357Table|3Table|indicate|that|epitope|SGTNGTKRFDN|and|ASVYAWNRK|which|be|predict|to|be|highly|antigenic|with|value|0.5906|and|0.5788|respectively|.		0
ASVYAWNRK	7796797	10.1016/j.vaccine.2021.01.011	body	NoSequenceOverall|Prediction|for|the|Protective|AntigenNature1KTPPIKDFGGF−0.4958NON-ANTIGEN2QLPPAYTNSFTR−0.0689NON-ANTIGEN3SGTNGTKRFDN0.5906ANTIGEN4SNLKPFERDIST0.2978NON-ANTIGEN5ASVYAWNRK0.5788ANTIGENFig|.		0
ASVYAWNRK	7796797	10.1016/j.vaccine.2021.01.011	body	SGTNGTKRFDN|,|and|ASVYAWNRK|be|predict|to|be|B-cell|linear|epitope|in|addition|to|structural|peptide|and|RLFRKSNLK|and|IPTNFTISV|be|predict|as|T-cell|epitope|.	ASVYAWNRK|B-cell|linear|epitopes|RLFRKSNLK|T-cell|epitope	7
ASVYAWNRK	33478787	10.1016/j.vaccine.2021.01.011	abstract	By|analyze|the|immune|parameter|like|surface|accessibility|,|antigenicity|,|variability|,|conservancy|,|flexibility|,|hydrophilicity|,|allergenicity|and|toxicity|of|the|conserve|sequence|of|spike|glycoprotein|use|various|database|and|bioinformatic|tool|,|we|identify|two|potential|novel|linear|(|SGTNGTKRFDN|and|ASVYAWNRK|)|and|one|structural|B-cell|epitope|as|well|as|two|T-cell|epitope|(|RLFRKSNLK…	spike|glycoprotein|ASVYAWNRK|structural|B-cell|epitope|T-cell|epitopes|RLFRKSNLK	9
AVFQSASKI	7196925	10.1080/07391102.2020.1756411	body	Antigen|HLADRB10101|HLADRB10401|HLADRB10402|HLADRB10402|HLADRB10701|HLADRB10801|HLADRB11101|HLADRB11501|Nucleocapsid|protein|298|-|305|52|-|60|346|-|354|41|-|49|87|-|95|50|-|58|YKHWPQIAQ|WFTALTQHG|FKDQVILLN|RPQGLPNNT|YRRATRRIR|ASWFTALTQ|354|-|362|86|-|94|300|-|308|348|-|356|86|-|94|360|-|368|NKHIDAYKT|YYRRATRRI|HWPQIAQFA|DQVILLNKH|YYRRATRRI|YKTFPPTEP|86|-|94|300|-|308|34|-|42|YYRRATRRI|HWPQIAQFA|…	LKKRWQLAL|AVFQSASKI|Membrane|protein|32	5
AWPLIVTALRANSAV	7425717	10.1016/j.humimm.2020.08.001	body	Protein|Peptide|ID|Peptide|sequence|Position|(|star-end|)|Percentile|Rank|Viral|antigenicity|Toxicity|and|Allergenicity|IFN-g|induction|HLA-I|interact|allele|NSP7|P32|VVLLSVLQQLRVESS|11–25|0.60|0.50|Negative|Positive|DRB1|*|01|:|01|,|DRB1|*|01|:|02|,|DRB1|*|03|:|01|,|DRB1|*|03|:|07|,|DRB1|*|04|:|01|,|DRB1|*|04|:|02|,|DRB1|*|04|:|04|,|NSP8|P33|IASEFSSLPSYAAFA|2–16|0.13|0.54|Negative|Positive|DRB1|…	P32|DRB1|DRB1|DRB1|DRB1|DRB1|DRB1|NSP8|DRB1|DRB1|DRB1|DRB1|DRB1|DRB1|DRB1|DRB1|DRB1|DRB1|DRB1|DRB1|DRB1|DRB1|P39|DRB1|DRB1|P41|DRB1|DRB1|DRB1|DRB1|DRB1|DRB1|DRB1|DRB1|DRB1|DRB1|DRB1|DRB1|DRB1|DRB1|DRB1|DRB1|DRB1|DRB1|P48|DRB1|DRB1|DRB1|DRB1|P50|DRB1|DRB1|DRB1|DRB1|DRB1|DRB1|DRB1|DRB1|DRB1|DRB1|DRB1|P59|DRB1|DRB1|P65|DRB1|DRB1|DRB1|DRB1|P67|DRB1|DRB1|DRB1|DRB1|DRB1|P70|DRB1|DRB1|DRB1|P71|DRB1|P73|…	96
AYESLRPDTRYVLMD	8266167	10.1186/s40794-021-00147-1	body	Table|2|Helper|T-cell|lymphocyte|predict|epitope|of|select|protein|base|on|antigenicity|and|IFN-γ|response|Protein|Peptide|Length|Antigenicity|IFN-gamma|S|TRFASVYAWNRKRIS|15|mer|0.4963|0.7315567|FQTLLALHRSYLTPG|15|mer|0.5789|0.26071055|QPYRVVVLSFELLHA|15|mer|0.9109|0.60855322|M|SRTLSYYKLGASQRV|15|mer|0.5731|0.09462399|LVGLMWLSYFIASFR|15|mer|0.5535|0.20134879|ORF1a|VSTQEFRYMNSQGLL|15|mer|0.4972|0.…	epitopes|B-cell|epitopes|epitopes	4
AYESLRPDTRYVLMD	8266167	10.1186/s40794-021-00147-1	body	These|epitope|be|join|together|with|two|type|of|linker|,|AAY|for|linear|B-cell|and|CTL|epitope|,|and|GPGPG|for|HTL|epitope|,|with|cysteine|residue|at|the|N-terminal|and|EPEA|tag|at|C-terminal|,|this|yield|the|following|468|amino|acid|peptide|chain|:|CQALPQRQKKQQAAYQLTPTWRVYAAYVLPFNDGVYAAYWTAGAAAYYAAYCNDPFLGVYAAYAGDSGFAAYAAYLSPRWYFYYAAYSPDDQIGYYAAYVSDIDITFLAAYTLRVEAFEYAAYHVGEIPVAYAAYSTNVTIATYAAYLV…	epitopes|CTL|epitopes|GPGPG|HTL|epitopes	6
AYFNMVYMPASWVMR	8321692	10.1016/j.compbiomed.2021.104703	body	Table|1|Epitope|Overlapped|Epitope|VaxiJen|2.0|AllergenFP|v.1.0|ToxinPred|Protein|Type|Identifier|RVVFNGVSF|0.7252|Non|Allergen|Non|Toxic|ORF1ab|MHC|Class|I|E1|YPSLETIQI|0.8151|Non|Allergen|Non|Toxic|ORF1ab|MHC|Class|I|E2|YTEISFMLW|1.2159|Non|Allergen|Non|Toxic|ORF1ab|MHC|Class|I|E3|TVKPGNFNK|1.3778|Non|Allergen|Non|Toxic|ORF1ab|MHC|Class|I|E4|VVSTGYHFR|1.4741|Non|Allergen|Non|Toxic|ORF1ab|MHC|Cl…	Glycoprotein|MHC|Class|I|E7|LVIGAVILR|1.1027|Non|Allergen|Non|Toxic|Membrane|Glycoprotein|MHC|Class|I|E8|DGYFKIYSKHTPINL|DGYFKIYSKHTPINLV|0.7526|Non|Allergen|Non|Toxic|Surface|Glycoprotein|Glycoprotein|B|cell|E16|*|Bolded|epitopes	33
CSLSHRFYR	7836868	10.1016/j.meegid.2021.104712	body	Among|these|consensus|epitope|,|CSLSHRFYR|would|bind|with|more|than|2|HLA|allele|(|HLA-A|*|11-01|,|HLA-A|*|31-01|and|HLA-A|*|33-03|)|.	consensus|epitopes|CSLSHRFYR|HLA-A|HLA-A|HLA-A	6
CVNFNFNGLTGTGVL	8038641	10.7717/peerj.11232	body	Type|Position|Sequence|Length|Allele|Core|(|smm-align|)|Core|(|nn-align|)|Percentile|Rank|Antigenicity|(|cut|off|≥|0.4|MHC-II|binding|538-552|CVNFNFNGLTGTGVL|15|H2-IAb|FNFNGLTGT|FNFNGLTGT|8.55|1.3281|374-388|FSTFKCYGVSPTKLN|15|H2-IAb|FKCYGVSPT|YGVSPTKLN|6.45|1.0042|199-213|GYFKIYSKHTPINLV|15|H2-Iab|KIYSKHTPI|YSKHTPINL|6.9|0.9278|18-32|LTTRTQLPPAYTNSF|15|H2-IAb|TRTQLPPAY|TRTQLPPAY|9.9|0.79|60-74|S…	MHC-II|binding|538-552|CVNFNFNGLTGTGVL|15|H2-IAb|FNFNGLTGT|FNFNGLTGT|8.55|1.3281|374-388|FSTFKCYGVSPTKLN|15|H2-IAb|FKCYGVSPT|YGVSPTKLN|6.45|1.0042|199-213|GYFKIYSKHTPINLV|15|H2-Iab|VSVITPGTN|6|0.5825|238-252|FQTLLALHRSYLTPG|15|H2-IEd|TLLALHRSY|TLLALHRSY|9.85|0.5789|345-359|TRFASVYAWNRKRIS|15|H2-IAb|FASVYAWNR|7.45|0.4963|215-229|DLPQGFSALEPLVDL|15|H2-IAb|FSALEPLVD|FSALEPLVD|6.05|0.4812|140-154|FLG…	100
CVNFNFNGLTGTGVL	7423576	10.1016/j.compbiomed.2020.103967	body	Table|3|Core|epitope|Allele|Percentile|rank|Peptide|Start|End|SMM|IC|50|LIVNNATNV|HLA-DRB1|*|13-02|0.01|KTQSLLIVNNATNVV|113|127|3.00|HLA-DRB1|*|01-01|9.50|TQSLLIVNNATNVVI|114|128|49.00|IVNNATNVV|HLA-DRB1|*|13-02|0.01|TQSLLIVNNATNVVI|114|128|3.00|HLA-DRB1|*|13-02|0.01|QSLLIVNNATNVVIK|115|129|3.00|HLA-DRB1|*|13-02|0.01|SLLIVNNATNVVIKV|116|130|3.00|HLA-DRB1|*|13-02|0.01|LLIVNNATNVVIKVC|117|131|4.00|…	HLA-DRB1|HLA-DRB1|HLA-DRB1|TFLLKYNENGTITDA|274|288|11.00|HLA-DRB1|*|13-02|0.06|FLLKYNENGTITDAV|275|289|11.00|HLA-DRB1|*|13-02|0.36|LLKYNENGTITDAVD|276|290|32.00|HLA-DRB1|*|13-02|0.36|LKYNENGTITDAVDC|277|291|32.00|YNYLYRLFR|HLA-DRB1|HLA-DRB1|HLA-DRB1|HLA-DRB1|HLA-DRB1|HLA-DRB1|HLA-DRB1|HLA-DRB1|HLA-DRB1|HLA-DRB1|RVVVLSFELLHAPAT|509|523|5.00|FELLHAPAT|HLA-DRB1|*|01-01|0.24|VVVLSFELLHAPATV|510|524|5…	229
CYGVSPTKL	7902242	10.1007/s12033-021-00303-0	body	High-affinity|peptide|with|antigenic|feature|be|list|in|Table|1|and|2|(|percentile|rank|≤|1|)|.Table|1BALB|/|c|MHC|class|I|epitope|in|predict|modelsAntigenicity|scorePercentile|rankAlleleLengthEndStartPeptideModel|1|1.4260.3H-2-Kd96961CYGVSPTKL|0.5960.3H-2-Dd9195187YQPYRVVVL|0.5780.64H-2-Kd9178170CYFPLQSYG|0.50030.7H-2-Kd94032VYAWNRKRI|0.51070.8H-2-Dd9179171YFPLQSYGF|0.54530.92H-2-Ld9174166EGFNCY…	.Table|1BALB|c|MHC|class|I|epitopes|c|MHC|class|II|epitopes|MCHI|MHCII|MHCI|epitopes	16
CYGVSPTKL	7571903	10.1016/j.vaccine.2020.10.039	body	A|synthetic|oligonucleotide|contain|an|unmethylated|CpG|dinucleotide|(|CpG|ODN|1668|;|5ʹ-TCCATGACGTTCCTGATGCT-3ʹ|)|be|synthesize|by|Hokkaido|System|Science|(|Sapporo|,|Japan|)|.Table|1List|of|test|peptide.Peptide|IDstartendlengthsequence|#|13273359VRFPNITNL|#|23503589VYAWNRKRI|#|336939022YNSASFSTFKCYGVSPTKLNDL|#|439540713VYADSFVIRGDEV|#|54104189IAPGQTGKI|#|64444529KVGGNYNYL|#|74724809IYQAGSTPC|#|…	peptide.Peptide|IDstartendlengthsequence|#|13273359VRFPNITNL|#|23503589VYAWNRKRI|#|336939022YNSASFSTFKCYGVSPTKLNDL|#|439540713VYADSFVIRGDEV|#|54104189IAPGQTGKI|#|64444529KVGGNYNYL|#|74724809IYQAGSTPC|#|848150525NGVEGFNCYFPLQSYGFQPTNGVGY|#|949752125FQPTNGVGYQPYRVVVLSFELLHAP|#|1051353826LSFELLHAPATVCGPKKSTNLVKNKC|#|10–15265338GPKKSTNL|#|10–25255339CGPKKSTNL|#|10–352453310VCGPKKSTNL|#|BALB|S-RBD|pro…	32
CYGVSPTKL	7571903	10.1016/j.vaccine.2020.10.039	body	1B|,|the|CD8+|T|cell|in|splenocyte|from|the|immunize|mouse|produce|a|significant|amount|of|IFN-γ|when|stimulate|with|peptide|#|10|(|sequence|:|LSFELLHAPATVCGPKKSTNLVKNKC|)|,|suggest|the|presence|of|minimal|epitope|in|the|C-terminus|region|of|S-RBD.Table|2Predicte|epitope|for|spike|protein|of|SARS-CoV-2|(|aa319-541|)|.AllelestartendlengthSequencescorerankH2-Kd3503589VYAWNRKRI0.7458830.04H2-Kd50451…	1B|minimal|epitopes|C-terminus|region|S-RBD.Table|2Predicted|epitopes|spike|protein|SARS-CoV-2|(|aa319-541|)|.AllelestartendlengthSequencescorerankH2-Kd3503589VYAWNRKRI0.7458830.04H2-Kd5045129GYQPYRVVV0.7409920.04H2-Dd5255339CGPKKSTNL0.5373620.02H2-Dd3823909VSPTKLNDL0.4996420.02H2-Kd3793879CYGVSPTKL0.4989690.14H2-Kd49450310SYGFQPTNGV0.4574920.17H2-Dd52453310VCGPKKSTNL0.4326740.03H2-Kd3273359VRFPN…	15
CYGVSPTKL	7571903	10.1016/j.vaccine.2020.10.039	body	By|contrast|,|a|peptide|of|the|homologous|region|on|the|SARS-CoV-2|S|protein|(|CYGVSPTKL|;|aa|379–387|)|be|not|recognize|by|CTL|in|our|study|.	SARS-CoV-2|S|protein	3
CYGVSPTKL	8038641	10.7717/peerj.11232	body	Type|Position|Sequence|Length|Allele|Core|(|smm-align|)|Core|(|nn-align|)|Percentile|Rank|Antigenicity|(|cut|off|≥|0.4|MHC-II|binding|538-552|CVNFNFNGLTGTGVL|15|H2-IAb|FNFNGLTGT|FNFNGLTGT|8.55|1.3281|374-388|FSTFKCYGVSPTKLN|15|H2-IAb|FKCYGVSPT|YGVSPTKLN|6.45|1.0042|199-213|GYFKIYSKHTPINLV|15|H2-Iab|KIYSKHTPI|YSKHTPINL|6.9|0.9278|18-32|LTTRTQLPPAYTNSF|15|H2-IAb|TRTQLPPAY|TRTQLPPAY|9.9|0.79|60-74|S…	MHC-II|binding|538-552|CVNFNFNGLTGTGVL|15|H2-IAb|FNFNGLTGT|FNFNGLTGT|8.55|1.3281|374-388|FSTFKCYGVSPTKLN|15|H2-IAb|FKCYGVSPT|YGVSPTKLN|6.45|1.0042|199-213|GYFKIYSKHTPINLV|15|H2-Iab|VSVITPGTN|6|0.5825|238-252|FQTLLALHRSYLTPG|15|H2-IEd|TLLALHRSY|TLLALHRSY|9.85|0.5789|345-359|TRFASVYAWNRKRIS|15|H2-IAb|FASVYAWNR|7.45|0.4963|215-229|DLPQGFSALEPLVDL|15|H2-IAb|FSALEPLVD|FSALEPLVD|6.05|0.4812|140-154|FLG…	101
CYGVSPTKL	8017916	10.1016/j.meegid.2021.104823	body	Table|4|Source|Cod|Protein|MHC-I|restricted|T-cell|Epitopes|MHC-II|restricted|T-cell|Epitopes|B-cell|Epitopes|Spike|glycoprotein|YLQPRTFLL|NA|CVNLTTRTQLPPAYTN|GVYFASTEK|NVTWFHAIHVSGTNG|EPVLKGVKL|SFSTFKCYGVSPTKLND|Spike|glycoprotein|KIADYNYKL|VVFLHVTYV|MDLEGKQGNFKNL|CYGVSPTKL|IGINITRFQ|YYVGYLQPR|VVVLSFELL|FNCYFPLQS|NITNLCPFGE|Spike|glycoprotein|LTDEMIAQY|VASQSIIAYTMSLGA|KEEQIGKCSTR|LLTDEMIAQY|LTDE…	Table|4|Source|Coded|Proteins|MHC-I|MHC-II|B-cell|Epitopes|Spike|glycoprotein|YLQPRTFLL|NA|CVNLTTRTQLPPAYTN|GVYFASTEK|NVTWFHAIHVSGTNG|EPVLKGVKL|SFSTFKCYGVSPTKLND|Spike|glycoprotein|KIADYNYKL|VVFLHVTYV|MDLEGKQGNFKNL|CYGVSPTKL|IGINITRFQ|YYVGYLQPR|VVVLSFELL|FNCYFPLQS|NITNLCPFGE|Spike|glycoprotein|Nucleocapsid|protein|KTFPPTEPK|AQFAPSASAFFGMSR|AGLPYGANK|SSPDDQIGY|IAQFAPSASAFFGMS|SKQLQQSMSSADS|SSPDDQI…	48
CYGVSPTKL	7799423	10.1007/s13205-020-02574-x	body	of|MHC|I-binding|allelesVaxiJen|2.0|ScoreMHCPredHLA|A|*|1101IC50|Value|(|nM|)|1109TLDSKTQSL121.068582.62181GKQGNFKNL81.060722.033379CYGVSPTKL61.426379.624417KIADYNYKL131.663952.975510VVVLSFELL141.090916.52|(|i|)|Total|number|of|different|binding|allele|must|be|≥|5|,|(|ii|)|VaxiJen|score|&|gt|;|1.0|,|and|(|iii|)|Binding|affinity|against|HLA|A|*|1101|(|IC50|&|lt|;|100|nM|)|Table|2Selecte|five|out|o…	MHC|HLA|A|MHC	4
CYGVSPTKL	7799423	10.1007/s13205-020-02574-x	body	The|final|amino|acid|sequence|of|the|design|B-cell-derived|T-cell-based|MEBP|vaccine|construct|be|give|below|which|have|a|total|of|183|amino|acid|make|it|~|20|kDa|peptide|vaccine|construct|:|GIINTLQKYYCRVRGGRCAVLSCLPKEEQIGKCSTRGRKCCRRKKEAAAKTLDSKTQSLAAYGKQGNFKNLAAYCYGVSPTKLAAYKIADYNYKLAAYVVVLSFELLGPGPGIGINITRFQGPGPGYGFQPTNGVGPGPGVLSFELLHAGPGPGLQIPFAMQMGPGPGIAIVMVTIMHHHHHH|.		0
CYGVSPTKL	7831793	10.1016/j.intimp.2020.107276	body	Spike|glycoprotein|GVYFASTEK|EFVFKNIDGYFKIYS|YNSASFSTFKCYGVSPTKLNDLCFT|STQDLFLPF|QPYRVVVLSFELLHA|KTSVDCTMY|MTKTSVDCTMYICGD|Kar|et|al|.	Spike|glycoprotein|GVYFASTEK	3
CYGVSPTKL	7831793	10.1016/j.intimp.2020.107276	body	Spike|glycoprotein|YLQPRTFLL|NA|CVNLTTRTQLPPAYTN|GVYFASTEK|NVTWFHAIHVSGTNG|EPVLKGVKL|SFSTFKCYGVSPTKLND|Bency|et|al|.	Spike|glycoprotein|YLQPRTFLL|NA|CVNLTTRTQLPPAYTN|GVYFASTEK	6
CYGVSPTKL	7831793	10.1016/j.intimp.2020.107276	body	Spike|glycoprotein|KIADYNYKL|VVFLHVTYV|MDLEGKQGNFKNL|CYGVSPTKL|IGINITRFQ|YYVGYLQPR|VVVLSFELL|FNCYFPLQS|NITNLCPFGE|Singh|et|al|.	Spike|glycoprotein	2
CYGVSPTKL	7321027	10.1016/j.intimp.2020.106738	body	The|observation|that|many|B|and|T|cell|epitope|be|highly|conserve|between|SARS-CoV-2|and|SARS-CoV|be|important|,|India|Surface|glycoprotein|CVNLTTRTQLPPAYTN|/|16|NVTWFHAIHVSGTNGT|/|16|SFSTFKCYGVSPTKLNDL|/|18|1.38|0.84|1.06|0.51|IFN‐γ|epitope|−0.92|−0.30|−0.16|Three|sequential|B|cell|epitope|in|the|viral|surface|glycoprotein|can|be|potential|candidate|for|the|development|of|2019‐nCoV|vaccine|.	T|cell|epitopes|glycoprotein|CVNLTTRTQLPPAYTN|viral|surface|glycoprotein	8
CYGVSPTKL	7321027	10.1016/j.intimp.2020.106738	body	,|China|Surface|glycoprotein|*|Nucleocapsidphosphoprotein|DVVNQNAQALNTLVKQL|/|17|*|FFGMSRIGMEVTPSGTW|/|17|EAEVQIDRLITGRLQSL|/|17|*|GLPNNTASWFTALTQHGK|/|18|GAGICASY|/|8|*|GTTLPK|/|6|AISSVLNDILSRLDKVE|/|17|*|IRQGTDYKHWPQIAQFA|/|17|GSFCTQLN|/|8|*|KHIDAYKTFPPTEPKKDKKK|/|20|ILSRLDKVEAEVQIDRL|/|17|*|KHWPQIAQFAPSASAFF|/|17|KGIYQTSN|/|8|*|YNVTQAFGRRGPEQTQGNF|/|19|AMQMAYRF|/|8|*|KTFPPTEPKKDKKKK|/|15|KNHTS…	glycoprotein|Nucleocapsidphosphoprotein|GLPNNTASWFTALTQHGK|GTTLPK|IRQGTDYKHWPQIAQFA|KHIDAYKTFPPTEPKKDKKK|YNVTQAFGRRGPEQTQGNF|/|19|AMQMAYRF|KTFPPTEPKKDKKKK|/|15|KNHTSPDVDLGDISGIN|QLPQGTTLPKGFYAEGSRGGSQ|LNKHIDAYKTFPPTEPK|PKGFYAEGSRGGSQASSR|QFAPSASAFFGMSRIGM|QLPQGTTLPKGFYAEGSR|TFPPTEPK|LLPAAD|/|6|SLQTYVTQQLIRAAEIR|RRPQGLPNNTASWFT|/|15|DLGDISGINASVVNIQK|SRGGSQASSRSSSRSR|/|16|EVAKNLNESLIDLQELGGAALQIPF…	99
CYGVSPTKL	7321027	10.1016/j.intimp.2020.106738	body	Study|ID|T|cell|epitope|MHC|I|&|amp|;|MHC|II|Antigenicity|Threshold|Score|Results|,|USA|S|protein|N|protein|*|IRGWIFGTTLDSKTQSLL|*|ALNTPKDHI|*|CTFEYVSQPFLMD|*|LQLPQGTTL|*|QPFLMDLEGKQGN|*|GDAALALLLL|*|TRFQTLLALHRSYLTPGD|*|LALLLLDRL|*|KSFTVEKGIYQTSNFRVQ|*|LLLDRLNQL|*|SASFSTFKCYGVSPTKL|*|RLNQLESKM|*|KLPDDFTGCV|*|TKAYNVTQAF|*|NLDSKVGGNYNYLYRLFR|*|GMSRIGMEV|*|YLYRLFRKSNLKPFERDI|*|MEVTPSGTWL|*|KPFERDIS…	MHC|II|LALLLLDRL|*|KSFTVEKGIYQTSNFRVQ|*|LLLDRLNQL|*|SASFSTFKCYGVSPTKL|*|RLNQLESKM|*|KLPDDFTGCV|*|TKAYNVTQAF|NLDSKVGGNYNYLYRLFR|NFKDQVILL|*|QSIIAYTMSLGAENSVAY|Orf|1ab|protein|VLNDILSRL|*|TLMNVLTLV|*|LITGRLQSL|*|SMWALIISV|*|QLIRAAEIRASANLAATK|*|CLEASFNYL|*|HWFVTQRNFYEPQII|M|protein|NLNESLIDL|*|HLRIAGHHL|*|FIAGLIAIV|*|TLACFVLAAV|*|SIIAYTMSL|Orf|3a|protein	49
CYGVSPTKL	7321027	10.1016/j.intimp.2020.106738	body	,|India|Surface|glycoprotein|*|YLQPRTFLL|*|GVYFASTEK|*|EPVLKGVKL|*|VVNQNAQAL|*|WTAGAAAYY|S|*|(|0.45|)|%|*|(|0.71|)|%|*|(|1.23|)|%|*|(|0.47|)|%|*|(|0.63|)|%|0.5|0.83|/|0.64|0.58|/|0.98|0.73|/|0.61|0.77|/|0.78|0.82|/|0.54|One|overlap|CTL|epitope|between|MERS‐CoV|and|2019‐nCoV|with|one|gap|and|one|mismatch|,|India|Spike|protein|*|RISNCVADY|*|CVADYSVLY|*|RSFIEDLLF|*|RVDFCGKGY|*|MTSCCSCLK|*|VLKGVKLHY|…	glycoprotein|YLQPRTFLL|*|GVYFASTEK|RSFIEDLLF|*|RVDFCGKGY|*|MTSCCSCLK|VLKGVKLHY|S|*|357|*|361|*|815|*|1039|GAALQIPFAMQMAYRF|*|AFFGMSRIGMEVTPSGTW|*|MAYRFNGIGVTQNVLY|*|MEVTPSGTWL|*|QLIRAAEIRASANLAATK|NLNESLIDL|*|KHWPQIAQFAPSASAFF|*|QALNTLVKQLSSNFGAI|*|LALLLLDRL|*|RLNEVAKNL|*|LLLDRLNQL|*|VLNDILSRL|*|LLNKHIDAYKTFPPTEPK|*|LQLPQGTTL|*|LQLPQGTTL|*|AQFAPSASAFFGMSR|B|cell|epitopes|PSFYVYSRVKNLNSS|*|VLLFLAF…	231
DAPAHISTI	8017916	10.1016/j.meegid.2021.104823	body	Table|1|DNA|sequence|of|Protein|Length|BLAST|Specificity|%|of|BLAST|Specificity|Coding|Starting|Ending|Length|Coded|Conserved|Region|(|CnR|)|Sequence|of|CnR|Score|of|CnR|Score|as|Query|Coverage|Region|(|CR|)|Coordinate|Coordinate|of|Protein|Protein|7622-GTTAATTGTGATACATTCTGTGCTGGTAGTACATTTATTAGTGATGAAGTTGCGAGAGAC-7681|VNCDTFCAGSTFISDEVARD|60|111|100|ORF1ab|266|21|,|552|21|,|287|NSP3|8918-TTACCTAG…	CnR|CnR|Spike|glycoprotein|24|Spike|glycoprotein|25|Membrane|glycoprotein|27|Membrane|glycoprotein|28|T-cell|epitopes|epitopes	17
DAPAHISTI	8017916	10.1016/j.meegid.2021.104823	body	Table|2|Protein|Cod|Type|MHC-I|restricted|T-cell|MHC-II|restricted|T-cell|B-cell|sequence|Proteins|Epitope|Alleles|Scaled|Score|of|Epitope|Alleles|Scaled|Score|of|Epitope|Scaled|Score|of|Immunogenicity|Antigenicity|Immunogenicity|Antigenicity|Immunogenicity|Antigenicity|VNCDTFCAGSTFISDEVARD|NSP3|Immunogenic|STFISDEVAR|HLA-A|*|68-01|0.91|0.23|FCAGSTFISDEVARD|HLA-DRB3|*|01-01|0.99|0.03|CDTFCAGSTFIS…	Table|2|Protein|DQB1|ILMTARTVY|HLA-B|VENPDILRVY|HLA-B|DQB1|DQB1|HLA-B|DPB1|HLA-B|DPB1|HLA-B|HLA-B|PKGIMMNVAKYTQLC|HLA-DRB3|HLA-B|DPB1|DPB1|Membrane|glycoprotein|DPB1|HLA-B|glycoprotein|Immunogenic|SSDNIALLV|HLA-A|HLA-DRB3|IGYYRRATRRIRGGD|HLA-DRB1|MHC-II|restricted|T-cell|epitopes|IEDB	37
DAPAHISTI	8017916	10.1016/j.meegid.2021.104823	body	On|the|basis|of|immunogenic|score|,|VGNICYTPSKLIEYT|,|NYVFTGYRVTKNSKV|,|IWDYKRDAPAHISTI|and|LHSYFTSDYYQLYST|be|find|to|be|most|immunogenic|where|the|first|two|be|bound|to|HLA-DRB1|*|07-01|while|the|rest|two|be|bound|to|HLA-DRB3|*|01-01|and|HLA-DPA1|*|01-03|/|DPB1|*|04-01|allele|respectively|and|they|belong|to|NSP4|,|Helicase|,|endoRNAse|and|ORF3a|cod|protein|respectively|.	HLA-DRB1|HLA-DRB3|HLA-DPA1|DPB1|NSP4|Helicase|endoRNAse|ORF3a|coded|proteins	10
DAPAHISTI	8017916	10.1016/j.meegid.2021.104823	body	Table|3|Coded|MHC-I|restricted|T-cell|MHC-II|restricted|T-cell|B-cell|Proteins|Epitopes|Epitopes|Epitopes|NSP3|STFISDEVAR|FCAGSTFISDEVARD|CDTFCAGSTFISDEVA|DTFCAGSTF|DTFCAGSTFISDEVA|NSP4|YTPSKLIEY|VGNICYTPSKLIEYT|AVGNICYTPSKLIEYT|FSAVGNICY|NSP6|TVYDDGARR|ASAVVLLILMTARTV|LILMTARTVYDDGARR|ILMTARTVY|SGFKLKDCVMYASAVV|NSP8|TTAAKLMVV|LNIIPLTTAAKLMVV|LNIIPLTTAAKLMVVI|NIIPLTTAAK|RdRp|VENPDILRVY|ILRVYANLGE…	MHC-I|NSP3|epitopes	3
DAPAHISTI	8017916	10.1016/j.meegid.2021.104823	body	Table|5|MHC-I|restricted|T-cell|epitope|Positively|charge|Negatively|charge|Polarity|Non|polarity|Aliphaticity|Aromaticity|Acidicity|Basicity|Hydrophobicity|Hydrophilicity|Neutral|Hydroxylic|Sulphur|content|STFISDEVAR|0.1|0.2|0.3|0.4|0.3|0.1|0.2|0.1|0.5|0.1|0.5|0.3|0|DTFCAGSTF|0|0.111|0.444|0.444|0.222|0.222|0.111|0|0.667|0|0.556|0.333|0.111|YTPSKLIEY|0.111|0.111|0.444|0.333|0.333|0.222|0.111|0.1…	Table|5|MHC-I|restricted|T-cell|epitopes|MHC-II|restricted|T-cell|epitopes	10
DAPAHISTI	8017916	10.1016/j.meegid.2021.104823	body	Table|6|MHC-I|restricted|T-cell|epitope|Positively|charge|Negatively|charge|Polarity|Non|polarity|Aliphaticity|Aromaticity|Acidicity|Basicity|Hydrophobicity|Hydrophilicity|Neutral|Hydroxylic|Sulphur|content|FCAGSTFISDEVARD|0.067|0.2|0.267|0.467|0.333|0.133|0.2|0.067|0.533|0.067|0.467|0.2|0.067|DTFCAGSTFISDEVA|0|0.2|0.333|0.467|0.333|0.133|0.2|0|0.6|0|0.533|0.267|0.067|VGNICYTPSKLIEYT|0.067|0.067|…	Table|6|MHC-I|restricted|T-cell|epitopes|B-cell|epitopes	8
DAPAHISTI	8017916	10.1016/j.meegid.2021.104823	body	The|result|for|DTDFVNEFY|and|IPARARVECF|which|be|the|most|immunogenic|and|antigenic|MHC-I|restricted|T-cell|epitope|while|VGNICYTPSKLIEYT|,|NYVFTGYRVTKNSKV|,|IWDYKRDAPAHISTI|,|LHSYFTSDYYQLYST|,|TEILPVSMTKTSVDC|and|WNLVIGFLFLTWICL|which|be|the|most|immunogenic|and|antigenic|MHC-II|restricted|T-cell|epitope|be|show|respectively|in|,|,|,|,|,|,|,|.	IPARARVECF|antigenic|MHC-I|restricted|T-cell|epitopes|antigenic|MHC-II|restricted|T-cell|epitopes	11
DAPAHISTI	8017916	10.1016/j.meegid.2021.104823	body	Table|8|MHC-I|epitope|PDB|ID|Score|from|AutoDock|Vina|Z-Score|MHC-II|epitope|PDB|ID|Score|from|Autodock|Vina|Z|-Score|STFISDEVAR|4HWZ|:|A|−7.905|−9.09|FCAGSTFISDEVARD|2Q6W|:|B|−8.081|−8.97|DTFCAGSTF|2HN7|:|A|−7.164|−8.95|DTFCAGSTFISDEVA|4Z7U|:|A|;|4Z7U|:|B|−7.712|−9.27|YTPSKLIEY|2HN7|:|A|−9.143|−8.95|VGNICYTPSKLIEYT|4I5B|:|B|−7.002|−8.77|FSAVGNICY|3BO8|:|A|−7.356|−8.98|TVYDDGARR|4HWZ|:|A|−8.450|−…	MHC-I|MHC-II|MHC-I|MHC-II|restricted|T-cell|epitopes	7
DEDDSEPVL	7361115	10.1016/j.imu.2020.100394	body	3|Result|3.1|Retrieval|of|spike|protein|multi-epitope|and|vaccine|design|We|collect|13|MHC-I|(|SQCVNLTTR|,|GVYYHKNNK|,|GKQGNFKNL|,|GIYQTSNFR|,|VSPTKLNDL|,|KIADYNYKL|,|KVGGNYNYL|,|EGFNCYFPL|,|GPKKSTNLV|,|SPRRARSVA|,|LGAENSVAY|,|FKNHTSPDV|,|and|DEDDSEPVL|)|and|3|MHC-II|(|IHVSGTNGT|,|VYYHKNNKS|,|and|FKNHTSPDV|)|9mer|epitope|.	spike|protein|multi-epitopes|MHC-I|GVYYHKNNK|GKQGNFKNL|GIYQTSNFR|VSPTKLNDL|GPKKSTNLV|SPRRARSVA|VYYHKNNKS	11
DEDDSEPVL	7361115	10.1016/j.imu.2020.100394	body	Epitope|encounter|MHC-II|allele|1|SQCVNLTTR|1|IHVSGTNGT|2|GVYYHKNNK|2|VYYHKNNKS|3|GKQGNFKNL|3|FKNHTSPDV|4|GIYQTSNFR|5|VSPTKLNDL|6|KIADYNYKL|7|KVGGNYNYL|8|EGFNCYFPL|9|GPKKSTNLV|10|SPRRARSVA|11|LGAENSVAY|12|FKNHTSPDV|13|DEDDSEPVL|3.2|Allergenicity|analysis|of|vaccine|component|Both|AllerTOP|and|AllergenFP|server|confirm|the|non-allergenic|nature|of|the|propose|vaccine|component|.	Epitope|MHC-II|allele|1|SQCVNLTTR|1|IHVSGTNGT|2|GVYYHKNNK|2|VYYHKNNKS|3|GKQGNFKNL|3|FKNHTSPDV|4|GIYQTSNFR|5|VSPTKLNDL|6|KIADYNYKL|7|KVGGNYNYL|8|EGFNCYFPL|9	26
DEDDSEPVL	8051835	10.1007/s10989-021-10205-z	body	Table|3|Select|CTL|epitope|and|their|binding|to|different|MHC|class|I|supertype|Protein|Epitope|MHC|I|supertype|P0DTC2|Spike|glycoprotein|(|S|)|AALQIPFAM|B7|,|B58|AIVMVTIML|A2|,|B7|DEDDSEPVL|B39|,|B44|EPVLKGVKL|B7|,|B8|ESNKKFLPF|A26|,|B62|FAMQMAYRF|B58|,|B62|FEYVSQPFL|B39|,|B44|FLHVTYVPA|A2|,|B8|FRKSNLKPF|B8|,|B27|FTISVTTEI|A2|,|A26|,|B58|FVFLVLLPL|A2|,|A26|,|B8|,|B62|GAAAYYVGY|A1|,|B58|,|B62|GAE…	Table|3|Selected|CTL|epitopes|MHC|class|I|supertypes|Protein|Epitope|MHC|I|supertypes|P0DTC2|Spike|glycoprotein|B58|AIVMVTIML|A2|B7|DEDDSEPVL|B39|B44|EPVLKGVKL|B7|B8|ESNKKFLPF|A26|B62|FAMQMAYRF|B58|B62|B44|FLHVTYVPA|A2|B8|FRKSNLKPF|B8|B27|FTISVTTEI|A2|A26|B58|FVFLVLLPL|A2|A26|B8|B62|GAAAYYVGY|A1|B58|B62|GAEHVNNSY|A1|B62|GQTGKIADY|B27|B62|B58|IGAGICASY|B58|B62|IGIVNNTVY|B58|B62|B39|B58|KGIYQTSNF|B…	263
DEDDSEPVL	7527307	10.1016/j.bj.2020.09.005	body	Table|4|Sequence|Start-End|(|Amino|Acid|Length|)|ABCPred|Score|SQCVNLTTRTQLPPAYTNSFTRGVY|13–37|0.90|(|25|)|DPFLGVYYHKNNKSWME|138–154|0.68|(|17|)|NLDSKVGGNYNYLYRLFRKSNLKPFERDISTEIYQAGSTPCNGVEGFNCYFPLQSYGFQPTN|440–501|0.95|(|62|)|NCTEVPVAIHADQLTPT|616–632|0.81|(|17|)|ASYQTQTNSPRRARSVASQ|672–690|0.65|(|19|)|KQIYKTPPIKDFGGF|786–800|0.66|(|15|)|SCCKFDEDDSEPVLKG|1252–1267|0.59|(|16|)|∗The|cut-off|score…		0
DEDDSEPVL	7527307	10.1016/j.bj.2020.09.005	body	Table|5|CD4+|T-cell|CD8+|T-cell|Sequence|No|of|study|Reference|Sequence|No|of|study|Reference|AAAYYVGYLQPRTFL|3|[|,|,|]|YLQPRTFLL|7|[|,|,|,|,|,|,|]|APHGVVFLHVTYVPA|2|[|,|]|KIADYNYKL|5|[|,|,|,|,|]|SYGFQPTNGVGYQPY|2|[|,|]|RLFRKSNLK|5|[|,|,|,|,|]|HWFVTQRNFYEPQII|2|[|,|]|NYNYLYRLF|5|[|,|,|,|,|]|YLYRLFRKSNLKPFERDI|2|[|,|]|WTAGAAAYY|4|[|,|,|,|]|GVVFLHVTYVPAQEK|2|[|,|]|GVYFASTEK|4|[|,|,|,|]|IIAYTMSLGAEN…	]|YLQPRTFLL|7|]|APHGVVFLHVTYVPA|2|]|KIADYNYKL|5|]|SYGFQPTNGVGYQPY|2|]|RLFRKSNLK|5|]|HWFVTQRNFYEPQII|2|]|NYNYLYRLF|5|]|YLYRLFRKSNLKPFERDI|2|]|WTAGAAAYY|4|]|GVVFLHVTYVPAQEK|2|]|GVYFASTEK|4|]|IIAYTMSLGAENSVA|2|]|QIYKTPPIK|4|]|EFVFKNIDGYFKIYS|2|]|VLNDILSRL|3|]|VYYHKNNKS|2|]|GVYYHKNNK|3|]|VFNATRFAS|2|]|YQTQTNSPR|2|]|SIIAYTMSL|3|]|SPRRARSVA|3|]|FERDISTEI|3|]|RNFYEPQII|3|]|IAPGQTGKI|2|]|APGQTGKIA|2|]|NI…	152
DEDDSEPVL	7409971	10.1136/jclinpath-2020-206946	body	A|second|study|find|13|MHC-I|(|SQCVNLTTR|,|GVYYHKNNK|,|GKQGNFKNL|,|GIYQTSNFR|,|VSPTKLNDL|,|KIADYNYKL|,|KVGGNYNYL|,|EGFNCYFPL|,|GPKKSTNLV|,|SPRRARSVA|,|LGAENSVAY|,|FKNHTSPDV|and|DEDDSEPVL|)|and|three|MHC-II|possible|protein|S|antigenic|peptide|.	MHC-I|GVYYHKNNK|GKQGNFKNL|GIYQTSNFR|VSPTKLNDL|GPKKSTNLV|SPRRARSVA|MHC-II	8
DEDDSEPVL	7321027	10.1016/j.intimp.2020.106738	body	,|China|Surface|glycoprotein|*|Nucleocapsidphosphoprotein|DVVNQNAQALNTLVKQL|/|17|*|FFGMSRIGMEVTPSGTW|/|17|EAEVQIDRLITGRLQSL|/|17|*|GLPNNTASWFTALTQHGK|/|18|GAGICASY|/|8|*|GTTLPK|/|6|AISSVLNDILSRLDKVE|/|17|*|IRQGTDYKHWPQIAQFA|/|17|GSFCTQLN|/|8|*|KHIDAYKTFPPTEPKKDKKK|/|20|ILSRLDKVEAEVQIDRL|/|17|*|KHWPQIAQFAPSASAFF|/|17|KGIYQTSN|/|8|*|YNVTQAFGRRGPEQTQGNF|/|19|AMQMAYRF|/|8|*|KTFPPTEPKKDKKKK|/|15|KNHTS…	glycoprotein|Nucleocapsidphosphoprotein|GLPNNTASWFTALTQHGK|GTTLPK|IRQGTDYKHWPQIAQFA|KHIDAYKTFPPTEPKKDKKK|YNVTQAFGRRGPEQTQGNF|/|19|AMQMAYRF|KTFPPTEPKKDKKKK|/|15|KNHTSPDVDLGDISGIN|QLPQGTTLPKGFYAEGSRGGSQ|LNKHIDAYKTFPPTEPK|PKGFYAEGSRGGSQASSR|QFAPSASAFFGMSRIGM|QLPQGTTLPKGFYAEGSR|TFPPTEPK|LLPAAD|/|6|SLQTYVTQQLIRAAEIR|RRPQGLPNNTASWFT|/|15|DLGDISGINASVVNIQK|SRGGSQASSRSSSRSR|/|16|EVAKNLNESLIDLQELGGAALQIPF…	99
DEDDSEPVL	7321027	10.1016/j.intimp.2020.106738	body	,|India|Surface|glycoprotein|*|YLQPRTFLL|*|GVYFASTEK|*|EPVLKGVKL|*|VVNQNAQAL|*|WTAGAAAYY|S|*|(|0.45|)|%|*|(|0.71|)|%|*|(|1.23|)|%|*|(|0.47|)|%|*|(|0.63|)|%|0.5|0.83|/|0.64|0.58|/|0.98|0.73|/|0.61|0.77|/|0.78|0.82|/|0.54|One|overlap|CTL|epitope|between|MERS‐CoV|and|2019‐nCoV|with|one|gap|and|one|mismatch|,|India|Spike|protein|*|RISNCVADY|*|CVADYSVLY|*|RSFIEDLLF|*|RVDFCGKGY|*|MTSCCSCLK|*|VLKGVKLHY|…	glycoprotein|YLQPRTFLL|*|GVYFASTEK|RSFIEDLLF|*|RVDFCGKGY|*|MTSCCSCLK|VLKGVKLHY|S|*|357|*|361|*|815|*|1039|GAALQIPFAMQMAYRF|*|AFFGMSRIGMEVTPSGTW|*|MAYRFNGIGVTQNVLY|*|MEVTPSGTWL|*|QLIRAAEIRASANLAATK|NLNESLIDL|*|KHWPQIAQFAPSASAFF|*|QALNTLVKQLSSNFGAI|*|LALLLLDRL|*|RLNEVAKNL|*|LLLDRLNQL|*|VLNDILSRL|*|LLNKHIDAYKTFPPTEPK|*|LQLPQGTTL|*|LQLPQGTTL|*|AQFAPSASAFFGMSR|B|cell|epitopes|PSFYVYSRVKNLNSS|*|VLLFLAF…	231
DEDDSEPVL	7228377	10.1002/jmv.25736	body	Start|End|Sequence|Length|1|22|46|SQCVNLTTRTQLPPAYTNSFTRGVY|25|2|68|90|FSNVTWFHAIHVSGTNGTKRFDN|23|3|106|107|KS|2|4|147|163|DPFLGVYYHKNNKSWME|17|5|186|198|MDLEGKQGNFKNL|13|6|215|230|KHTPINLVRDLPQGFS|16|7|259|269|TPGDSSSGWTA|11|8|302|305|LDPL|4|9|313|331|KSFTVEKGIYQTSNFRVQP|19|10|338|372|FPNITNLCPFGEVFNATRFASVYAWNRKRISNCVA|35|11|378|402|YNSASFSTFKCYGVSPTKLNDLCFT|25|12|413|435|GDEVRQIAPGQTGKIADYNYKL…	Length|1|22|46|SQCVNLTTRTQLPPAYTNSFTRGVY|25|2|68|90|FSNVTWFHAIHVSGTNGTKRFDN|23|3|106|107|KS|2|4|147|163|DPFLGVYYHKNNKSWME|17|5|186|198|MDLEGKQGNFKNL|13|6|215|230|KHTPINLVRDLPQGFS|NLDSKVGGNYNYLYRLFRKSNLKPFERDISTEIYQAGSTPCNGVEGFNCYFPLQSYGFQPTN|62|14|525|545|ELLHAPATVCGPKKSTNLVKN|21|15|564|571|SNKKFLPF|8|16|589|592	45
DEDDSEPVL	7228377	10.1002/jmv.25736	body	HLA‐A20|Cattle|HLA‐A2.1|HLA‐B|*|5301|HLA‐B|*|5401|HLA‐B|*|51|29|DEDDSEPVL|HLA‐B|*|3701|1266‐1274|0.5104|(|Probable|Antigen|)|.	HLA‐B|HLA‐B|*|51|29|DEDDSEPVL|HLA‐B|Probable|Antigen	9
DGVKHVYQLRARSVS	7755200	10.1371/journal.pone.0244176	body	Epitopes|Protein|Position|Antigenicity|Binding|score|(|Kcal|/|mol|)|of|epitope|with|HLA-B7|MHC|Class|I|1|FLLVTLAILTAL|E|26–37|0.8|-11.95|2|FRLFARTRSMWS|M|100–111|0.71|-11.50|3|RLFARTRSMWSF|M|101–112|0.5|-12.95|4|LFARTRSMWSFN|M|102–113|0.9|-12.89|5|FHLVDFQVTIAE|orf6|2–13|1.5|-11.60|6|GTYEGNSPFHPL|orf7a|38–49|0.6|-10.22|7|HPLADNKFALTC|orf7a|58–12|1.3|-12.23|8|STQFAFACPDGV|orf7a|61–71|0.9|-14.19|9|H…	epitopes	1
DHIGTRNPA	7654302	10.1016/j.molliq.2020.114734	abstract	In|parallel|,|the|protein|be|characterize|by|vaccine|design|perspective|and|harbour|three|potential|B|cell-derived|T|cell|epitope|:|PINTNSSPD|,|GVPINTNSS|,|and|DHIGTRNPA|.		0
DHIGTRNPA	7654302	10.1016/j.molliq.2020.114734	body	Lastly|,|IFN-gamma|induce|epitope|be|filter|via|IFNepitope|web|server|[|35|]|.Table|1Immunological|analysis|of|SARS-COV-2|N|protein.Table|1B|cellT|CellMHC|IMHC|IIMHCpredAntigenisityAllergenisityToxicityGSRPQGLPNNTASGSRPQGLPN1.64893.540.3955|(|Non-antigen|)|Non-allergenRPQGLPNNT0.352243.550.5758|(|Antigenic|)|AllergenQGLPNNTAS0.287.479.80.0743|(|Non-antigen|)|AllergenQHGKEDLKFPRGQGVPINTNSSPDDQIGPI…	IFN-gamma|epitopes|Non-antigen|Non-antigen|SARS-COV-2|N|protein|IFN	8
DHIGTRNPA	7654302	10.1016/j.molliq.2020.114734	body	A|(|PINTNSSPD|)|,|B|(|GVPINTNSS|)|and|C|(|DHIGTRNPA|)|.		0
DHIGTRNPA	33199930	10.1016/j.molliq.2020.114734	abstract	In|parallel|,|the|protein|be|characterize|by|vaccine|design|perspective|and|harbour|three|potential|B|cell-derived|T|cell|epitope|:|PINTNSSPD|,|GVPINTNSS|,|and|DHIGTRNPA|.		0
DHSSSSDN	8120451	10.1016/j.bbrep.2021.101023	body	The|other|important|motif|between|region|209|and|216|DHSSSSDN|observe|in|COVID-19|and|Bat|Virus|but|not|in|SARS|and|MERS|virus|.	COVID-19|SARS	2
DIPIGAGICASYQTQ	7831793	10.1016/j.intimp.2020.107276	body	4MHC-I|,|MHC-II|restrict|T-cell|and|B-cell|epitope|underline|in|the|protein|sequence|of|top|5|CCnR|for|(|a|)|NSP3|(|b|)|3CL-Proteinase|(|c|)|NSP10|(|d|)|NSP3|and|(|e|)|NSP4.Table|4Overview|of|MHC-I|,|MHC-II|restrict|T-cell|and|B-cell|epitope|for|the|23|CCnRs.CodedTypeMHC-I|restricted|T-cellMHC-II|restricted|T-cellB-cell|EpitopesProteinsEpitopesHLA|AllelesEpitopesHLA|AllelesNSP3ImmunogenicFLKKDAPY…	MHC-II|B-cell|epitopes|top|5|CCnRs|NSP3|NSP3|MHC-I|MHC-II|B-cell|epitopes|DQB1|08-01KGKYVQIPTTCANDPHLA-DRB1|*|04-01TTCANDPVGFTLKNTVAntigenicDLKGKYVQIPTTCANHLA-DRB1|*|04-01|NSP3ImmunogenicNPPALQDAYHLA-B|DPB1|DQB1|DQB1|DQB1|DPB1|DPB1|01-01KSAAEASKKPRQKRTAAntigenicKAYNVTQAFGRRGPHLA-DRB5|*|01-01GRRGPEQTQGNFGDQE|Spike|glycoproteinImmunogenicFERDISTEIHLA-B|DQB1|DPB1|35-01KMLCTHTGTGQAITVT|3CL-Proteinase…	39
DLLFNKVTL	7814348	10.1084/jem.20202187	body	Characteristic|of|SARS-CoV-2–specific|T|cell|epitope|in|BALB|/|c|mouse|and|C57BL|/|6|mouse|Name|Sequence|Protein|Start|position|End|position|Length|MHC|restriction|BALB|/|c|N66-80|FPRGQGVPINTNSSP|N|protein|66|80|15|I-Ad|N244-258|QTVTKKSAAEASKK|N|protein|244|258|15|I-Ad|N351-365|ILLNKHIDAYKTFPP|N|protein|351|365|15|I-Ad|S61-75|NVTWFHAIHVSGTNG|S|protein|61|75|15|I-Ed|S444-458|KVGGNYNYLYRLFRK|S|prot…	SARS-CoV-2–specific|T|cell|epitopes|BALB|C57BL|c|N66-80|FPRGQGVPINTNSSP|N|protein|66|80|15|I-Ad|N244-258|QTVTKKSAAEASKK|N|protein|244|258|15|I-Ad|N351-365|ILLNKHIDAYKTFPP|N|protein|351|365|15|I-Ad|S61-75|NVTWFHAIHVSGTNG|S|protein|CYDYCIPYNSVTSSI|ORF3a|153|167|15|I-Ab|ORF3a|266-280|EPIYDEPTTTTSVPL|ORF3a|266|280|15|I-Ab|ORF7a|62-76|QFAFACPDGVKHVYQ|ORF7a|62|76|15|I-Ab|N219-226|GFSALEPL|N|protein|219…	69
DLPIGINITRFQTLL	7319648	10.1016/j.ijbiomac.2020.06.213	body	The|IEDB|MHC-I|allele|binding|prediction|tool|return|192|epitope|within|the|≤2|percentile|rank.Table|1List|of|select|epitope|for|vaccine|construction.Table|1Recognizing|cellEpitope|sequenceCD8+|cytotoxic|T|lymphocyteRQIAPGQTGVVFLHVTYVGVVFLHVTYGQTGKIADYQLTPTWRVYIAIVMVTIMCD4+|helper|T|lymphocyteDLPIGINITRFQTLLB|lymphocyteGVSPTKLNDLCFIAPGQTGKIADYQIAPGQTGKIADLVDLPIGINITRDLPIGINITRFQPLVDLPIGINIT|3.2|P…	IEDB|MHC-I|allele|binding|prediction|tool|returned|192|epitopes|epitopes|HTL|IEDB|MHC-II|allele|binding|prediction|tool|returned|82|unique|epitopes	21
DLPIGINITRFQTLL	7319648	10.1016/j.ijbiomac.2020.06.213	body	After|consider|the|IFN-γ|,|IL-4|and|IL-10|inducibility|use|the|IFNepitope|,|IL4pred|,|and|IL10pred|server|respectively|,|only|1|epitope|(|DLPIGINITRFQTLL|)|be|leave|which|have|satisfy|all|the|criterion|(|Table|1|)|.	IL-4|IL-10|IFNepitope|IL10pred|servers|Table|1	7
DLPIGINITRFQTLL	7319648	10.1016/j.ijbiomac.2020.06.213	body	With|the|exception|of|only|two|epitope|(|GQTGKIADY|and|DLPIGINITRFQTLL|)|the|rest|have|more|than|one|binding|allele|.	epitopes	1
DLPIGINITRFQTLL	7319648	10.1016/j.ijbiomac.2020.06.213	body	The|length|of|the|bond|range|from|2.06|to|5.48|Å|(|Table|6|)|.Table|2Selecte|T|lymphocyte|epitope|(|CTL|+|HTL|epitope|)|and|their|corresponding|MHC|alleles.Table|2CTL|epitopesMHC|I|binding|allelesRQIAPGQTGHLA-B|*|15-01|,|HLA-A|*|32-07|,|HLA-B|*|48-01|,|HLA-B|*|15-01VVFLHVTYVHLA-C|*|06-02|,|HLA-A|*|02-03|,|HLA-A|*|02-06|,|HLA-A|*|68-02|,|HLA-C|*|07-01|,|HLA-A|*|69-01|,|HLA-A|*|02-19|,|HLA-A|*|02-0…	Å|(|Table|6|)|.Table|2Selected|T|lymphocyte|epitopes|HTL|epitopes|HLA-A|HLA-B|HLA-B|HLA-A|HLA-A|HLA-A|HLA-C|HLA-A|HLA-A|HLA-A|HLA-A|HLA-A|HLA-A|HLA-A|HLA-A|HLA-A|HLA-A|HLA-A|HLA-B|HLA-B|HLA-B|HLA-B|HLA-B|HLA-C|HLA-B|HTL|epitopes	39
DLPIGINITRFQTLL	7319648	10.1016/j.ijbiomac.2020.06.213	body	3Table|5Binding|affinity|(|kcal|/|mol|)|between|the|epitope|and|their|corresponding|MHC|alleles.Table|5LigandAlleleBinding|affinityVVFLHVTYVHLA-C|*|06-02−9.9IAIVMVTIMHLA-B|*|46-01−8.3GQTGKIADYHLA-A|*|30-02−7.4QLTPTWRVYHLA-A|*|29-02−7.2GVVFLHVTYHLA-A|*|32-01−7.1RQIAPGQTGHLA-B|*|15-01−6.6DLPIGINITRFQTLLHLA-DRB1|*|04-02−3.7Fig|.	epitopes	1
DLSPRWYFY	8113865	10.3389/fimmu.2021.627568	abstract	To|investigate|the|role|of|beta-coronavirus|cross-reactive|T-cell|,|we|analyze|the|T-cell|response|against|a|15|amino|acid|long|peptide|(|SCoV-DP15|:|DLSPRWYFYYLGTGP|)|from|the|SARS-CoV-2|nucleoprotein|sequence|with|a|high|homology|to|the|correspond|sequence|(|QLLPRWYFYYLGTGP|)|in|OC43|and|HKU1|.	OC43|HKU1	2
DLSPRWYFY	8113865	10.3389/fimmu.2021.627568	abstract	We|could|define|several|new|cross-reactive|HLA-I-restricted|epitope|in|the|SARS-CoV-2|nucleoprotein|such|as|SPRWYFYYL|(|HLA-B|*|07|,|HLA-B|*|35|)|,|DLSPRWYFYY|(|HLA-A|*|02|)|,|LSPRWYFYY|(|HLA-A|*|29|)|,|WYFYYLGTGP|and|WYFYYLGT|.	cross-reactive|HLA-I-restricted|epitopes|SARS-CoV-2|nucleoprotein|HLA-B|HLA-B|HLA-A|*|02|HLA-A|*|29	13
DLSPRWYFY	8113865	10.3389/fimmu.2021.627568	body	To|investigate|T-cell|cross-reactivity|of|SARS-CoV-2|with|other|coronavirus|,|we|analyze|T-cell|recognition|of|this|homologous|region|use|a|15|amino|acid|long|synthetic|peptide|(|SCoV-DP15|:|DLSPRWYFYYLGTGP|,|aa|103-107|)|derive|from|the|sequence|of|the|SARS-CoV-2|isolate|Wuhan-Hu-1|(|15|)|.		0
DLSPRWYFY	8113865	10.3389/fimmu.2021.627568	body	SCoV-DP15|DLSPRWYFYYLGTGP|SARS-CoV-2|MKDLSPRWYFYYLGTGPEAG|HKU1|Q-Q-L––––––––––––YAS|OC43|QRQ–L––––––––––––HAK|SARS|––E––––––––––––––––S|Shown|be|homologous|amino|acid|sequence|within|the|nucleocapsid|of|the|coronavirus|SARS-CoV-2|,|HKU1|,|OC43|and|SARS|.	HKU1|OC43|SARS	3
DLSPRWYFY	8113865	10.3389/fimmu.2021.627568	body	Generation|of|SARS-CoV-2|Specific|T-Cell|Line|For|the|generation|of|specific|T-cell|line|,|10x106|PBMC|be|stimulate|with|the|peptide|DLSPRWYFYYLGTGP|(|SCoV-DP15|)|or|truncate|peptide|at|a|final|concentration|of|4|µg|/|ml|in|1|ml|R10IL2|medium|consist|of|RPMI|1640|medium|(|Sigma-Aldrich|,|Steinheim|,|Germany|)|with|10|%|heat|inactivate|fetal|bovine|serum|(|FCS|)|(|PAN|Biotech|GmbH|,|Aidenbach|,|Ge…	interleukin-2|IL-2	2
DLSPRWYFY	8113865	10.3389/fimmu.2021.627568	body	P|,|without|peptide|;|SFU|,|Spot|Forming|Units|,|SCoV-DP15|,|DLSPRWYFYYLGTGP|;|SCoV-DL11|,|DLSPRWYFYYL|;|OC43-QL11|,|QLLPRWYFYYL|;|CoV-WP10|,|WYFYYLGTGP|;|SCoV-DY9|,|DLSPRWYFY|.	SCoV-DP15	1
DLSPRWYFY	8113865	10.3389/fimmu.2021.627568	body	To|investigate|the|cross-reactivity|of|SCoV-DP15-specific|T-cell|line|between|SARS-CoV-2|and|OC43|/|HKU1|,|we|analyze|17|donor|T-cell|line|regard|their|cross-reactivity|between|the|truncate|SARS-CoV-2-peptide|SCoV-DL11|(|DLSPRWYFYYL|)|and|the|homologous|OC43|/|HKU1|peptide|OC43-QL11|(|QLLPRWYFYYL|)|in|γ-IFN-ELISpot|assay|(|Figure|3|)|.	OC43|HKU1|HKU1	3
DLSPRWYFY	8113865	10.3389/fimmu.2021.627568	body	So|far|,|we|could|delineate|the|peptide|DLSPRWYFYY|(|SCoV-DY10|)|as|an|epitope|restrict|by|HLA-A|*|02|(|Figure|6A|)|and|the|overlap|peptide|LSPRWYFYY|(|SCoV-LY9|)|as|an|epitope|restrict|by|HLA-A|*|29|(|Figure|6B|)|.	epitope|HLA-A|Figure|6A|epitope|HLA-A	6
DLSPRWYFY	8113865	10.3389/fimmu.2021.627568	body	Both|the|A|*|02-|and|the|A|*|29-sharing|cell|line|present|equally|well|the|SCoV-DY10-containing|SARS-CoV-2|peptide|DLSPRWYFYYL|(|SCoV-DL11|)|and|the|correspond|OC43-peptide|QLLPRWYFYYL|(|OC43-QL11|)|demonstrate|that|these|T-cell|be|cross-reactive|between|the|SARS-CoV-2|and|OC43-sequence|(|Figure|6C|)|.		0
DLSPRWYFY	8113865	10.3389/fimmu.2021.627568	body	The|10-mer|peptide|DLSPRWYFYY|(|SCoV-DY10|)|be|present|by|HLA-A|*|02|.	HLA-A	1
DLSPRWYFY	8113865	10.3389/fimmu.2021.627568	body	This|be|underline|by|the|observation|that|the|vast|majority|of|test|T-cell|line|recognize|epitope|within|the|DLSPRWYFYYL|sequence|exhibit|a|strong|response|to|the|QLLSPRWYFYYL|peptide|derive|from|the|OC43|/|HKU1-sequence|.	epitopes|OC43	2
DLSPRWYFY	8113865	10.3389/fimmu.2021.627568	body	In|that|study|,|one|patient|display|CD4+|T-cell|recognize|the|peptide|MKDLSPRWYFYYLGTGPEAG|which|be|overlap|with|the|SCoV-DP15|peptide|in|our|study|.		0
DLSPRWYFY	7754929	10.1080/21645515.2020.1823777	body	Cluster|16|to|34|contain|only|one|epitope|each|(|Table|4|)|.Table|3.The|epitope|sequence|,|amino|acid|position|and|its|presented|HLA|allele|of|SARS-CoV-2|N|protein|by|cluster|analysisCluster|NumberEpitope|NumberAlignmentEpitopeAmino-acid|PositionHLA|Alleles1.1ConsensusDGKMKDLSPRWYFYYL-98–113|1DGKMKDLSPRWYFY–DGKMKDLSPRWYFY98–111A|*|30|:|022-GKMKDLSPRWYFY–GKMKDLSPRWYFY99–111A|*|30|:|02|,|A|*|29|:|0…	SARS-CoV-2|N|protein|–MEVTPSGTWLTYMEVTPSGTWLTY322–333B|–MEVTPSGTW|–MEVTPSGTW322–330B|–|–TPSGTWLTYTPSGTWLTY325–333B|SARS-CoV-2|S|protein|–YSVLYNSASF365–374B|012-SVLYNSASF|–SVLYNSASF366–374B|012-YYVGYLQPRTF|–LGAENSVAYLGAENSVAY699–707B	16
DLSPRWYFY	7754929	10.1080/21645515.2020.1823777	body	For|the|remain|31|epitope|,|the|identity|be|33.33|%|~100|%|for|the|epitope|within|7|S|protein|sequence|belong|to|the|same|subgenus|(|Sarbecovirus|,|include|SARS-CoV-2|)|;|the|identity|be|28.57|%|~55.56|%|for|the|epitope|within|other|6|N|protein|sequence|belong|to|different|genus|(|Alphacoronavirus|)|or|subgenus|(|Merbecovirus|)|.Table|6.The|epitope|conservancy|analysis|result|for|N|protein|among|…	epitopes|epitopes|N|protein|Table|6	6
DLSPRWYFY	8051835	10.1007/s10989-021-10205-z	body	Thus|,|53|putative|CTL|epitope|have|be|select|from|antigen|P0DTC2|,|10|putative|CTL|epitope|have|be|select|from|antigen|P0DTC9|and|8|putative|CTL|epitope|have|be|select|from|antigen|P0DTD2|for|further|analysis|as|list|in|Table|3.Table|3Selected|CTL|epitope|and|their|binding|to|different|MHC|class|I|supertypesProteinEpitopeMHC|I|supertypesP0DTC2Spike|glycoprotein|(|S|)|AALQIPFAMB7|,|B58AIVMVTIMLA2…	Table|3.Table|3Selected|CTL|epitopes|MHC|class|I|supertypesProteinEpitopeMHC|I|supertypesP0DTC2Spike|glycoprotein|B58AIVMVTIMLA2|B7DEDDSEPVLB39|B44EPVLKGVKLB7|B8ESNKKFLPFA26|B62FAMQMAYRFB58|B62FEYVSQPFLB39|B44FLHVTYVPAA2|B8FRKSNLKPFB8|B27FTISVTTEIA2|A26|B58FVFLVLLPLA2|A26|B8|B62GAAAYYVGYA1|B58|B62GAEHVNNSYA1|B62GQTGKIADYB27|B62IAIPTNFTIA24|B58IGAGICASYB58|B62IGIVNNTVYB58|B62ITDAVDCALA1|B39|B58KGI…	131
DLSPRWYFY	8051835	10.1007/s10989-021-10205-z	body	Table|4|show|the|top|scoring|epitope|and|their|respective|population|coverage|percentage.Table|4Population|coverage|analysis|of|optimize|top|scoring|CTL|epitope|for|different|target|populationsProteinTarget|populationEpitopePercentage|coverageTotal|HLA|hitsP0DTC2Spike|glycoprotein|(|S|)|EuropeRVVVLSFEL80.55|%|31SLSSTASAL77.12|%|31YQPYRVVVL75.44|%|24AIVMVTIML72.91|%|18FVFLVLLPL68.03|%|20TSNQVAVLY6…	Table|4|soluble|native|antigen|MHC|molecules	7
DLSPRWYFY	7656168	10.1016/j.imu.2020.100478	body	S2|represent|the|result|of|the|MSA|analysis|of|the|most|promising|epitope|with|the|select|protein|sequence|from|different|region|of|the|world.Table|2List|of|the|epitope|finally|select|for|vaccine|construction|(|selection|criterion|:|antigenicity|,|non-allergenicity|,|non-toxicity|,|100|%|conservancy|and|non-homolog|to|the|human|proteome|)|.Table|2Protein|nameMHC|class-I|epitopesMHC|class-II|epito…	S2|epitopes|Cytokine|IFN-gamma|IL-4|IL-10|HTL|epitopes|HTL|epitopes|cytokine	11
DLSPRWYFY	7656168	10.1016/j.imu.2020.100478	body	The|bolded|letter|represent|the|linker|sequences.Table|3Name|of|the|vaccineVaccine|Construct|“|CV|”|vaccineEAAAKGIINTLQKYYCRVRGGRCAVLSCLPKEEQIGKCSTRGRKCCRRKKEAAAKAKFVAAWTLKAAAAAYVLPFNDGVYAAYWTAGAAAYYAAYGAAAYYVGYAAYQLTPTWRVYAAYSTECSNLLLAAYVLKGVKLHYAAYSSPDDQIGYAAYSPDDQIGYYAAYDLSPRWYFYAAYLSPRWYFYYAAYLVGLMWLSYAAYATSRTLSYYAAYAGDSGFAAYAAYVSLVKPSFYGPGPGQSLLIVNNATNVVIKGPGPGVLSFELLHAPATVCGGPGPGVVLSFELLHAP…		0
DLSPRWYFY	7531350	10.7717/peerj.9855	body	Epitopes|Position|Antigenicity|(|Vaxijen|Score|)|MHC-I|allele|Immunogenicity|Conservancy|(|%|)|Allergenicity|Toxicity|AllerTOP|AllergenFP|Surface|glycoprotein|(|S|)|YQPYRVVVL|505–513|0.5964|HLA-C|*|12-03|,|HLA-A|*|02-06|,|HLA-B|*|39-01|,|HLA-B|*|15-02|,|HLA-B|*|15-01|,|HLA-C|*|14-02|,|HLA-C|*|03-03|0.14090|100.00|NO|NO|NT|PYRVVVLSF|507–515|1.0281|HLA-C|*|14-02|,|HLA-A|*|23-01|,|HLA-C|*|12-03|,|HL…	MHC-I|Immunogenicity|Conservancy|(|%|)|Allergenicity|Toxicity|AllerTOP|AllergenFP|Surface|glycoprotein|HLA-C|HLA-A|HLA-B|HLA-B|HLA-B|HLA-C|HLA-C|HLA-C|HLA-A|HLA-C|HLA-C|HLA-B|HLA-A|HLA-C|HLA-B|HLA-B|HLA-C|HLA-B|HLA-B|HLA-C|HLA-C|HLA-C|HLA-A|HLA-A|HLA-B|HLA-C|HLA-C|HLA-B|HLA-B|HLA-C|HLA-A|HLA-B|HLA-B|HLA-C|HLA-B|HLA-B|HLA-A|HLA-C|HLA-C|HLA-A|HLA-C|HLA-C|HLA-C|HLA-A|HLA-C|HLA-A|HLA-C|HLA-A|HLA-C|HL…	237
DLSPRWYFY	7531350	10.7717/peerj.9855	body	The|highlighted|epitope|be|the|good|epitope|and|promising|vaccine|candidate|Surface|glycoprotein|CYGVSPTKLN|379–388|1.5759|90.00|NT|YES|NO|TLEILDITPC|581–590|1.5604|80.00|NT|YES|NO|PVLKGVKLHY|1|,|263–1|,|272|1.4055|100.00|NT|NO|YES|AGAAAYYVGYLQPRT|260–274|0.9134|66.67|NT|NO|NO|GFQPTNGVGYQPYRVVVLSF|496–515|0.8857|80.00|NT|YES|NO|PFLGVYYHKNNKSW|139–152|0.7487|28.57|NT|NO|NO|PINLVRDLPQGFSALEPLVDLPIG…	epitopes|glycoprotein|NT|YES|NT|YES|NT|NO|NT|NO|NT|YES|E|protein|YVYSRVKNLNSSRVP|”|B-cell|epitope	18
DLSPRWYFY	8266167	10.1186/s40794-021-00147-1	body	For|the|nonstructural|polyprotein|,|on|the|other|hand|,|170|epitope|be|predict|,|of|which|96|show|antigenicity|score|high|than|the|threshold|,|and|the|good|12|be|select|base|on|toxigenicity|and|immunogenicity|result|(|Table|1|)|.Table|1Cytotoxic|T-cell|lymphocyte|predict|epitope|of|select|protein|base|on|antigenicity|,|toxicity|,|and|immunogenicityProteinPeptideLengthAntigenicityaToxicitybImmunog…	nonstructural|polyprotein|epitopes|ttttusepackage|{|amssymb|}|ttttusepackage|{|amsbsy|}|ttttusepackage|{|mathrsfs|ttttusepackage|{|upgreek|}|ttttsetlength|{|oddsidemargin|}|{|-69pt|}|ttttbegin|{|document|}|$|IEDB|positive|interferon-gamma	33
DLSPRWYFY	8009247	10.12688/f1000research.36371.1	body	Peptide|sequence|MHC|binding|affinity|Rescale|binding|affinity|C|-terminal|cleavage|affinity|Transport|efficiency|Prediction|score|Polyprotein|WTAGAAAYY|0.6735|2.8596|0.7339|2.8630|3.1128|S|protein|WMESEFRVY|0.3902|1.6569|0.7993|2.9290|1.9232|S|protein|AGDSGFAAY|0.1341|0.5695|0.9652|2.6730|0.8480|M|protein|LVGLMWLSY|0.2694|1.1440|0.7240|2.8970|1.3974|M|protein|VATSRTLSY|0.2752|1.1684|0.9679|3.013…	HTL|HTL|epitopes|IEDB|SMN|structural|proteins	7
DLSPRWYFY	7653218	10.1007/s10989-020-10140-5	body	of|allele|bind|(|Percentile|rank|&|lt|;|2|)|1.QRNAPRITF9–17YesNoNoHLA-C|*|07-022.SSPDDQIGY78–86YesNoNoHLA-A|*|01-01|HLA-A|*|30-023.SPDDQIGYY79–87YesNoNoHLA-B|*|35-01|HLA-A|*|01-014.LSPRWYFYY104–112YesNoNoHLA-A|*|01-01|HLA-A|*|29-02|HLA-A|*|30-025.DLSPRWYFY103–111YesNoNoHLA-A|*|29-02|HLA-A|*|30-02|HLA-A|*|26-01|HLA-A|*|01-016.SPRWYFYYL105–113YesNoNoHLA-B|*|08-01|HLA-B|*|07-02|HLA-B|*|35-03|HLA-B|*…	HLA-B|HLA-B|HLA-B|HLA-B|HLA-B|HLA-B|antibodies	7
DLSPRWYFY	7462568	10.1016/j.meegid.2020.104517	body	Again|,|transmembrane|topology|scrutinizing|show|that|among|the|immunogenic|conserve|sequence|from|the|corresponding|protein|except|spike|glycoprotein|meet|the|criterion|of|desire|exomembrane|characteristic|(|Table|1|)|.Table|1Identifie|conserve|region|among|different|homologous|protein|sets.Table|1ProteinConserve|regionVaxijen|scoreTopologySpike|glycoproteinNVYADSFVIRGDEVRQIAPGQTGKIADYNYKLPDD0.5…	corresponding|proteins|spike|glycoprotein|immunogenic|epitopes	6
DLSPRWYFY	7462568	10.1016/j.meegid.2020.104517	body	of|HLAsConservancyCTL|epitopesSpike|glycoproteinADYNYKLPD26341.338281100|%|(|47|/|47|)|Membrane|proteinGIAIAMACL18261.20595410.6|%|(|5|/|47|)|LACFVLAAV191.18252793.6|%|(|44|/|47|)|LVGLMWLSY26341.0633548.51|%|(|4|/|47|)|LACFVLAAVY1101.03542791.5|%|(|43|/|47|)|CLVGLMWLSY25341.0255278.51|%|(|4|/|47|)|LVIGAVILR18261.1027548.51|%|(|4|/|47|)|ELVIGAVILR17260.9998278.51|%|(|4|/|47|)|ESELVIGAV15230.987254…	vaccine|molecules	2
DLSPRWYFY	7462568	10.1016/j.meegid.2020.104517	body	9Table|5Allergenicity|,|antigenicity|and|solubility|prediction|of|design|vaccine|constructs.Table|5Vaccine|constructsCompositionComplete|sequence|of|vaccine|constructAllergenecity|(|Threshold|−0.4|)|Antigenicit|(|Threshold|0.4|)|Solubility|(|Threshold|0.45|)|V1Predicted|CTL|,|HTL|and|BCL|epitope|with|defensin|adjuvant|and|PADRE|sequenceEAAAKGIINTLQKYYCRVRGGRCAVLSCLPKEEQIGKCSTRGRKCCRRKKEAAAKAKFVAA…	HTL|BCL|epitopes|defensin|HTL|BCL|epitopes|L12|ribosomal|protein|HTL|BCL|epitopes	13
DPNFKDQVILLNKHI	7462568	10.1016/j.meegid.2020.104517	body	Again|,|transmembrane|topology|scrutinizing|show|that|among|the|immunogenic|conserve|sequence|from|the|corresponding|protein|except|spike|glycoprotein|meet|the|criterion|of|desire|exomembrane|characteristic|(|Table|1|)|.Table|1Identifie|conserve|region|among|different|homologous|protein|sets.Table|1ProteinConserve|regionVaxijen|scoreTopologySpike|glycoproteinNVYADSFVIRGDEVRQIAPGQTGKIADYNYKLPDD0.5…	corresponding|proteins|spike|glycoprotein|immunogenic|epitopes	6
DPNFKDQVILLNKHI	7462568	10.1016/j.meegid.2020.104517	body	of|HLAsConservancyCTL|epitopesSpike|glycoproteinADYNYKLPD26341.338281100|%|(|47|/|47|)|Membrane|proteinGIAIAMACL18261.20595410.6|%|(|5|/|47|)|LACFVLAAV191.18252793.6|%|(|44|/|47|)|LVGLMWLSY26341.0633548.51|%|(|4|/|47|)|LACFVLAAVY1101.03542791.5|%|(|43|/|47|)|CLVGLMWLSY25341.0255278.51|%|(|4|/|47|)|LVIGAVILR18261.1027548.51|%|(|4|/|47|)|ELVIGAVILR17260.9998278.51|%|(|4|/|47|)|ESELVIGAV15230.987254…	vaccine|molecules	2
DPNFKDQVI	7196925	10.1080/07391102.2020.1756411	body	Name|protein|Accession|number|FASTA|Nucleocapsid|protein|QIC53221.1|&|gt|;|QIC53221.1|nucleocapsid|protein|[|Severe|acute|respiratory|syndrome|coronavirus|2|]|[|Severe|acute|respiratory|syndrome|coronavirus|2|]|MSDNGPQNQRNAPRITFGGPSDSTGSNQNGERSG|ARSKQRRPQGLPNNTASWFTALTQHGKEDLKFPRG|QGVPINTNSSPDDQIGYYRRATRRIRGGDGKMKDLS|PRYFYYLGTGPEAGLPYGANKDGIIWVATEGALNTP|KDHIGTRNPANNAAIVLQLPQGTTLPKGFYAEGSRG|GSQASS…	QIC53221.1|nucleocapsid|protein|QIC53216.1|membrane|protein|MADSNGTITVEELKKLLEQWNLVIGFLFLTWICLLQF|AYANRNRFLYIIKLIFLWLLWPVTLACFVLAAVYRINWI|TGGIAIAMACLVGLMWLSYFIASFRLFARTRSMWSF|NPETNILLNVPLHGTILTRPLLESELVIGAVILRGHLRIA|GHHLGRCDIKDLPKEITVATSRTLSYYKLGASQRVAG|DSGFAAYSRYRIGNYKLNTDHSSSSDNIALLV|ORF10|protein|QIC53212.1|ORF10|protein|QIC53206.1|envelope|protein|QIC53210.1|ORF8|protein|QIC53205.1|ORF3a|prot…	26
DPNFKDQVI	7196925	10.1080/07391102.2020.1756411	body	Antigen|HLA_A0201|HLA_A0204|HLA_A0206|HLA_B0702|HLA_B51|HLA_B5401|HLA_B5301|Nucleocapsid|protein|316-324|299-307|66-74|343-351|66-74|45-53|GMSRIGMEV|KHWPQIAQF|FPRGQGVPI|DPNFKDQVI|FPRGQGVPI|LPNNTASWF|45-53|LPNNTASWF|66-74|FPRGQGVPI|ORF3a|39-47|39-47|45-53|35-43|41-49|ASLPFGWLIV|ASLPFGWLI|WLIVGVALL|IPIQASLPF|LPFGWLIVG|46-55|72-80|72-80|35-43|LIVGVALLAV|ALSKGVHFV|ALSKGVHFV|IPIQASLPF|64-73|220-228|82…	HLA|II|antigenic|epitopes|Rankpep	5
DPNFKDQVI	7196925	10.1080/07391102.2020.1756411	body	Complex|Van|der|Waals|Electrostatic|Polar|solvation|SASA|Binding|Energy|CoVir|NOM-HLA-A|*|11-01|,|sol|no|2|−556|+|/|-|8|−2991.1|+|/|-|28.5|1354.4|+|/|-|20.5|−79.46|+|/|-|1.2|−2267.7|+|/|-|6.5|CoVir|NOM-HLA-A|*|11-01|,|sol|no|3|−381.9|+|/|-|8.7|−2705.2|+|/|-|11.5|729.4|+|/|-|10.9|−57.1|+|/|-|1|−2423.3|+|/|-|24.9|CoVir|NOM-TLR4|,|sol|no|5|−503|+|/|-|5.7|−1598.9|+|/|-|10.8|1202|+|/|-|6.1|−75.4|+|/|-…	/|-|24.9|CoVir|NOM-TLR4|/|-|7.6|CoVir|NOM-TLR4|epitope-rich|domains|RMSF	13
DQIGYYRRATRRIRG	7654333	10.1016/j.imu.2020.100476	body	Table|4|Peptide|MHC|II|allele|Total|Population|Coverage|Nucleocapsid|protein|99.97|%|QIGYYRRATRRIRGG|HLA-DRB1|*|11-01|IGYYRRATRRIRGGD|HLA-DRB1|*|11-01|GYYRRATRRIRGGDG|HLA-DRB1|*|11-01|TPSGTWLTYTGAIKL|HLA-DRB1|*|07-01|DQIGYYRRATRRIRG|HLA-DRB1|*|11-01|PQIAQFAPSASAFFG|HLA-DRB1|*|09-01|WPQIAQFAPSASAFF|HLA-DRB1|*|09-01|QIAQFAPSASAFFGM|HLA-DRB1|*|09-01|IAQFAPSASAFFGMS|HLA-DRB1|*|09-01|AALALLLLDRLNQLE|H…	IGYYRRATRRIRGGD|HLA-DRB1|HLA-DRB1|DPB1|HLA-DRB3|HLA-DRB1|HLA-DRB1|HLA-DRB1|HLA-DRB1|HLA-DRB1|HLA-DPA1|DPB1|HLA-DPA1|DPB1|HLA-DRB1|HLA-DRB1|HLA-DRB1|HLA-DRB1|HLA|DQA1|DQB1|HLA-DRB4|HLA-DPA1|DPB1|HLA-DRB3|HLA-DRB1|HLA-DRB1|HLA-DRB1|HLA-DRB1|HLA-DRB1|HLA-DRB1|HLA-DRB1|HLA-DPA1|DPB1|HLA-DPA1|DPB1|HLA-DRB1|HLA-DRB1|HLA-DQA1|DQB1|glycoprotein|99.98|%|AAEIRASANLAATKM|HLA-DQA1|DQB1|HLA|DPB1|HLA-DPB1|HLA-…	84
DSFVIRGDEVRQIAP	7462568	10.1016/j.meegid.2020.104517	body	Table|1|Protein|Conserve|region|Vaxijen|score|Topology|Spike|glycoprotein|NVYADSFVIRGDEVRQIAPGQTGKIADYNYKLPDD|0.5471|Inside|Membrane|protein|LACFVLAAVYRINWITGGIAIAMACLVGLMWLSYFIASFRLFARTRSMWSFNPETNILL|0.7352|Outside|NVPLHGTILTRPLLESELVIGAVILRGHLRIAGHHLGRCDIKDLPKEI|0.2688|Outside|Envelope|protein|MYSFVSEETGTLIVNSVLLFLAFVVFLLVTLAILTALRLCAYCCNIVNVSLVKPSFYVYSRVKNLNSSRVPDLLV|0.6025|Outside|Nucleocapsi…	Table|1|Protein|NVPLHGTILTRPLLESELVIGAVILRGHLRIAGHHLGRCDIKDLPKEI|0.2688|Outside|Envelope|protein|immunogenic|epitopes	10
DSFVIRGDEVRQIAP	7462568	10.1016/j.meegid.2020.104517	body	of|HLA|Conservancy|CTL|epitope|Spike|glycoprotein|ADYNYKLPD|26|34|1.3382|81|100|%|(|47|/|47|)|Membrane|protein|GIAIAMACL|18|26|1.2059|54|10.6|%|(|5|/|47|)|LACFVLAAV|1|9|1.1825|27|93.6|%|(|44|/|47|)|LVGLMWLSY|26|34|1.0633|54|8.51|%|(|4|/|47|)|LACFVLAAVY|1|10|1.0354|27|91.5|%|(|43|/|47|)|CLVGLMWLSY|25|34|1.0255|27|8.51|%|(|4|/|47|)|LVIGAVILR|18|26|1.1027|54|8.51|%|(|4|/|47|)|ELVIGAVILR|17|26|0.9998…	Spike|glycoprotein|ADYNYKLPD|26|34|1.3382|81|100|%|(|47|/|47|)|Membrane|protein|14|22|0.8597|27|23.4|%|(|11|/|47|)|Envelope|protein|B-cell|epitopes	31
DSGFAAYSRYRIGNY	7902242	10.1007/s12033-021-00303-0	body	Table|1|BALB|/|c|MHC|class|I|epitope|in|predict|model|Antigenicity|score|Percentile|rank|Allele|Length|End|Start|Peptide|Model|1|1.426|0.3|H|-|2|-|Kd|9|69|61|CYGVSPTKL|0.596|0.3|H|-|2|-|Dd|9|195|187|YQPYRVVVL|0.578|0.64|H|-|2|-|Kd|9|178|170|CYFPLQSYG|0.5003|0.7|H|-|2|-|Kd|9|40|32|VYAWNRKRI|0.5107|0.8|H|-|2|-|Dd|9|179|171|YFPLQSYGF|0.5453|0.92|H|-|2|-|Ld|9|174|166|EGFNCYFPL|Model|2|1.4263|0.3|H|-|…	Table|1|BALB|c|MHC|class|I|epitopes|Kd|9|69|61|CYGVSPTKL|0.596|0.3|H|-|2|Dd|9|179|171|YFPLQSYGF|0.5453|0.92|H|-|2|Ld|9|174|166|EGFNCYFPL|Model|2|1.4263|0.3|H|-|2|-|Kd|9|69|61|CYGVSPTKL|0.5964|0.3|H|-|2|Dd|9|195|187|YQPYRVVVL|0.4821|0.4|H|-|2|Kd|9|314|306|SYFIASFRL|0.578|0.64|H|-|2|-|Kd|9|178|170|CYFPLQSYG|0.734|0.68|H|-|2|Ld|9|550|542|SPRWYFYYL|0.5003|0.7|H|-|2|-|Kd|9|40|32|VYAWNRKRI|0.8519|0.7|H…	565
DSKTQSLLI	7423576	10.1016/j.compbiomed.2020.103967	body	Table|3|Core|epitope|Allele|Percentile|rank|Peptide|Start|End|SMM|IC|50|LIVNNATNV|HLA-DRB1|*|13-02|0.01|KTQSLLIVNNATNVV|113|127|3.00|HLA-DRB1|*|01-01|9.50|TQSLLIVNNATNVVI|114|128|49.00|IVNNATNVV|HLA-DRB1|*|13-02|0.01|TQSLLIVNNATNVVI|114|128|3.00|HLA-DRB1|*|13-02|0.01|QSLLIVNNATNVVIK|115|129|3.00|HLA-DRB1|*|13-02|0.01|SLLIVNNATNVVIKV|116|130|3.00|HLA-DRB1|*|13-02|0.01|LLIVNNATNVVIKVC|117|131|4.00|…	HLA-DRB1|HLA-DRB1|HLA-DRB1|TFLLKYNENGTITDA|274|288|11.00|HLA-DRB1|*|13-02|0.06|FLLKYNENGTITDAV|275|289|11.00|HLA-DRB1|*|13-02|0.36|LLKYNENGTITDAVD|276|290|32.00|HLA-DRB1|*|13-02|0.36|LKYNENGTITDAVDC|277|291|32.00|YNYLYRLFR|HLA-DRB1|HLA-DRB1|HLA-DRB1|HLA-DRB1|HLA-DRB1|HLA-DRB1|HLA-DRB1|HLA-DRB1|HLA-DRB1|HLA-DRB1|RVVVLSFELLHAPAT|509|523|5.00|FELLHAPAT|HLA-DRB1|*|01-01|0.24|VVVLSFELLHAPATV|510|524|5…	229
DYLVSTQEF	8185308	10.1016/j.celrep.2021.109305	body	Two|HLA-I|peptide|from|the|nsp6|protein|,|namely|,|DYLVSTQEF|and|VYDYLVSTQEF|,|be|identify|in|721.221|cell|that|overexpresse|nsp6|and|the|A|24|:|02|allele|(|)|.	nsp6|protein|DYLVSTQEF|VYDYLVSTQEF|nsp6	5
DYQLKLLIHHRAQNM	7831793	10.1016/j.intimp.2020.107276	body	4MHC-I|,|MHC-II|restrict|T-cell|and|B-cell|epitope|underline|in|the|protein|sequence|of|top|5|CCnR|for|(|a|)|NSP3|(|b|)|3CL-Proteinase|(|c|)|NSP10|(|d|)|NSP3|and|(|e|)|NSP4.Table|4Overview|of|MHC-I|,|MHC-II|restrict|T-cell|and|B-cell|epitope|for|the|23|CCnRs.CodedTypeMHC-I|restricted|T-cellMHC-II|restricted|T-cellB-cell|EpitopesProteinsEpitopesHLA|AllelesEpitopesHLA|AllelesNSP3ImmunogenicFLKKDAPY…	MHC-II|B-cell|epitopes|top|5|CCnRs|NSP3|NSP3|MHC-I|MHC-II|B-cell|epitopes|DQB1|08-01KGKYVQIPTTCANDPHLA-DRB1|*|04-01TTCANDPVGFTLKNTVAntigenicDLKGKYVQIPTTCANHLA-DRB1|*|04-01|NSP3ImmunogenicNPPALQDAYHLA-B|DPB1|DQB1|DQB1|DQB1|DPB1|DPB1|01-01KSAAEASKKPRQKRTAAntigenicKAYNVTQAFGRRGPHLA-DRB5|*|01-01GRRGPEQTQGNFGDQE|Spike|glycoproteinImmunogenicFERDISTEIHLA-B|DQB1|DPB1|35-01KMLCTHTGTGQAITVT|3CL-Proteinase…	39
ECSNLLLQY	7284139	10.1080/07391102.2020.1770127	body	Residue|No|Peptide|Sequence|MHC|binding|affinity|Rescale|binding|affinity|c-terminal|cleavageaffinity|Transport|affinity|Prediction|score|865|LTDEMIAQY|0.7953|3.3768|0.9723|2.7790|3.6616|258|WTAGAAAYY|0.6735|2.8596|0.7339|2.8630|3.1128|604|TSNQVAVLY|0.6559|2.7847|0.9440|2.9910|3.0758|361|CVADYSVLY|0.5348|2.2705|0.9764|3.1800|2.5759|733|KTSVDCTMY|0.4908|2.0840|0.9649|3.0160|2.3795|746|STECSNLLL|0.…		0
ECSNLLLQY	7785481	10.1007/s40203-020-00062-x	body	Table|1|below|contain|all|the|select|B-cell|epitopes.Table|1Selecte|predict|epitope|for|further|analysisLinear|B-cell|epitopesMHC-II|binding|epitopesMHC-I|binding|epitopesNITNLCPFGEVFNATRFASVYAWNRKRISNCVFVYNVNFPLAVMASTSNQVAVLYSFSTFKCYGVSPTKLNDLEVFVYNVNFPLAVMAQLTPTWRVYIRGDEVRQIAPGQTGKIADYNYKLPFVYNVNFPLAVMASNGAEHVNNSYNNLDSKVGGNYNYLYQEVFVYNVNFPLAVMVASQSIIAYLFRKSNLKPFERDISTEIYQAGSTQQEVFVYNVNFPLAVKTSV…	Table|1|B-cell|epitopes.Table|1Selected|predicted|epitopes|MHC-II|MHC-II|binding|epitopes|epitopes|MHC	13
ECSNLLLQY	7085496	10.1007/s13337-020-00571-5	body	In|addition|,|the|novel|epitope|may|be|use|to|design|new|effective|vaccines.Table|2Comparison|of|antigenicity|between|spike|glycoprotein|of|2019-nCoV|and|SARS-CoV|strainsAntigenicity2019-nCoVSARS-CoVPeptide|(|IEDB|)|Peptide|(|NetCTL|1.2|)|Position|(|start|)|Peptide|(|IEDB|)|Peptide|(|NetCTL|1.2|)|Position|(|start|)|NSFTRGVYYNSFTRGVYY30FDDVQAPNYFDDVQAPNY22STQDLFLPFSTQDLFLPF50HTSSMRGVYHTSSMRGVY33VL…	epitopes|spike|glycoproteins|IEDB|IEDB|Spike|glycoprotein	7
EETGLLMPL	7996071	10.7717/peerj.11126	body	S.|no|Protein|name|Start|Epitope|Antigenicity|Allergenicity|Toxicity|Immunogenicity|1|ORF3a|4|MRIFTIGTV|0.69|Non-allergenic|Non-toxic|0.37|2|Surface|glycoprotein|242|WTAGAAAYY|0.63|Non-allergenic|Non-toxic|0.15|702|FTISVTTEI|0.85|Non-allergenic|Non-toxic|−0.18|3|Orf1ab|polyprotein|3449|LSFKELLVY|0.72|Non-allergenic|Non-toxic|−0.07|1890|EIDPKLDNY|1.61|Non-allergenic|Non-toxic|−0.2|1502|ETISLAGSY|0…	Epitope|Antigenicity|Allergenicity|Toxicity|Immunogenicity|1|ORF3a|4|MRIFTIGTV|0.69|Non-allergenic|Non-toxic|0.37|2|Surface|glycoprotein|242|WTAGAAAYY|0.63|Non-allergenic|Non-toxic|0.15|702|FTISVTTEI|0.85|Non-allergenic|Non-toxic|−0.18|3|Orf1ab|ORF3a|protein|epitope|surface|glycoprotein|epitopes|ORF1ab|polyprotein|ORF3a|protein|epitope|surface|glycoprotein|epitope|ORF1ab|polyprotein	46
EETKFLTENLLLYID	7996071	10.7717/peerj.11126	body	S.|no|Protein|name|Allele|Start|Peptide|Percentile_rank|Antigenicity|1|ORF8|protein|HLA-DRB3|*|01-01|14|QPYVVDDPCPIHFYS|0.07|0.4574|HLA-DRB3|*|01-01|10|CTQHQPYVVDDPCPI|0.08|0.5165|HLA-DRB3|*|01-01|13|HQPYVVDDPCPIHFY|0.08|0.55|HLA-DRB3|*|01-01|12|QHQPYVVDDPCPIHF|0.08|0.8637|HLA-DRB3|*|01-01|11|TQHQPYVVDDPCPIH|0.08|0.6706|2|Surface|glycoprotein|HLA-DRB1|*|13-02|98|KTQSLLIVNNATNVV|0.01|0.63|HLA-DRB1…	HLA-DRB3|HLA-DRB3|HLA-DRB3|HLA-DRB3|*|01-01|11|TQHQPYVVDDPCPIH|0.08|0.6706|2|Surface|glycoprotein|HLA-DRB1|HLA-DRB1|HLA-DRB1|HLA-DRB1|HLA-DRB3|HLA-DPA1|DPB1|HLA-DRB1|HLA-DRB1|HLA-DRB1|HLA-DRB1|HLA-DRB1|HLA-DRB3|HLA-DRB3|HLA-DPA1|DPB1|HLA-DPA1|DPB1|HLA-DRB1|HLA-DRB1|HLA-DRB3|HLA-DRB1|HLA-DRB1|DQB1|HLA-DRB1|HLA-DPA1|DPB1|HLA-DRB5|HLA-DRB1|HLA-DPA1|DPB1|HLA-DRB1|HLA-DRB1|HLA-DPA1|DPB1|HLA-DRB3|DQB1|…	60
EHVNNSYE	7251353	10.1016/j.meegid.2020.104382	body	No.StartEndLengthPeptide1213818RTQLPPAYTNSFTRGVYY2698113HVSGTNGTKRFDN314415512YYHKNNKSWMES417819114DLEGKQGNFKNLRE524926113LTPGDSSSGWTAG627828710KYNENGTITD731432512QTSNFRVQPTES840742822VRQIAPGQTGKIADYNYKLPDD943745014NSNNLDSKVGGNYN1046148525LKPFERDISTEIYQAGSTPCNGVEG1149350614QSYGFQPTNGVGYQ1252153313PATVCGPKKSTNL1356758115RDIADTTDAVRDPQT1459760711VITPGTNTSNQ1562564824HADQLTPTWRVYSTGSNVFQTRAG16654661…		0
EHYVRITGL	7425717	10.1016/j.humimm.2020.08.001	body	Protein|Peptide|ID|Peptide|sequence|Position|(|star-end|)|Percentile|Rank|Viral|antigenicity|Toxicity|and|Allergenicity|HLA-I|interact|allele|NSP7|P1|LRVESSSKL|20–28|1.60|0.60|Negative|C|*|06|:|02|P2|LSMQGAVDI|60–68|1.50|0.78|Negative|C|*|01|:|02|,|C|*|02|:|02|,|C|*|04|:|01|,|C|*|12|:|02|P3|EMLDNRATL|74–82|0.17|0.63|Negative|B|*|08|:|01|,|C|*|01|:|02|,|C|*|02|:|02|,|C|*|06|:|02|,|C|*|12|:|02|,|NS…	NSP8|P18|P22|P24|P27|P28|P30|P31|P32|P76	10
EIVDTVSAL	7425717	10.1016/j.humimm.2020.08.001	body	Protein|Peptide|ID|Peptide|sequence|Position|(|star-end|)|Percentile|Rank|Viral|antigenicity|Toxicity|and|Allergenicity|HLA-I|interact|allele|NSP7|P1|LRVESSSKL|20–28|1.60|0.60|Negative|C|*|06|:|02|P2|LSMQGAVDI|60–68|1.50|0.78|Negative|C|*|01|:|02|,|C|*|02|:|02|,|C|*|04|:|01|,|C|*|12|:|02|P3|EMLDNRATL|74–82|0.17|0.63|Negative|B|*|08|:|01|,|C|*|01|:|02|,|C|*|02|:|02|,|C|*|06|:|02|,|C|*|12|:|02|,|NS…	NSP8|P18|P22|P24|P27|P28|P30|P31|P32|P76	10
EIVDTVSAL	7309412	10.12688/f1000research.23458.2	body	No|predict|IC50|value|of|&|lt|;|500|nM|be|find|for|HLA-C|*|0401|common|human|coronavirus|IC50|prediction|by|ANN|4.0|program|of|IEDB|software|(|only|IC50|valuesof|&|lt|;|500|nM|be|show|)|Mature|Group|II|Group|I|HLA-A|HLA-B|HLA-C|SARS-CoV-2|source|protein|Sequence|(|9aa|)|OC43|HKU1|229E|NL63|*|0101|*|0201|*|0301|*|2402|*|2601|*|0702|*|0801|*|1501|*|2705|*|3901|*|4001|*|5801|*|0303|*|0401|ORF1ab|300…	HLA-C|IEDB|OC43|HKU1	4
ELDSFKEEL	7527307	10.1016/j.bj.2020.09.005	body	Table|5|CD4+|T|-|cell|CD8+|T|-|cell|Sequence|No|of|study|Reference|Sequence|No|of|study|Reference|AAAYYVGYLQPRTFL|3|[|,|,|]|YLQPRTFLL|7|[|,|,|,|,|,|,|]|APHGVVFLHVTYVPA|2|[|,|]|KIADYNYKL|5|[|,|,|,|,|]|SYGFQPTNGVGYQPY|2|[|,|]|RLFRKSNLK|5|[|,|,|,|,|]|HWFVTQRNFYEPQII|2|[|,|]|NYNYLYRLF|5|[|,|,|,|,|]|YLYRLFRKSNLKPFERDI|2|[|,|]|WTAGAAAYY|4|[|,|,|,|]|GVVFLHVTYVPAQEK|2|[|,|]|GVYFASTEK|4|[|,|,|,|]|IIAYTMSL…	]|YLQPRTFLL|7|]|APHGVVFLHVTYVPA|2|]|KIADYNYKL|5|]|SYGFQPTNGVGYQPY|2|]|RLFRKSNLK|5|]|HWFVTQRNFYEPQII|2|]|NYNYLYRLF|5|]|YLYRLFRKSNLKPFERDI|2|]|WTAGAAAYY|4|]|GVVFLHVTYVPAQEK|2|]|GVYFASTEK|4|]|IIAYTMSLGAENSVA|2|]|QIYKTPPIK|4|]|EFVFKNIDGYFKIYS|2|]|VLNDILSRL|3|]|VYYHKNNKS|2|]|GVYYHKNNK|3|]|VFNATRFAS|2|]|YQTQTNSPR|2|]|SIIAYTMSL|3|]|SPRRARSVA|3|]|FERDISTEI|3|]|RNFYEPQII|3|]|IAPGQTGKI|2|]|APGQTGKIA|2|]|NI…	154
ELDSFKEEL	7321027	10.1016/j.intimp.2020.106738	body	,|India|Surface|glycoprotein|*|YLQPRTFLL|*|GVYFASTEK|*|EPVLKGVKL|*|VVNQNAQAL|*|WTAGAAAYY|S|*|(|0.45|)|%|*|(|0.71|)|%|*|(|1.23|)|%|*|(|0.47|)|%|*|(|0.63|)|%|0.5|0.83|/|0.64|0.58|/|0.98|0.73|/|0.61|0.77|/|0.78|0.82|/|0.54|One|overlap|CTL|epitope|between|MERS‐CoV|and|2019‐nCoV|with|one|gap|and|one|mismatch|,|India|Spike|protein|*|RISNCVADY|*|CVADYSVLY|*|RSFIEDLLF|*|RVDFCGKGY|*|MTSCCSCLK|*|VLKGVKLHY|…	glycoprotein|YLQPRTFLL|*|GVYFASTEK|RSFIEDLLF|*|RVDFCGKGY|*|MTSCCSCLK|VLKGVKLHY|S|*|357|*|361|*|815|*|1039|SARS|GAALQIPFAMQMAYRF|*|AFFGMSRIGMEVTPSGTW|*|MAYRFNGIGVTQNVLY|*|MEVTPSGTWL|*|QLIRAAEIRASANLAATK|NLNESLIDL|*|KHWPQIAQFAPSASAFF|*|QALNTLVKQLSSNFGAI|*|LALLLLDRL|*|RLNEVAKNL|*|LLLDRLNQL|*|VLNDILSRL|*|LLNKHIDAYKTFPPTEPK|*|LQLPQGTTL|*|LQLPQGTTL|*|AQFAPSASAFFGMSR|SARS|B|cell|epitopes|SARS|Sudan|MHC|…	303
ELYSPIFLI	7540743	10.1098/rsos.201141	body	epitope|sequence|spike|(|surface|)|ORF3a|envelope|membrane|ORF6|ORF7a|ORF8|nucleocapsid|ORF10|FVFLVLLPL|FTSDYYQLY|LTALRLCAY|FLFLTWICL|KVSIWNLDY|GTYEGNSPF|IQYIDIGNY|FAPSASAFF|YINVFAFPF|YLQPRTFLL|FLYLYALVY|LIVNSVLLF|YFIASFRLF|NLDYIINLI|FLIVAAIVF|GIIITVAAF|NTASWFTAL|MGYINVFAF|FVTVYSHLL|FLAFVVFLL|HLVDFQVTI|ITLATCELY|SFYEDFLEY|LQLPQGTTL|VFAFPFTIY|LLYDANYFL|IVNSVLLFL|MFHLVDFQV|ILFLALITL|SLVVRCSFY|IAQVD…	spike|(|surface|)|ORF3a|envelope|membrane|ORF6|ORF7a|ORF8|nucleocapsid|ORF10|FVFLVLLPL|FTSDYYQLY|LTALRLCAY|FLFLTWICL|KVSIWNLDY|GTYEGNSPF|IQYIDIGNY|FAPSASAFF|YINVFAFPF|YLQPRTFLL|FLYLYALVY|LIVNSVLLF|YFIASFRLF|NLDYIINLI|FLIVAAIVF|GIIITVAAF	28
EMLDNRATL	7540743	10.1098/rsos.201141	body	leader|protein|(|nsp1|)|nsp2|nsp3|nsp4|3C-like|proteinase|nsp6|nsp7|nsp8|nsp9|nsp10|RdRP|helicase|3′-5′|exonuclease|endoRNAse|ribose|methyl|transferase|HVGEIPVAY|NMMVTNNTF|LVAEWFLAY|not|among|top|scorer|in|many|allele|VVAFNTLLF|all|allele|except|HLA-A|*|02-01|,|HLA-A|*|03-01|,|HLA-B|*|07-02|,|HLA-B|*|08-01|,|HLA-B|*|27-05|,|HLA-B|*|39-01|,|HLA-B|*|40-01|QTFSVLACY|MLVYCFLGY|all|allele|except|HLA-A…	leader|protein|nsp1|HLA-A|HLA-A|HLA-B|HLA-B|HLA-B|HLA-B|HLA-B|HLA-A|HLA-A|HLA-B|HLA-B|HLA-A|HLA-A|HLA-B|HLA-B|HLA-A|HLA-A|HLA-A|HLA-B|HLA-A|HLA-A|HLA-A|HLA-B|HLA-B|HLA-B|HLA-B|HLA-B|TTLPVNVAF|HLA-A|HLA-B|HLA-A|HLA-A|HLA-B|HLA-B|HLA-A|HLA-A|HLA-A|HLA-B|HLA-B|HLA-B|HLA-A|HLA-A|HLA-B|HLA-B|HLA-A|HLA-B|HLA-B|HLA-A|HLA-A|HLA-A|HLA-B|HLA-B|HLA-B|HLA-B|HLA-A|HLA-B|HLA-A|HLA-A|HLA-A|HLA-B|PQLEQPYVF|HSMQN…	81
EMLDNRATL	7425717	10.1016/j.humimm.2020.08.001	body	Protein|Peptide|ID|Peptide|sequence|Position|(|star-end|)|Percentile|Rank|Viral|antigenicity|Toxicity|and|Allergenicity|HLA-I|interact|allele|NSP7|P1|LRVESSSKL|20–28|1.60|0.60|Negative|C|*|06|:|02|P2|LSMQGAVDI|60–68|1.50|0.78|Negative|C|*|01|:|02|,|C|*|02|:|02|,|C|*|04|:|01|,|C|*|12|:|02|P3|EMLDNRATL|74–82|0.17|0.63|Negative|B|*|08|:|01|,|C|*|01|:|02|,|C|*|02|:|02|,|C|*|06|:|02|,|C|*|12|:|02|,|NS…	NSP8|P18|P22|P24|P27|P28|P30|P31|P32|P76	10
EQKSILSPL	7996071	10.7717/peerj.11126	body	S.|no|Protein|name|Start|Epitope|Antigenicity|Allergenicity|Toxicity|Immunogenicity|1|ORF3a|4|MRIFTIGTV|0.69|Non-allergenic|Non-toxic|0.37|2|Surface|glycoprotein|242|WTAGAAAYY|0.63|Non-allergenic|Non-toxic|0.15|702|FTISVTTEI|0.85|Non-allergenic|Non-toxic|−0.18|3|Orf1ab|polyprotein|3449|LSFKELLVY|0.72|Non-allergenic|Non-toxic|−0.07|1890|EIDPKLDNY|1.61|Non-allergenic|Non-toxic|−0.2|1502|ETISLAGSY|0…	Epitope|Antigenicity|Allergenicity|Toxicity|Immunogenicity|1|ORF3a|4|MRIFTIGTV|0.69|Non-allergenic|Non-toxic|0.37|2|Surface|glycoprotein|242|WTAGAAAYY|0.63|Non-allergenic|Non-toxic|0.15|702|FTISVTTEI|0.85|Non-allergenic|Non-toxic|−0.18|3|Orf1ab|ORF3a|protein|epitope|surface|glycoprotein|epitopes|ORF1ab|polyprotein|ORF3a|protein|epitope|surface|glycoprotein|epitope|ORF1ab|polyprotein	46
ESIVRFPNITNLCPF	7902242	10.1007/s12033-021-00303-0	body	Table|3|Human|class|I|epitope|in|predict|model|4|Antigenicity|score|Percentile|rank|Allele|Toxicity|End|Start|Peptide|0.7571|0.01|HLA|-|A|*|03|:|01|Non|-|toxin|1552|1544|KTFPPTEPK|0.7571|0.01|HLA|-|A|*|11|:|01|Non|-|toxin|1552|1544|KTFPPTEPK|0.8132|0.01|HLA|-|A|*|11|:|01|Non|-|toxin|755|747|VTYVPAQEK|0.7014|0.01|HLA|-|A|*|03|:|01|Non|-|toxin|710|702|ASANLAATK|1.4278|0.01|HLA|-|B|*|35|:|01|Non|-|t…	Table|3|Human|class|I|epitopes|HLA|-|A|HLA|-|A|HLA|-|A|HLA|-|A|HLA|-|B|HLA|-|B|HLA|-|B|HLA|-|B|HLA|-|A|HLA|-|A|HLA|-|B|HLA|-|B|HLA|-|B|HLA|-|B|HLA|-|B|HLA|-|A|HLA|-|B|HLA|-|A|HLA|-|B|HLA|-|A|HLA|-|B|HLA|-|B|HLA|-|B|HLA|-|B|toxin|1257|1249|FPRGQGVPI|Table|4|Human|MHC|class|II|epitopes|DRB1|DRB1|DRB1|DRB1|DRB1|DRB1|DRB1|DRB1|DRB1|DRB1|DRB1|toxin|409|395|AIPTNFTISVTTEIL|0.7719|0.4|HLA|DRB1|toxin|408…	189
ESKMSGKGQQQQGQT	7769971	10.1038/s41598-020-79645-9	body	All|predict|probable|antigenic|epitope|be|depict|in|Table|6.Table|6B|cell|epitope|predict|by|both|Bcepre|and|IEDB|and|antigenicity|value|predict|by|Vaxijen|v2.0.ProteinsAntigenicity|valueB|cell|epitopesAntigenicity|value|for|epitopesVaccine|candidate|epitopesaS|protein0.4661|(|probable|antigen|)|VYYHKNNKSWYAWNRKRISNGDEVRQNLDSKV0.4497|(|probable|antigen|)|0.5855|(|probable|antigen|)|0.6701|(|proba…	probable|antigenic|epitopes|Table|6.Table|6B|cell|epitopes|IEDB|V62L|L84S|P13L|R203K|G204R|P13L|ND|not|detected.aVaccine|candidate|epitopes	20
ESNKKFLPF	7952308	10.3389/fimmu.2021.598778	body	Most|reactive|T-cell|epitope|in|each|country|(|population|coverage|≥|80|%|)|be|highlight|in|red|circle|and|list|in|,|show|the|presence|of|two|CD8+|T-cell|epitope|that|would|afford|high|coverage|for|all|the|population|(|ESNKKFLPF|and|KQIYKTPPI|)|and|the|epitope|GTITSGWTF|would|be|highly|promiscuous|for|the|South|African|,|Brazilian|and|Japanese|population|.	CD8+|T-cell|epitopes|ESNKKFLPF|KQIYKTPPI|epitope|GTITSGWTF	7
ESNKKFLPF	7952308	10.3389/fimmu.2021.598778	body	of|HLA|class|I|allele|The|United|Kingdom|Spike|ESNKKFLPF|554–562|86.9|29|Spike|KQIYKTPPI|786–794|85.2|31|Spike|GTKRFDNPV|75–83|82.8|15|Spike|RVDFCGKGY|1039–1047|82.1|18|Spike|MTSCCSCLK|1237–1245|80.9|18|Spike|GVYFASTEK|89–97|80.2|16|South|Africa|Spike|KQIYKTPPI|786–794|88.5|128|Spike|ESNKKFLPF|554–562|86.1|144|Spike|GTITSGWTF|880–888|85.2|147|Brazil|Spike|KQIYKTPPI|786–794|90.6|130|Spike|ESNKKFLP…		0
ESNKKFLPF	7952308	10.3389/fimmu.2021.598778	body	ESNKKFLPF|554–562|0.861|MIAQYTSAL|869–877|0.499|CD4+|T-cell|epitope|FQTLLALHR|238–246|0.298|72.4|DRB1|*|13|:|01|(|0.128|)|,|DRB1|*|13|:|02|(|0.03|)|,|DRB1|*|10|:|01|(|0.004|)|,|DRB1|*|13|:|05|(|0|)|,|DRB1|*|03|:|01|(|0.137|)|,|DRB1|*|03|:|02|(|0.09|)|,|DRB1|*|03|:|04|(|0.077|)|,|DRB1|*|09|:|01|(|0.008|)|,|DRB1|*|10|:|01|(|0.004|)|YECDIPIGA|660–668|0.516|FKNHTSPDV|1156–1164|0.0178|FGAISSVLN|970–97…	DRB1|DRB1|DRB1|DRB1|DRB1|DRB1|DRB1|DRB1|DRB1|IPFAMQMAY|896–904|0.672|CD4+|T-cell|epitopes|DRB1|DRB1|DRB1|DRB1|DRB1|DRB1|DRB1|DRB1|DRB1|DRB1|ESNKKFLPF|554–562|0.938|99.9|A|B|*|40|:|06|(|0.047|)|KQIYKTPPI|786–794|0.909|CD4+|T-cell|epitopes|DRB1|DRB1|DRB1|DRB1|DRB1|DRB1|DRB1|DRB1|DRB1|DRB1|DRB1|DRB1	56
ESNKKFLPF	8051835	10.1007/s10989-021-10205-z	body	Table|3|Select|CTL|epitope|and|their|binding|to|different|MHC|class|I|supertype|Protein|Epitope|MHC|I|supertype|P0DTC2|Spike|glycoprotein|(|S|)|AALQIPFAM|B7|,|B58|AIVMVTIML|A2|,|B7|DEDDSEPVL|B39|,|B44|EPVLKGVKL|B7|,|B8|ESNKKFLPF|A26|,|B62|FAMQMAYRF|B58|,|B62|FEYVSQPFL|B39|,|B44|FLHVTYVPA|A2|,|B8|FRKSNLKPF|B8|,|B27|FTISVTTEI|A2|,|A26|,|B58|FVFLVLLPL|A2|,|A26|,|B8|,|B62|GAAAYYVGY|A1|,|B58|,|B62|GAE…	Table|3|Selected|CTL|epitopes|MHC|class|I|supertypes|Protein|Epitope|MHC|I|supertypes|P0DTC2|Spike|glycoprotein|B58|AIVMVTIML|A2|B7|DEDDSEPVL|B39|B44|EPVLKGVKL|B7|B8|ESNKKFLPF|A26|B62|FAMQMAYRF|B58|B62|B44|FLHVTYVPA|A2|B8|FRKSNLKPF|B8|B27|FTISVTTEI|A2|A26|B58|FVFLVLLPL|A2|A26|B8|B62|GAAAYYVGY|A1|B58|B62|GAEHVNNSY|A1|B62|GQTGKIADY|B27|B62|B58|IGAGICASY|B58|B62|IGIVNNTVY|B58|B62|B39|B58|KGIYQTSNF|B…	263
ETISLAGSY	7996071	10.7717/peerj.11126	body	S.|no|Protein|name|Start|Epitope|Antigenicity|Allergenicity|Toxicity|Immunogenicity|1|ORF3a|4|MRIFTIGTV|0.69|Non-allergenic|Non-toxic|0.37|2|Surface|glycoprotein|242|WTAGAAAYY|0.63|Non-allergenic|Non-toxic|0.15|702|FTISVTTEI|0.85|Non-allergenic|Non-toxic|−0.18|3|Orf1ab|polyprotein|3449|LSFKELLVY|0.72|Non-allergenic|Non-toxic|−0.07|1890|EIDPKLDNY|1.61|Non-allergenic|Non-toxic|−0.2|1502|ETISLAGSY|0…	Epitope|Antigenicity|Allergenicity|Toxicity|Immunogenicity|1|ORF3a|4|MRIFTIGTV|0.69|Non-allergenic|Non-toxic|0.37|2|Surface|glycoprotein|242|WTAGAAAYY|0.63|Non-allergenic|Non-toxic|0.15|702|FTISVTTEI|0.85|Non-allergenic|Non-toxic|−0.18|3|Orf1ab|ORF3a|protein|epitope|surface|glycoprotein|epitopes|ORF1ab|polyprotein|ORF3a|protein|epitope|surface|glycoprotein|epitope|ORF1ab|polyprotein|Table|1	48
EVFNATRFASVYAWN	7654333	10.1016/j.imu.2020.100476	body	4.Table|3The|most|promising|MHC|I|peptide|with|their|correspond|alleles.Table|3PeptideMHC|1|alleleTotal|population|CoverageNucleocapsid|proteinTPSGTWLTYFAPSASAFFKTFPPTEPKSPRWYFYYLNTASWFTALKTFPPTEPKKAYNVTQAFFTALTQHGKLPAADLDDFLLLDRLNQLMEVTPSGTWKAYNVTQAFKAYNVTQAFLLNKHIDAYHLA-B|*|35-01HLA-B|*|35-01HLA-C|*|03-3HLA-A|*|11-01HLA-B|*|07-02HLA-A|*|68-02HLA-A|*|30-01HLA-A|*|32-01HLA-A|*|68-01HLA-B|*|35-01H…	alleles.Table|3PeptideMHC|1|alleleTotal|population|CoverageNucleocapsid|proteinTPSGTWLTYFAPSASAFFKTFPPTEPKSPRWYFYYLNTASWFTALKTFPPTEPKKAYNVTQAFFTALTQHGKLPAADLDDFLLLDRLNQLMEVTPSGTWKAYNVTQAFKAYNVTQAFLLNKHIDAYHLA-B|HLA-A|HLA-A|HLA-C|HLA-A|HLA-A|HLA-C|HLA-B|HLA-B|HLA-B|HLA-A|HLA-B|HLA-A|HLA-C|HLA-A|HLA-B|HLA-A|HLA-A|HLA-B|HLA-C|HLA-C|HLA-A|HLA-A|HLA-C|DPB1|HLA-DRB3|HLA-DRB1|HLA-DRB1|HLA-DRB1|HLA-DRB1|…	139
EVFNATRFASVYAWN	7654333	10.1016/j.imu.2020.100476	body	4The|location|of|a|representative|predict|within|the|3D|structure|of|the|Spike|GlycoproteinMHCI|:|MIAQYTSALMHCII|:|EVFNATRFASVYAWN.Fig|.		0
EVFNATRFASVYAWN	7654333	10.1016/j.imu.2020.100476	body	4|Accord|to|the|AllergenFP|v.1.0|[|15|]|,|AllerCatPro|v.|1.7|[|16|]|,|and|ToxinPre|server|[|17|]|,|all|the|predict|peptide|except|the|spike|peptide|(|EVFNATRFASVYAWN|)|be|Non-allergen|and|Non-Toxin|(|Table|5|,|Table|6|)|.	Non-Toxin|Table|6	3
EVFNATRFASVYAWN	7654333	10.1016/j.imu.2020.100476	body	6|In|contrast|,|the|spike|peptide|(|EVFNATRFASVYAWN|)|have|the|high|binding|affinity|to|the|MHC|II|allele|HLA-DPA1|*|01-03|/|DPB1|*|02-01|,|HLA-DQA1|*|01-02|/|DQB1|*|06-02|,|and|HLA-DRB1|.	MHC|II|HLA-DPA1|DPB1|HLA-DQA1|DQB1|HLA-DRB1	7
EVFNATRFASVYAWN	7654333	10.1016/j.imu.2020.100476	body	8.Table|8Docking|score|of|the|predict|COVID-19|Spike|Glycoprotein|(|S|)|and|Nucleocapsid|phosphoprotein|(|N|)|peptide|with|MHC|II|allele|HLA-DPA1|*|01-03|/|DPB1|*|02-01|,|HLA-DQA1|*|01-02|/|DQB1|*|06-02|,|and|HLA-DRB1.Table|8PeptideHLA-DPA1|*|01-03|/|DPB1|*|02-01HLA-DQA1|*|01-02|/|DQB1|*|06-02HLA-DRB1MDockPePHPEPDOCKMDockPePHPEPDOCKMDockPePHPEPDOCKEVFNATRFASVYAWN|(|Spike|)|−233.5−284.222−253.0−25…	Nucleocapsid|phosphoprotein|MHC|II|HLA-DPA1|DPB1|HLA-DQA1|DQB1|HLA-DRB1.Table|8PeptideHLA-DPA1|DPB1|DQB1	12
EVFNATRFASVYAWN	7654333	10.1016/j.imu.2020.100476	body	7The|2D|interaction|of|the|predict|peptide|with|the|MHC|II|allele|;|a|)|and|b|)|Spike|peptide|(|EVFNATRFASVYAWN|)|with|MHC|II|HLA-DPA1|*|01-03|/|DPB1|*|02-01|and|HLA-DRB|,|respctively|.	MHC|II|HLA-DPA1|DPB1|HLA-DRB	5
EVFNATRFASVYAWN	7654333	10.1016/j.imu.2020.100476	body	a|)|,|c|)|,|and|e|)|Spike|peptide|(|EVFNATRFASVYAWN|)|with|MHC|II|allele|HLA-DPA1|*|01-03|/|DPB1|*|02-01|,|HLA-DQA1|*|01-02|/|DQB1|*|06-02|,|and|HLA-DRB|,|respectivelyb|)|,|d|)|,|and|f|)|Nucleocapsid|peptide|(|RWYFYYLGTGPEAGL|)|with|MHC|II|allele|HLA-DPA1|*|01-03|/|DPB1|*|02-01|,|HLA-DQA1|*|01-02|/|DQB1|*|06-02|,|and|HLA-DRB|,|respectively.Fig|.	MHC|II|HLA-DPA1|DPB1|HLA-DQA1|DQB1|HLA-DRB|MHC|II|HLA-DPA1|DPB1|HLA-DQA1|DQB1|HLA-DRB	14
EVFNATRFASVYAWN	7654333	10.1016/j.imu.2020.100476	body	The|top|two|be|(|EVFNATRFASVYAWN|)|and|(|VFRSSVLHSTQDLFL|)|with|total|population|coverage|of|99.55|%|.		0
EVFNATRFASVYAWN	7654333	10.1016/j.imu.2020.100476	body	On|the|other|hand|,|the|Spike|peptide|(|EVFNATRFASVYAWN|)|,|(|VFRSSVLHSTQDLFL|)|,|and|the|Nucleocapsid|peptide|(|AALALLLLDRLNQLE|)|,|(|ALALL-LLDRLNQLES|)|,|(|PRWYFYYLGTGPEAG|)|,|(|RWYFYYLGTGPEAGL|)|be|the|most|promising|MHC|II|peptide|.	PRWYFYYLGTGPEAG|RWYFYYLGTGPEAGL	2
EVFNATRFASVYAWN	7654333	10.1016/j.imu.2020.100476	body	The|AllerCatPro|v.|1.7|[|26|]|server|result|show|there|be|no|evidence|about|the|allergenicity|of|all|peptide|,|however|,|the|AllergenFP|v.1.0|[|28|]|server|predict|Spike|peptide|(|EVFNATRFASVYAWN|)|as|an|allergen|(|Table|5|,|Table|6|)|.	Table|6	2
EVFNATRFASVYAWN	7654333	10.1016/j.imu.2020.100476	body	Regard|the|interaction|with|the|MHC|II|molecule|,|the|Spike|peptide|(|EVFNATRFASVYAWN|)|show|the|low|docking|energy|score|with|the|three|MHC|II|allele|HLA-DPA1|*|01-03|/|DPB1|*|02-01|,|HLA-DQA1|*|01-02|/|DQB1|*|06-02|,|and|HLA-DRB1|;|therefore|it|be|predict|to|have|the|high|binding|affinity|to|the|three|allele|.	MHC|II|molecule|MHC|II|HLA-DPA1|DPB1|HLA-DQA1|DQB1|HLA-DRB1	10
EVFNATRFASVYAWN	7654333	10.1016/j.imu.2020.100476	body	The|Spike|peptide|(|EVFNATRFASVYAWN|)|interact|with|the|allele|HLA-DPA1|*|01-03|/|DPB1|*|02-01|by|form|five|hydrogen|bond|with|the|amino|acid|;|valine|,|serine|,|tyrosine|,|tryptophan|,|and|glutamic|acid|,|ten|hydrophobic|bond|with|the|amino|acid|;|valine|,|phenylalanine|,|tyrosine|,|alanine|(|two|molecule|)|,|asparagine|,|leucine|(|two|molecule|)|,|tryptophan|,|tyrosine|,|and|five|pi-pi|bond|wit…	DPB1	1
FAQDGNAAI	7494848	10.3389/fimmu.2020.02008	body	The|candidate|with|the|high|CS|(|FAQDGNAAI|,|4.013|)|be|also|locate|in|the|NSP12|protein|(|see|)|.	NSP12|protein	2
FASEAARVV	8173604	10.1016/j.cell.2021.05.046	body	The|canonical|and|non|canonical|pool|(|canonical|pool|:|APHGHVMVEL|,|EEFEPSTQYEY|,|EIKESVQTF|,|EILDITPCSF|,|EILDITPCSFG|,|FASEAARVV|,|FAVDAAKAY|,|IRQEEVQEL|,|KNIDGYFKIY|,|KRVDWTIEY|,|NATNVVIKV|,|QLTPTWRVY|,|SEFSSLPSY|,|VGYLQPRTF|,|and|YLNSTNVTI|;|non-canonical|pool|:|DEFVVVTV|,|ELPDEFVVVTV|,|GLITLSYHL|,|GPMVLRGLIT|,|LEDKAFQL|,|MLLGSMLYM|,|and|SLEDKAFQL|)|and|a|commercial|nucleocapsid|overlap|pept…	EIKESVQTF|EILDITPCSF|VGYLQPRTF|GLITLSYHL|GPMVLRGLIT|SLEDKAFQL	6
FAVDAAKAY	8173604	10.1016/j.cell.2021.05.046	body	The|canonical|and|non|canonical|pool|(|canonical|pool|:|APHGHVMVEL|,|EEFEPSTQYEY|,|EIKESVQTF|,|EILDITPCSF|,|EILDITPCSFG|,|FASEAARVV|,|FAVDAAKAY|,|IRQEEVQEL|,|KNIDGYFKIY|,|KRVDWTIEY|,|NATNVVIKV|,|QLTPTWRVY|,|SEFSSLPSY|,|VGYLQPRTF|,|and|YLNSTNVTI|;|non-canonical|pool|:|DEFVVVTV|,|ELPDEFVVVTV|,|GLITLSYHL|,|GPMVLRGLIT|,|LEDKAFQL|,|MLLGSMLYM|,|and|SLEDKAFQL|)|and|a|commercial|nucleocapsid|overlap|pept…	EIKESVQTF|EILDITPCSF|VGYLQPRTF|GLITLSYHL|GPMVLRGLIT|SLEDKAFQL	6
FAVDAAKAY	7831793	10.1016/j.intimp.2020.107276	body	Cod|Type|MHC-I|restricted|T-cell|MHC-II|restricted|T-cell|B-cell|Epitopes|Proteins|Epitopes|HLA|Alleles|Epitopes|HLA|Alleles|NSP3|Immunogenic|FLKKDAPYI|HLA-A|*|31-01|ITFLKKDAPYIVGDV|HLA-DRB3|*|01-01|TLVSDIDITFLKKDAP|Antigenic|TAVVIPTKK|HLA-A|*|68-01|IDITFLKKDAPYIVG|HLA-DRB3|*|01-01|LHPDSATLVSDIDITF|3CL-Proteinase|Immunogenic|FLNGSCGSV|HLA-A|*|02-03|CGSVGFNIDYDCVSF|HLA-DQA1|*|01-01|/|DQB1|*|05-01|…	NSP3|HLA-DRB3|*|01-01|TLVSDIDITFLKKDAP|Antigenic|TAVVIPTKK|HLA-A|*|68-01|IDITFLKKDAPYIVG|HLA-DRB3|*|01-01|LHPDSATLVSDIDITF|3CL-Proteinase|DQB1|HLA-B|NSP3|NPPALQDAY|HLA-B|IELKFNPPAL|HLA-B|NSP4|VSFLAHIQW|HLA-B|DPB1|NSP3|HLA-B|DQB1|DQB1|HLA-B|DQB1|NSP4|ICISTKHFYW|HLA-B|DPB1|DPB1|HLA-B|HLA-B|DQB1|NVLEGSVAY|HLA-B|VLAYVDHSY|HLA-B|NSP3|HLA-A|DPB1|HLA-B|VPANSTVLSF|HLA-B|HLA-B|DQB1|DQB1|NSP1|HLA-B|NSP4|RP…	68
FAVDAAKAY	7540743	10.1098/rsos.201141	body	leader|protein|(|nsp1|)|nsp2|nsp3|nsp4|3C-like|proteinase|nsp6|nsp7|nsp8|nsp9|nsp10|RdRP|helicase|3′-5′|exonuclease|endoRNAse|ribose|methyl|transferase|HVGEIPVAY|NMMVTNNTF|LVAEWFLAY|not|among|top|scorer|in|many|allele|VVAFNTLLF|all|allele|except|HLA-A|*|02-01|,|HLA-A|*|03-01|,|HLA-B|*|07-02|,|HLA-B|*|08-01|,|HLA-B|*|27-05|,|HLA-B|*|39-01|,|HLA-B|*|40-01|QTFSVLACY|MLVYCFLGY|all|allele|except|HLA-A…	leader|protein|nsp1|HLA-A|HLA-A|HLA-B|HLA-B|HLA-B|HLA-B|HLA-B|HLA-A|HLA-A|HLA-B|HLA-B|HLA-A|HLA-A|HLA-B|HLA-B|HLA-A|HLA-A|HLA-A|HLA-B|HLA-A|HLA-A|HLA-A|HLA-B|HLA-B|HLA-B|HLA-B|HLA-B|TTLPVNVAF|HLA-A|HLA-B|HLA-A|HLA-A|HLA-B|HLA-B|HLA-A|HLA-A|HLA-A|HLA-B|HLA-B|HLA-B|HLA-A|HLA-A|HLA-B|HLA-B|HLA-A|HLA-B|HLA-B|HLA-A|HLA-A|HLA-A|HLA-B|HLA-B|HLA-B|HLA-B|HLA-A|HLA-B|HLA-A|HLA-A|HLA-A|HLA-B|PQLEQPYVF|HSMQN…	81
FCAGSTFISDEVARD	8017916	10.1016/j.meegid.2021.104823	body	Table|3|,|Table|4|thus|provide|an|overview|of|the|epitope|identify|so|far.Table|3Summary|of|most|Immunogenic|and|Antigenic|Epitope|for|MHC|-|I|,|MHC|-|II|restricted|T|-|cell|and|B|-|cell|Epitope|for|17|CnRs.Table|3CodedMHC|-|I|restrict|T|-|cellMHC|-|II|restricted|T|-|cellB|-|cellProteinsEpitopesEpitopesEpitopesNSP3STFISDEVARFCAGSTFISDEVARDCDTFCAGSTFISDEVADTFCAGSTFDTFCAGSTFISDEVANSP4YTPSKLIEYVGNIC…	Table|4|epitopes|Antigenic|Epitopes|MHC|MHC|B|-|cell|Epitopes|I|restricted|T|-|cellMHC|-|II|restricted|T|-|cellB|cellProteinsEpitopesEpitopesEpitopesNSP3STFISDEVARFCAGSTFISDEVARDCDTFCAGSTFISDEVADTFCAGSTFDTFCAGSTFISDEVANSP4YTPSKLIEYVGNICYTPSKLIEYTAVGNICYTPSKLIEYTFSAVGNICYNSP6TVYDDGARRASAVVLLILMTARTVLILMTARTVYDDGARRILMTARTVYSGFKLKDCVMYASAVVNSP8TTAAKLMVVLNIIPLTTAAKLMVVLNIIPLTTAAKLMVVINIIPLTTAAKRdRpV…	26
FCNDPFLGV	7952308	10.3389/fimmu.2021.598778	body	Cluster|T|-|cell|epitope|Sequence|Amino|acid|position|Population|coverage|(|%|)|CD8+|T|-|cell|epitope|CD4+|T|-|cell|epitope|The|United|Kingdom|GTKRFDNPVLPFNDGVYFASTEK|82–90|(|75–97|)|99.9|GTKRFDNPV|,|RFDNPVLPF|,|LPFNDGVYF|,|GVYFASTEK|–|KIYSKHTPINLVRDLPQGF|205–217|(|202–220|)|85.0|KIYSKHTPI|,|YSKHTPINL|,|TPINLVRDL|,|LVRDLPQGF|–|NENGTITDAVDCALDPLSETKCTLKSFTVEK|285–303|(|280–310|)|93.7|NENGTITDA|,|I…	RFDNPVLPF|LPFNDGVYF|GVYFASTEK|–|KIYSKHTPINLVRDLPQGF|205–217|(|202–220|)|85.0|KIYSKHTPI|YSKHTPINL|TPINLVRDL|LVRDLPQGF|–|NENGTITDAVDCALDPLSETKCTLKSFTVEK|285–303|(|280–310|)|93.7|NENGTITDA|ALDPLSETK|ETKCTLKSF|TLKSFTVEK|–|NYLYRLFRKSNLKPFERDISTEI|457–465|(|450–472|)|90.6|NYLYRLFRK|RFDNPVLPF|LPFNDGVYF|RFDNPVLPF|LPFNDGVYF|GVYFASTEK|–|VYYHKNNKSWMESEFRVYSSANNCTFEYVSQPFLMDLEGKQGNFKNLREFVF|150–190|(|143–194…	105
FGEVFNATRFASVYA	8119491	10.1038/s41541-021-00331-6	body	These|epitope|cluster|contain|more|than|100|total|individual|binding|motif|for|each|of|the|9|supertype|allele|,|range|from|109|for|DRB1|*|0301|to|180|for|DRB1|*|0901.Table|1Immunogenicity|potential|and|human|and|coronavirus|cross-conservation|feature|of|SARS-CoV-2|surface|antigen|epitope|clusters.AntigenCluster|addressCluster|sequenceEpiMatrix|hit|Class|IaEpiMatrix|hit|Class|IIbEpiMatrix|cluster|…	DRB1|DRB1|SARS-CoV-2|surface|antigen|class|I|epitope|9-mers|class|II|epitope|9-mers	13
FGEVFNATRFASVYA	8119491	10.1038/s41541-021-00331-6	body	Confirm|epitope|include|1|membrane|and|1|spike|epitope|find|by|Nelde|et|al.52|who|predict|CD4+|and|CD8+|T-cell|epitope|and|measure|T-cell|response|to|individual|peptide|in|culture|ELISpot|assay|use|PBMC|from|SARS-CoV-2|convalescent|and|naive|donor|,|3|membrane|and|5|spike|epitope|by|Peng|et|al.53|who|perform|ex|vivo|ELISpot|stimulation|of|cell|from|SARS-CoV-2|convalescent|use|overlap|peptide|,|an…	epitopes|CD8+|T-cell|epitopes|epitopes|cultured|ELISpot|assay.Table|4Published|SARS-CoV-2|surface|antigen|epitopesa.Input|sequenceCluster|addressCluster|sequenceNelde|et|al52.Peng|et|al53.Mateus|et|al51.MEMBRANE146–160RGHLRIAGHHLGRCDGAVILRGHLRIAGHHLGR|LRIAGHHLGRCDIKDLPKMEMBRANE165–179PKEITVATSRTLSYYPKEITVATSRTLSYYKLMEMBRANE175–190TLSYYKLGASQRVAGDLSYYKLGASQRVAGDTSRTLSYYKLGASQRVAMEMBRANE201–217IGNY…	33
FGEVFNATRFASVYA	7996071	10.7717/peerj.11126	body	S.|no|Protein|name|Allele|Start|Peptide|Percentile_rank|Antigenicity|1|ORF8|protein|HLA-DRB3|*|01-01|14|QPYVVDDPCPIHFYS|0.07|0.4574|HLA-DRB3|*|01-01|10|CTQHQPYVVDDPCPI|0.08|0.5165|HLA-DRB3|*|01-01|13|HQPYVVDDPCPIHFY|0.08|0.55|HLA-DRB3|*|01-01|12|QHQPYVVDDPCPIHF|0.08|0.8637|HLA-DRB3|*|01-01|11|TQHQPYVVDDPCPIH|0.08|0.6706|2|Surface|glycoprotein|HLA-DRB1|*|13-02|98|KTQSLLIVNNATNVV|0.01|0.63|HLA-DRB1…	HLA-DRB3|HLA-DRB3|HLA-DRB3|HLA-DRB3|*|01-01|11|TQHQPYVVDDPCPIH|0.08|0.6706|2|Surface|glycoprotein|HLA-DRB1|HLA-DRB1|HLA-DRB1|HLA-DRB1|HLA-DRB3|HLA-DPA1|DPB1|HLA-DRB1|HLA-DRB1|HLA-DRB1|HLA-DRB1|HLA-DRB1|HLA-DRB3|HLA-DRB3|HLA-DPA1|DPB1|HLA-DPA1|DPB1|HLA-DRB1|HLA-DRB1|HLA-DRB3|HLA-DRB1|HLA-DRB1|DQB1|HLA-DRB1|HLA-DPA1|DPB1|HLA-DRB5|HLA-DRB1|HLA-DPA1|DPB1|HLA-DRB1|HLA-DRB1|HLA-DPA1|DPB1|HLA-DRB3|DQB1|…	60
FGEVFNATRFASVYA	7996071	10.7717/peerj.11126	body	S.|no|Protein|name|Start|Epitope|IEDB|BepiPred|Antigenicity|ABCpred|Start|Antigenicity|1|ORF8|protein|12|QHQPYVVDDP|0.4127|PYVVDDPCPIHFYSKW|15|0.56|49|EAGSKSPI|0.2081|ELCVDEAGSKSPIQYI|44|−0.18|2|ORF7a|protein|18|EPCSSGTYEGNSPFHPLAD|0.39|SGTYEGNSPFHPLADN|22|0.29|58|HVYQLRARSVSPKLFIRQE|0.59|HVYQLRARSVSPKLFI|58|0.43|3|Membrane|glycoprotein|7|TITVEELKK|0.57|DSNGTITVEELKKLLE|3|0.07|4|Envelope|protein|…	IGTVTLKQGEIKDATP|10|1.22|6|Surface|glycoprotein|55|VSGTNGTKRF|0.53|HRSYLTPGDSSSGWTA|230|0.6|123|DPFLGVYYHKNNKSWMESEFRVYSSA|0.49|TVEKGIYQTSNFRVQP|292|0.67|234|LTPGDSSSGWTA|0.68|LQSYGFQPTNGVGYQP|477|0.52|315|PNITNLCPFGEVFNATRFASVYAWNRKRISNC|0.47|TEIYQAGSTPCNGVEG|455|−0.01|389|GDEVRQIAPGQTGKIAD|1.06|KQIYKTPPIKDFGGFN|771|−0.22|441|FRKSNLKPFERDISTEIYQAGSTPCNGVEGFNCYFPLQSYGFQPT|0.39|CGPKKSTNLVKNKCVN|51…	51
FGEVFNATRFASVYA	7996071	10.7717/peerj.11126	body	S.|no|Protein|name|Start|Epitope|IEDB|bepipre|Allergenicity|Toxicity|ABCpred|Start|Allergenicity|Toxicity|1|ORF8|protein|12|QHQPYVVDDP|Allergenic|–|PYVVDDPCPIHFYSKW|15|Non-allergenic|2|ORF7a|protein|58|HVYQLRARSVSPKLFIRQE|Allergenic|–|HVYQLRARSVSPKLFI|58|Allergen|–|3|Membrane|glycoprotein|7|TITVEELKK|Allergenic|–|4|Envelope|protein|23|YSRVKNLNSSRVP|Non-Allergenic|Non-toxic|YVYSRVKNLNSSRVPD|21|All…	–|HVYQLRARSVSPKLFI|58|Allergen|–|3|Membrane|glycoprotein|7|TITVEELKK|Allergenic|–|4|Envelope|protein|23|YSRVKNLNSSRVP|Non-Allergenic|Non-toxic|YVYSRVKNLNSSRVPD|21|Allergen|–|5|ORF3a|protein|15|LKQGEIKDATPSDFVR|IGTVTLKQGEIKDATP|10|Allergen|–|6|Surface|glycoprotein|55|VSGTNGTKRF|Non-Allergenic|Non-toxic|HRSYLTPGDSSSGWTA|230|Non-allergenic|Non-toxic|123|DPFLGVYYHKNNKSWMESEFRVYSSA|Non-Allergenic|Non-…	125
FIKQYGDCL	7321027	10.1016/j.intimp.2020.106738	body	,|China|Surface|glycoprotein|*|Nucleocapsidphosphoprotein|DVVNQNAQALNTLVKQL|/|17|*|FFGMSRIGMEVTPSGTW|/|17|EAEVQIDRLITGRLQSL|/|17|*|GLPNNTASWFTALTQHGK|/|18|GAGICASY|/|8|*|GTTLPK|/|6|AISSVLNDILSRLDKVE|/|17|*|IRQGTDYKHWPQIAQFA|/|17|GSFCTQLN|/|8|*|KHIDAYKTFPPTEPKKDKKK|/|20|ILSRLDKVEAEVQIDRL|/|17|*|KHWPQIAQFAPSASAFF|/|17|KGIYQTSN|/|8|*|YNVTQAFGRRGPEQTQGNF|/|19|AMQMAYRF|/|8|*|KTFPPTEPKKDKKKK|/|15|KNHTS…	glycoprotein|Nucleocapsidphosphoprotein|GLPNNTASWFTALTQHGK|GTTLPK|IRQGTDYKHWPQIAQFA|KHIDAYKTFPPTEPKKDKKK|YNVTQAFGRRGPEQTQGNF|/|19|AMQMAYRF|KTFPPTEPKKDKKKK|/|15|KNHTSPDVDLGDISGIN|QLPQGTTLPKGFYAEGSRGGSQ|LNKHIDAYKTFPPTEPK|PKGFYAEGSRGGSQASSR|QFAPSASAFFGMSRIGM|QLPQGTTLPKGFYAEGSR|TFPPTEPK|LLPAAD|/|6|SLQTYVTQQLIRAAEIR|RRPQGLPNNTASWFT|/|15|DLGDISGINASVVNIQK|SRGGSQASSRSSSRSR|/|16|EVAKNLNESLIDLQELGGAALQIPF…	99
FIKQYGDCL	7321027	10.1016/j.intimp.2020.106738	body	,|India|Surface|glycoprotein|*|YLQPRTFLL|*|GVYFASTEK|*|EPVLKGVKL|*|VVNQNAQAL|*|WTAGAAAYY|S|*|(|0.45|)|%|*|(|0.71|)|%|*|(|1.23|)|%|*|(|0.47|)|%|*|(|0.63|)|%|0.5|0.83|/|0.64|0.58|/|0.98|0.73|/|0.61|0.77|/|0.78|0.82|/|0.54|One|overlap|CTL|epitope|between|MERS‐CoV|and|2019‐nCoV|with|one|gap|and|one|mismatch|,|India|Spike|protein|*|RISNCVADY|*|CVADYSVLY|*|RSFIEDLLF|*|RVDFCGKGY|*|MTSCCSCLK|*|VLKGVKLHY|…	glycoprotein|YLQPRTFLL|*|GVYFASTEK|RSFIEDLLF|*|RVDFCGKGY|*|MTSCCSCLK|VLKGVKLHY|S|*|357|*|361|*|815|*|1039|GAALQIPFAMQMAYRF|*|AFFGMSRIGMEVTPSGTW|*|MAYRFNGIGVTQNVLY|*|MEVTPSGTWL|*|QLIRAAEIRASANLAATK|NLNESLIDL|*|KHWPQIAQFAPSASAFF|*|QALNTLVKQLSSNFGAI|*|LALLLLDRL|*|RLNEVAKNL|*|LLLDRLNQL|*|VLNDILSRL|*|LLNKHIDAYKTFPPTEPK|*|LQLPQGTTL|*|LQLPQGTTL|*|AQFAPSASAFFGMSR|B|cell|epitopes|PSFYVYSRVKNLNSS|*|VLLFLAF…	231
FIKQYGDCL	7228377	10.1002/jmv.25736	body	Start|End|Sequence|Length|1|22|46|SQCVNLTTRTQLPPAYTNSFTRGVY|25|2|68|90|FSNVTWFHAIHVSGTNGTKRFDN|23|3|106|107|KS|2|4|147|163|DPFLGVYYHKNNKSWME|17|5|186|198|MDLEGKQGNFKNL|13|6|215|230|KHTPINLVRDLPQGFS|16|7|259|269|TPGDSSSGWTA|11|8|302|305|LDPL|4|9|313|331|KSFTVEKGIYQTSNFRVQP|19|10|338|372|FPNITNLCPFGEVFNATRFASVYAWNRKRISNCVA|35|11|378|402|YNSASFSTFKCYGVSPTKLNDLCFT|25|12|413|435|GDEVRQIAPGQTGKIADYNYKL…	Length|1|22|46|SQCVNLTTRTQLPPAYTNSFTRGVY|25|2|68|90|FSNVTWFHAIHVSGTNGTKRFDN|23|3|106|107|KS|2|4|147|163|DPFLGVYYHKNNKSWME|17|5|186|198|MDLEGKQGNFKNL|13|6|215|230|KHTPINLVRDLPQGFS|NLDSKVGGNYNYLYRLFRKSNLKPFERDISTEIYQAGSTPCNGVEGFNCYFPLQSYGFQPTN|62|14|525|545|ELLHAPATVCGPKKSTNLVKN|21|15|564|571|SNKKFLPF|8|16|589|592	45
FIKQYGDCL	7228377	10.1002/jmv.25736	body	HLA‐A|*|0201|HLA‐A|*|0205|HLA‐B|*|2702|HLA‐B|*|2705|HLA‐B|*|5102|HLA‐B|*|5201|HLA‐B62|HLA‐B|*|0702|MHC‐Dd|MHC‐Kd|24|FIKQYGDCL|HLA‐A2.1|842‐850|−0.4436|(|Probable|Nonantigen|)|.	HLA‐A|HLA‐B|HLA‐B|HLA‐B|HLA‐B|Probable|Nonantigen	7
FMGRIRSVY	7996071	10.7717/peerj.11126	body	S.|no|Protein|name|Start|Epitope|Antigenicity|Allergenicity|Toxicity|Immunogenicity|1|ORF3a|4|MRIFTIGTV|0.69|Non-allergenic|Non-toxic|0.37|2|Surface|glycoprotein|242|WTAGAAAYY|0.63|Non-allergenic|Non-toxic|0.15|702|FTISVTTEI|0.85|Non-allergenic|Non-toxic|−0.18|3|Orf1ab|polyprotein|3449|LSFKELLVY|0.72|Non-allergenic|Non-toxic|−0.07|1890|EIDPKLDNY|1.61|Non-allergenic|Non-toxic|−0.2|1502|ETISLAGSY|0…	Epitope|Antigenicity|Allergenicity|Toxicity|Immunogenicity|1|ORF3a|4|MRIFTIGTV|0.69|Non-allergenic|Non-toxic|0.37|2|Surface|glycoprotein|242|WTAGAAAYY|0.63|Non-allergenic|Non-toxic|0.15|702|FTISVTTEI|0.85|Non-allergenic|Non-toxic|−0.18|3|Orf1ab|ORF3a|protein|epitope|surface|glycoprotein|epitopes|ORF1ab|polyprotein|ORF3a|protein|epitope|surface|glycoprotein|epitope|ORF1ab|polyprotein	46
FMGRIRSVY	7996071	10.7717/peerj.11126	body	S.|no|Protein|name|Start|B|cell|epitope|(|IFNscore|)|Cross-reactivity|with|human|START|MHC|I|epitope|(|IFNscore|)|Cross-reactivity|with|human|Start|MHC|II|Epitope|(|IFNscore|)|Cross-reactivity|with|human|1|ORF8|protein|15|PYVVDDPCPIHFYSKW|(|1|)|NO|10|CTQHQPYVVDDPCPI|(|1|)|NO|2|Envelope|protein|23|YSRVKNLNSSRVP|(|−0.49|)|NO|3|ORF3a|protein|15|LKQGEIKDATPSDFVR|(|0.62|)|NO|4|MRIFTIGTV|(|−0.43|)|NO|4…	Protein|name|Start|B|cell|epitopes|human|START|MHC|I|epitopes|human|Start|MHC|II|Epitopes|human|1|ORF8|protein|15|PYVVDDPCPIHFYSKW|(|1|)|NO|10|CTQHQPYVVDDPCPI|(|1|)|NO|2|Envelope|protein|23|YSRVKNLNSSRVP|(|−0.49|)|NO|3|ORF3a|protein|15|LKQGEIKDATPSDFVR|VTC3|VTC1|VTC2|VTC3	50
FMGRIRSVY	8266167	10.1186/s40794-021-00147-1	body	Table|1|Cytotoxic|T-cell|lymphocyte|predict|epitope|of|select|protein|base|on|antigenicity|,|toxicity|,|and|immunogenicity|Protein|Peptide|Length|Antigenicity|Toxicity|Immunogenicity|S|QLTPTWRVY|9|mer|1.2119|Non-toxic|0.31555|VLPFNDGVY|9|mer|0.4642|Non-toxic|0.1815|WTAGAAAYY|9|mer|0.6306|Non-toxic|0.15259|CNDPFLGVY|9|mer|0.4295|Non-toxic|0.15232|M|AGDSGFAAY|9|mer|0.9095|Non-toxic|0.03981|N|LSPRWY…	epitopes|ttttusepackage|{|amssymb|}|ttttusepackage|{|amsbsy|}|ttttusepackage|{|mathrsfs|ttttusepackage|{|upgreek|}|ttttsetlength|{|oddsidemargin|}|{|-69pt|}|ttttbegin|{|document|}|$|IEDB|positive|interferon-gamma	31
FMGRIRSVY	8266167	10.1186/s40794-021-00147-1	body	These|epitope|be|join|together|with|two|type|of|linker|,|AAY|for|linear|B-cell|and|CTL|epitope|,|and|GPGPG|for|HTL|epitope|,|with|cysteine|residue|at|the|N-terminal|and|EPEA|tag|at|C-terminal|,|this|yield|the|following|468|amino|acid|peptide|chain|:|CQALPQRQKKQQAAYQLTPTWRVYAAYVLPFNDGVYAAYWTAGAAAYYAAYCNDPFLGVYAAYAGDSGFAAYAAYLSPRWYFYYAAYSPDDQIGYYAAYVSDIDITFLAAYTLRVEAFEYAAYHVGEIPVAYAAYSTNVTIATYAAYLV…	epitopes|CTL|epitopes|GPGPG|HTL|epitopes	6
FNATRFAS	7899787	10.2217/fvl-2020-0269	body	FNATRFAS|DRB1_0402|3|.		0
FNATRFAS	7899787	10.2217/fvl-2020-0269	body	FNATRFAS|N|N|N|-0.14|1.0|913.09|0.98|Cyanogen|bromide|,|idosobenzoate|,|proline|endopept|,|staph|protease|,|N|trypsin|K|and|AspN|3|.	staph|protease|N|trypsin|K	5
FNATRFASV	7992937	10.1186/s12865-021-00412-0	body	These|epitope|,|their|position|and|population|coverage|be|demonstrate|in|Table|3.Table|3The|predict|T|helper|cell|epitope|,|their|antigenicity|,|allergenicity|,|toxicity|and|the|population|coverage|from|spike|S|protein|and|orf1ab|polyproteinProteinCore|peptide|(|Epitope|)|PeptideStartEndVaxijen|antigenicity|(|0.4|)|AllergenicityToxicityPopulation|coverageSpike|S|proteinFELLHAPATFELLHAPATVCGPKK515…	epitopes|T|helper|cells|epitopes|spike|S|protein|Epitope|epitopes|MHCI|MHCII|molecules|MHCI|MHCII|epitopes|epitopes|spike|S|protin|orf1ab|polyprotein	22
FNATRFASV	7321027	10.1016/j.intimp.2020.106738	body	,|China|Surface|glycoprotein|*|Nucleocapsidphosphoprotein|DVVNQNAQALNTLVKQL|/|17|*|FFGMSRIGMEVTPSGTW|/|17|EAEVQIDRLITGRLQSL|/|17|*|GLPNNTASWFTALTQHGK|/|18|GAGICASY|/|8|*|GTTLPK|/|6|AISSVLNDILSRLDKVE|/|17|*|IRQGTDYKHWPQIAQFA|/|17|GSFCTQLN|/|8|*|KHIDAYKTFPPTEPKKDKKK|/|20|ILSRLDKVEAEVQIDRL|/|17|*|KHWPQIAQFAPSASAFF|/|17|KGIYQTSN|/|8|*|YNVTQAFGRRGPEQTQGNF|/|19|AMQMAYRF|/|8|*|KTFPPTEPKKDKKKK|/|15|KNHTS…	glycoprotein|Nucleocapsidphosphoprotein|GLPNNTASWFTALTQHGK|GTTLPK|IRQGTDYKHWPQIAQFA|KHIDAYKTFPPTEPKKDKKK|YNVTQAFGRRGPEQTQGNF|/|19|AMQMAYRF|KTFPPTEPKKDKKKK|/|15|KNHTSPDVDLGDISGIN|QLPQGTTLPKGFYAEGSRGGSQ|LNKHIDAYKTFPPTEPK|PKGFYAEGSRGGSQASSR|QFAPSASAFFGMSRIGM|QLPQGTTLPKGFYAEGSR|TFPPTEPK|LLPAAD|/|6|SLQTYVTQQLIRAAEIR|RRPQGLPNNTASWFT|/|15|DLGDISGINASVVNIQK|SRGGSQASSRSSSRSR|/|16|EVAKNLNESLIDLQELGGAALQIPF…	99
FNATRFASV	7321027	10.1016/j.intimp.2020.106738	body	,|India|Surface|glycoprotein|*|YLQPRTFLL|*|GVYFASTEK|*|EPVLKGVKL|*|VVNQNAQAL|*|WTAGAAAYY|S|*|(|0.45|)|%|*|(|0.71|)|%|*|(|1.23|)|%|*|(|0.47|)|%|*|(|0.63|)|%|0.5|0.83|/|0.64|0.58|/|0.98|0.73|/|0.61|0.77|/|0.78|0.82|/|0.54|One|overlap|CTL|epitope|between|MERS‐CoV|and|2019‐nCoV|with|one|gap|and|one|mismatch|,|India|Spike|protein|*|RISNCVADY|*|CVADYSVLY|*|RSFIEDLLF|*|RVDFCGKGY|*|MTSCCSCLK|*|VLKGVKLHY|…	glycoprotein|YLQPRTFLL|*|GVYFASTEK|RSFIEDLLF|*|RVDFCGKGY|*|MTSCCSCLK|VLKGVKLHY|S|*|357|*|361|*|815|*|1039|GAALQIPFAMQMAYRF|*|AFFGMSRIGMEVTPSGTW|*|MAYRFNGIGVTQNVLY|*|MEVTPSGTWL|*|QLIRAAEIRASANLAATK|NLNESLIDL|*|KHWPQIAQFAPSASAFF|*|QALNTLVKQLSSNFGAI|*|LALLLLDRL|*|RLNEVAKNL|*|LLLDRLNQL|*|VLNDILSRL|*|LLNKHIDAYKTFPPTEPK|*|LQLPQGTTL|*|LQLPQGTTL|*|AQFAPSASAFFGMSR|B|cell|epitopes|PSFYVYSRVKNLNSS|*|VLLFLAF…	231
FNATRFASV	8038641	10.7717/peerj.11232	body	Type|Position|Sequence|Length|Allele|Core|(|smm-align|)|Core|(|nn-align|)|Percentile|Rank|Antigenicity|(|cut|off|≥|0.4|MHC-II|binding|538-552|CVNFNFNGLTGTGVL|15|H2-IAb|FNFNGLTGT|FNFNGLTGT|8.55|1.3281|374-388|FSTFKCYGVSPTKLN|15|H2-IAb|FKCYGVSPT|YGVSPTKLN|6.45|1.0042|199-213|GYFKIYSKHTPINLV|15|H2-Iab|KIYSKHTPI|YSKHTPINL|6.9|0.9278|18-32|LTTRTQLPPAYTNSF|15|H2-IAb|TRTQLPPAY|TRTQLPPAY|9.9|0.79|60-74|S…	MHC-II|binding|538-552|CVNFNFNGLTGTGVL|15|H2-IAb|FNFNGLTGT|FNFNGLTGT|8.55|1.3281|374-388|FSTFKCYGVSPTKLN|15|H2-IAb|FKCYGVSPT|YGVSPTKLN|6.45|1.0042|199-213|GYFKIYSKHTPINLV|15|H2-Iab|VSVITPGTN|6|0.5825|238-252|FQTLLALHRSYLTPG|15|H2-IEd|TLLALHRSY|TLLALHRSY|9.85|0.5789|345-359|TRFASVYAWNRKRIS|15|H2-IAb|FASVYAWNR|7.45|0.4963|215-229|DLPQGFSALEPLVDL|15|H2-IAb|FSALEPLVD|FSALEPLVD|6.05|0.4812|140-154|FLG…	101
FNATRFASV	7876912	10.1080/07391102.2020.1869092	body	T|CTL|(|MHC|I|,|CD8|)|Sequence|Antigen|Allergen|IFN-G|Toxin|Mol|Wt|(|Dalton|pI|Length|(|amino|acid|)|VLPFNDGVY|positive|Negative|Positive|Negative|1023.15|3.8|9|LSETKCTLK|positive|Negative|Positive|Negative|1022.22|8.2|9|STQDLFLPF|positive|Negative|Positive|Negative|1067.21|3.8|9|YYVGYLQPRTF|positive|Negative|Positive|Negative|1406.6|8.5|11|FNATRFASV|positive|Negative|Positive|Negative|1012.13|9.…	MHC|I|CD8|Positive|Negative|1917.23|4|18|STECSNLLL|positive|Negative|Positive|Negative|979.11|4|9|LPPLLTDEM|positive|Negative|Positive|Negative|1028.23|3.67|9|AEIRASANL|positive|Negative|Positive|Negative|944.06|6.05|9|3.3	33
FNATRFASV	7667438	10.1016/j.heliyon.2020.e05528	body	Base|on|the|selection|criterion|there|12|B-|cell|epitope|(|Table|1|)|,|to|produce|antibody|against|SARS|–|CoV-2.Table|1B-cell|epitope|for|vaccine|construct|show|its|peptide|sequence|,|start|position|in|S|protein|and|its|PI|score.Table|1Peptide|sequenceSequence|PositionEllipro|score|(|PI|)|IHVSGTNGT670.847VYFASTEK890.847TTLDSKTQ1080.847VYYHKNN1430.847MDLEGKQ1770.847SYLTPGDSS2470.82YAWNRKRI3510.753…	Table|1|antibodies|SARS|CoV-2.Table|1B-cell|epitope|Table|2|MHC|II|HLA-DRB5∗01-01229PIGINITRFQTLLALHRS1.70.4HLA-DRB5∗01-01342NATRFASVYAWNRKRIS0.830.27HLA-DRB3∗01-01395YADSFVIRGDEVRQIAPGQ0.490.34HLA-DRB1∗07-01710IAIPTNFTISVTTEILPVS0.470.35HLA-DRB3∗01-011082HFPEGVFVSNGTHWFVTQR1.70.38Table|3Cytotoxic|T-cell|epitope|MHC|I|immunogenicity|score.Table|3PeptideSequence|PositionHLA|supertypeImmunogenicity…	51
FNATRFASVYAWNRK	7992937	10.1186/s12865-021-00412-0	body	These|epitope|,|their|position|and|population|coverage|be|demonstrate|in|Table|3.Table|3The|predict|T|helper|cell|epitope|,|their|antigenicity|,|allergenicity|,|toxicity|and|the|population|coverage|from|spike|S|protein|and|orf1ab|polyproteinProteinCore|peptide|(|Epitope|)|PeptideStartEndVaxijen|antigenicity|(|0.4|)|AllergenicityToxicityPopulation|coverageSpike|S|proteinFELLHAPATFELLHAPATVCGPKK515…	epitopes|T|helper|cells|epitopes|spike|S|protein|Epitope|epitopes|MHCI|MHCII|molecules|MHCI|MHCII|epitopes|epitopes|spike|S|protin|orf1ab|polyprotein	22
FNFSQILPDPSKPSK	7992937	10.1186/s12865-021-00412-0	body	Table|3|The|predict|T|helper|cell|epitope|,|their|antigenicity|,|allergenicity|,|toxicity|and|the|population|coverage|from|spike|S|protein|and|orf1ab|polyprotein|Protein|Core|peptide|(|Epitope|)|Peptide|Start|End|Vaxijen|antigenicity|(|0.4|)|Allergenicity|Toxicity|Population|coverage|Spike|S|protein|FELLHAPAT|FELLHAPATVCGPKK|515|529|0.5409|Nonallergen|Nontoxin|98.03|%|FAMQMAYRF|FAMQMAYRFNGIGVT|89…	T|helper|cells|epitopes|spike|S|protein|Epitope|MHCI|MHCII|molecules|MHCI|MHCII|epitopes|epitopes|spike|S|protin|orf1ab|polyprotein	20
FNFSQILPDPSKPSK	7423576	10.1016/j.compbiomed.2020.103967	body	Table|3|Core|epitope|Allele|Percentile|rank|Peptide|Start|End|SMM|IC|50|LIVNNATNV|HLA-DRB1|*|13-02|0.01|KTQSLLIVNNATNVV|113|127|3.00|HLA-DRB1|*|01-01|9.50|TQSLLIVNNATNVVI|114|128|49.00|IVNNATNVV|HLA-DRB1|*|13-02|0.01|TQSLLIVNNATNVVI|114|128|3.00|HLA-DRB1|*|13-02|0.01|QSLLIVNNATNVVIK|115|129|3.00|HLA-DRB1|*|13-02|0.01|SLLIVNNATNVVIKV|116|130|3.00|HLA-DRB1|*|13-02|0.01|LLIVNNATNVVIKVC|117|131|4.00|…	HLA-DRB1|HLA-DRB1|HLA-DRB1|TFLLKYNENGTITDA|274|288|11.00|HLA-DRB1|*|13-02|0.06|FLLKYNENGTITDAV|275|289|11.00|HLA-DRB1|*|13-02|0.36|LLKYNENGTITDAVD|276|290|32.00|HLA-DRB1|*|13-02|0.36|LKYNENGTITDAVDC|277|291|32.00|YNYLYRLFR|HLA-DRB1|HLA-DRB1|HLA-DRB1|HLA-DRB1|HLA-DRB1|HLA-DRB1|HLA-DRB1|HLA-DRB1|HLA-DRB1|HLA-DRB1|RVVVLSFELLHAPAT|509|523|5.00|FELLHAPAT|HLA-DRB1|*|01-01|0.24|VVVLSFELLHAPATV|510|524|5…	229
FPFTIYSLL	7540743	10.1098/rsos.201141	body	epitope|sequence|spike|(|surface|)|ORF3a|envelope|membrane|ORF6|ORF7a|ORF8|nucleocapsid|ORF10|FVFLVLLPL|FTSDYYQLY|LTALRLCAY|FLFLTWICL|KVSIWNLDY|GTYEGNSPF|IQYIDIGNY|FAPSASAFF|YINVFAFPF|YLQPRTFLL|FLYLYALVY|LIVNSVLLF|YFIASFRLF|NLDYIINLI|FLIVAAIVF|GIIITVAAF|NTASWFTAL|MGYINVFAF|FVTVYSHLL|FLAFVVFLL|HLVDFQVTI|ITLATCELY|SFYEDFLEY|LQLPQGTTL|VFAFPFTIY|LLYDANYFL|IVNSVLLFL|MFHLVDFQV|ILFLALITL|SLVVRCSFY|IAQVD…	spike|(|surface|)|ORF3a|envelope|membrane|ORF6|ORF7a|ORF8|nucleocapsid|ORF10|FVFLVLLPL|FTSDYYQLY|LTALRLCAY|FLFLTWICL|KVSIWNLDY|GTYEGNSPF|IQYIDIGNY|FAPSASAFF|YINVFAFPF|YLQPRTFLL|FLYLYALVY|LIVNSVLLF|YFIASFRLF|NLDYIINLI|FLIVAAIVF|GIIITVAAF	28
FPFTIYSLL	7540743	10.1098/rsos.201141	body	Moreover|,|PIHFYSKWYIRVGARKSAPLIEL|belong|to|ORF8|and|MGYINVFAFPFTIYSLL|belong|to|ORF10|be|also|among|the|top|three|cluster|sequence|.		0
FPFTIYSLL	7540743	10.1098/rsos.201141	body	It|be|of|interest|to|note|that|sequence|in|the|consensus|sequence|MGYINVFAFPFTIYSLL|belong|to|ORF10|be|weak|binder|to|all|the|HLA-DRB1|allele|study|,|while|the|nonameric|sequence|in|this|consensus|sequence|be|strong|binder|to|all|HLA-I|supertype|study|.		0
FQVTIAEIL	7836868	10.1016/j.meegid.2021.104712	body	Predict|Epitopes|Binding|Energy|(|kcal|/|mol|)|against|HLA-A|*|0101|HLA-A|*|0201|HLA-A|*|0301|HLA-A|*|1101|HLA-A|*|2402|1|FLAFVVFLL|−7.5|−7.1|−7.9|−7.2|−9.3|2|FVVFLLVTL|−8|−7.1|−7.5|−8.8|−9.4|3|SVLLFLAFV|−8.1|−7.9|−7.4|−7.8|−8.2|4|FVLAAVYRI|−7.7|−7.7|−6.5|−6.6|−8.2|5|SFRLFARTR|−7.4|−7|−7.5|−7|−8|6|FLFLTWICL|−8|−7.4|−8|NB|−9.4|7|LWPVTLACF|−7.9|−7.1|−7.5|−8|−8.6|8|SYFIASFRL|−7.6|−7.5|−8.2|−7.3|−9.9…	HLA-A|peptide|binding|groove	4
FRKSNLKPF	8051835	10.1007/s10989-021-10205-z	body	Table|3|Select|CTL|epitope|and|their|binding|to|different|MHC|class|I|supertype|Protein|Epitope|MHC|I|supertype|P0DTC2|Spike|glycoprotein|(|S|)|AALQIPFAM|B7|,|B58|AIVMVTIML|A2|,|B7|DEDDSEPVL|B39|,|B44|EPVLKGVKL|B7|,|B8|ESNKKFLPF|A26|,|B62|FAMQMAYRF|B58|,|B62|FEYVSQPFL|B39|,|B44|FLHVTYVPA|A2|,|B8|FRKSNLKPF|B8|,|B27|FTISVTTEI|A2|,|A26|,|B58|FVFLVLLPL|A2|,|A26|,|B8|,|B62|GAAAYYVGY|A1|,|B58|,|B62|GAE…	Table|3|Selected|CTL|epitopes|MHC|class|I|supertypes|Protein|Epitope|MHC|I|supertypes|P0DTC2|Spike|glycoprotein|B58|AIVMVTIML|A2|B7|DEDDSEPVL|B39|B44|EPVLKGVKL|B7|B8|ESNKKFLPF|A26|B62|FAMQMAYRF|B58|B62|B44|FLHVTYVPA|A2|B8|FRKSNLKPF|B8|B27|FTISVTTEI|A2|A26|B58|FVFLVLLPL|A2|A26|B8|B62|GAAAYYVGY|A1|B58|B62|GAEHVNNSY|A1|B62|GQTGKIADY|B27|B62|B58|IGAGICASY|B58|B62|IGIVNNTVY|B58|B62|B39|B58|KGIYQTSNF|B…	263
FRVQPTESI	8027208	10.1038/s41598-021-86986-6	body	Among|the|result|CTL|,|top-scored|ten|epitope|be|shortlist|;|FVSGNCDVV|,|FGGFNFSQI|,|TLDSKTQSL|,|SIIAYTMSL|,|MFVFLVLLP|,|FVFLVLLPL|,|FRVQPTESI|,|NYNYLYRLF|,|LTDEMIAQY|,|and|WTAGAAAYY|.	top-scored|ten|epitopes	3
FRVQPTESI	8027208	10.1038/s41598-021-86986-6	body	Epitope|rank|Rankpep|BIMAS|NetMHC|4.0|CTLpre|NetCTL-1.2|1|FVSGNCDVV|TLDSKTQSL|MFVFLVLLP|FRVQPTESI|LTDEMIAQY|2|FGGFNFSQI|SIIAYTMSL|FVFLVLLPL|NYNYLYRLF|WTAGAAAYY|3|FQFCNDPFL|GLTVLPPLL|VFLVLLPLV|AQVKQIYKT|TSNQVAVLY|4|KVGGNYNYL|VLNDILSRL|FLVLLPLVS|YTNSFTRGV|CVADYSVLY|5|CVNFNFNGL|SALEPLVDL|LVLLPLVSS|TRFQTLLAL|KTSVDCTMY|6|FCGKGYHLM|ALNTLVKQL|VLLPLVSSQ|NENGTITDA|STECSNLLL|7|VVNQNAQAL|MFVFLVLLP|LLPLVSSQC…	VVNQNAQAL|MFVFLVLLP|LLPLVSSQC|YQTSNFRVQ|GAEHVNNSY|8|VLYENQKLI|GLTVLPPLL|LPLVSSQCV|KCYGVSPTK|NIDGYFKIY|9|YHKNNKSWM|WTFGAGAAL|PLVSSQCVN|GKIADYNYK|YSSANNCTF|10|VSGNCDVVI|SLSSTASAL|LVSSQCVNL|KSTNLVKNK|WMESEFRVY|Top|ten|ranked|predicted|epitopes	28
FRVQPTESI	8027208	10.1038/s41598-021-86986-6	body	Peptide|MHC|TAP|Cle|Comb|%|Rank|Antigenicity|Nature|1|FVSGNCDVV|0.49600|0.17200|0.73303|0.66523|3.00|Non-antigenic|Non-Toxin|2|FGGFNFSQI|0.16600|0.25400|0.65415|0.30683|16.00|Highly-antigenic|(|1.27|)|Non-Toxin|3|TLDSKTQSL|0.48400|0.58000|0.97582|0.71806|2.00|Highly-antigenic|(|1.06|)|Non-Toxin|4|SIIAYTMSL|0.77400|1.27400|0.97302|1.02478|0.15|0.5234|Non-Toxin|5|MFVFLVLLP|0.05000|0.39800|0.13377|0…	epitopes|MHC	2
FRVQPTESI	8027208	10.1038/s41598-021-86986-6	body	These|significant|result|demonstrate|the|high|ranked|epitope|(|FGGFNFSQI|,|TLDSKTQSL|,|FVFLVLLPL|,|FRVQPTESI|,|and|WTAGAAAYY|)|with|high|immunological|parameter|.	ranked|epitopes	2
FRVQPTESI	8027208	10.1038/s41598-021-86986-6	body	S.|No|Docked|CTL|model|CTL|epitope|Molecular|docking|score|with|HLA-A|*|0201|receptor|(|kJ|/|mol|)|1|CTL-1|FGGFNFSQI|−|251.779|2|CTL-2|TLDSKTQSL|−|172.727|3|CTL-3|FVFLVLLPL|−|240.909|4|CTL-4|FRVQPTESI|−|205.960|5|CTL-5|WTAGAAAYY|−|246.834|Validation|of|lead|epitope|with|coronavirus|infection|specific|human|membrane|TLR2|receptor|Toll-like|receptor|play|a|main|regulatory|role|in|viral|protein|rece…	HLA-A|*|0201|receptor|kJ|lead|epitopes|human|membrane|TLR2|receptor|Toll-like|receptors	13
FRVQPTESI	7968690	10.1371/journal.pone.0248061	body	The|epitope|“|FRVQPTESI|”|,|with|an|antigenicity|score|of|0.9396|,|be|also|restrict|to|8|HLA|allele|:|-DRB1|*|04|:|01|,|-DRB1|*|01|:|01|,|-DRB1|*|01|:|05|,|-DRB1|*|07|:|01|,|-DRB1|*|01|:|03|,|-DRB1|*|01|:|02|,|-DRB1|*|03|:|01|,|and|-DRB1|*|01|:|04|.	-DRB1	1
FRVQPTESI	7968690	10.1371/journal.pone.0248061	body	FRVQPTESI|IYQTSNFRVQPTESI|312|326|15|Non-allergenic|+|+|-|DRB1|*|04|:|01|,|DRB1|*|01|:|01|,|DRB1|*|01|:|05|,|DRB1|*|07|:|01|,|DRB1|*|01|:|03|,|DRB1|*|01|:|02|,|DRB1|*|03|:|01|,|DRB1|*|01|:|04|0.9396|3|.	DRB1|DRB1|DRB1|DRB1|DRB1|DRB1|DRB1|DRB1	8
FRVQPTESI	7968690	10.1371/journal.pone.0248061	body	Epitope|Coverage|HLA|allele|Total|HLA|hit|(|Genotypic|frequency|(|%|)|)|Class|II|HLA-DRB1|*|01-01|HLA-DRB1|*|01-02|HLA-DRB1|*|01-03|HLA-DRB1|*|01-04|HLA-DRB1|*|01-05|HLA-DRB1|*|03-01|HLA-DRB1|*|04-01|HLA-DRB1|*|07-01|(|6.65|)|(|1.8|)|(|0.92|)|(|0.01|)|(|0|)|(|10.47|)|(|6.46|)|(|10.71|)|IPFAMQMAYRFNGIG|55.23|%|+|+|+|+|+|+|+|+|8|IYQTSNFRVQPTESI|55.23|%|+|+|+|+|+|+|+|+|8|GYFKIYSKHTPINLV|41.83|%|+|+|…	HLA-DRB1|HLA-DRB1|HLA-DRB1|HLA-DRB1|HLA-DRB1|HLA-DRB1|HLA-DRB1|HLA|class|I|restricted|epitopes	12
FRVQPTESI	7968690	10.1371/journal.pone.0248061	body	The|peptide|:|IPFAMQMAYRFNGIG|,|IYQTSNFRVQPTESI|,|VVFLHVTYVPAQEKN|,|TNTTISVTTEILPVS|,|and|GYFKIYSKHTPINLV|,|be|the|select|epitope|.	VVFLHVTYVPAQEKN|epitopes	2
FRVQPTESI	7968690	10.1371/journal.pone.0248061	body	The|epitope|“|IYQTSNFRVQPTESI|”|have|the|most|extensive|flanking|non-binding|region|with|some|of|part|of|the|peptide|protrude|completely|out|of|the|groove|.	epitope|“|IYQTSNFRVQPTESI|”	4
FRVQPTESI	7968690	10.1371/journal.pone.0248061	body	Epitope|Binding|free|energy|(|kcal|/|mol|)|Interacting|residue|of|the|MHC|II|protein|a.|IPFAMQMAYRFNGIG|-18.92|PHE|15|,|GLN|146|,|PHE|152|,|PHE|14|,|VAL|88|b.|IYQTSNFRVQPTESI|-26.59|TRP|58|,|TRP|6|,|LEU|8|,|LEU|64|,|TYP|57|c.|VVFLHVTYVPAQEKN|-28.34|ARG|45|,|LEU|24|,|ARG|36|,|VAL|41|,|VAL|47|d.|TNTTISVTTEILPVS|-30.89|SER|123|,|LYS|9|,|VAL|126|,|HIS|13|,|LEU|144|e.|GYFKIYSKHTPINLV|-14.48|ILE|124|,|…	MHC|II|protein|GLN|146|TRP|6|LEU|8|LYS|9|ALA|137|T|cells|epitopes	16
FRVQPTESI	7362859	10.1016/j.ijbiomac.2020.07.117	body	Table|2|Po|IFN-γ|-inducing|HTL|epitope|VaxiJen|score|Allergenicity|Toxicity|Cross-reactivity|with|human|proteome|Final|decision|1|FVFLVLLPL|0.8601|No|No|Zero|*|2|VFLVLLPLV|0.4651|No|No|Zero|–|3|FLVLLPLVS|0.4266|No|No|Zero|–|4|LVLLPLVSS|0.6523|Yes|No|Zero|–|41|VFRSSVLHS|−0.3392|Yes|No|Zero|–|117|LIVNNATNV|0.1942|No|No|Zero|–|266|VGYLQPRTF|1.2441|No|No|Zero|*|317|FRVQPTESI|0.9396|Yes|No|Zero|–|366|…	IFN-γ|-inducing|HTL|epitope	4
FTALTQHGK	7561160	10.1371/journal.pone.0240577	body	of|Alleles|NetMHCpan|Average|Rank|Scores|*|*|Conservancy|Allergenicity|S|27–37|YTNSFTRGVYY|12|0.67|S|:|100|%|*|*|*|V|:|100|%|G|:|100|%|O|:|100|%|Non-allergen|686–696|VASQSIIAYTM|12|0.69|S|:|100|%|V|:|100|%|G|:|100|%|O|:|100|%|Non-allergen|191–199|FVFKNIDGY|10|0.66|S|:|100|%|V|:|100|%|G|:|100|%|O|:|100|%|Non-allergen|1051–1061|FPQSAPHGVVF|10|1.08|S|:|100|%|V|:|100|%|G|:|100|%|O|:|100|%|Non-allerge…	MHC-II|epitope	2
FTALTQHGK	7561160	10.1371/journal.pone.0240577	body	of|Alleles|NetMHCpan|Average|Rank|Scores|*|Conservancy|Allergenicity|IFN-gamma|prediction|IL-10|prediction|S|196–231|NIDGYFKIYSKHTPINLVRDLPQGFS|25|4.29|S|:|100|%|V|:|100|%|G|:|100|%|O|:|100|%|Non-allergen|Positive|Positive|303–323|LKSFTVEKGIYQTSNFRVQPT|25|3.96|S|:|100|%|V|:|100|%|G|:|100|%|O|:|100|%|Non-allergen|Positive|Negative|313–330|YQTSNFRVQPTESIVRFP|25|3.17|S|:|100|%|V|:|100|%|G|:|100|%|O|…	IFN-gamma|IL-10	2
FTALTQHGK	7561160	10.1371/journal.pone.0240577	body	Protein|Name|Position|Epitope|Sequence|Proteasomal|C|-terminal|cleavage|Score|*|TAP|transport|efficiency|Score|*|*|Epitope|identification|Score|*|*|*|S|27–37|YTNSFTRGVYY|1.43|0.96|1.73|686–696|VASQSIIAYTM|1.49|0.93|1.73|191–199|FVFKNIDGY|1.75|0.94|2.03|1051–1061|FPQSAPHGVVF|0.98|0.93|1.18|257–265|WTAGAAAYY|2.85|0.94|3.14|603–611|TSNQVAVLY|2.87|0.95|3.07|868–876|MIAQYTSAL|1.04|0.93|1.33|161–169|SA…	TAP|tap|transport|efficiency|*|*|*|MHC	8
FTALTQHGK	7561160	10.1371/journal.pone.0240577	body	Protein|Epitope|HLA|A0101|HLA|A0201|HLA|A0301|HLA|A2402|HLA|A1101|HLA|B0702|HLA|B0801|HLA|B2705|HLA|B3501|HLA|B5101|Average|*|S|YTNSFTRGVYY|170|192|184|172|181|186|199|175|219|202|188.0|SANNCTFEY|195|170|153|160|158|171|167|168|213|185|174.0|FVFKNIDGY|188|209|195|187|197|219|237|206|214|191|204.3|WTAGAAAYY|151|181|165|178|159|170|189|176|201|190|176.0|CVADYSVLY|203|231|223|190|216|201|192|207|232…	HTL|epitopes	2
FTALTQHGK	7561160	10.1371/journal.pone.0240577	body	Protein|Epitope|DRB1-0101|DRB1-0301|DRB1-0401|DRB1-1101|DRB1-|1501|DRB5-0101|Average|*|S|NIDGYFKIYSKHTPINLVRDLPQGFS|139|146|132|132|132|132|135.5|LKSFTVEKGIYQTSNFRVQPT|124|126|124|126|124|126|125.0|YQTSNFRVQPTESIVRFP|118|105|118|118|108|118|114.1|TQQLIRAAEIRASANLAATKMS|133|123|113|123|113|113|119.6|FTRGVYYPDKVFRSSVLHSTQD|135|133|135|133|135|135|134.3|PHGVVFLHVTYVPAQEKN|170|128|128|128|132|128|135…	MHCs|Tap|top-ranked|epitopes	4
FTALTQHGK	7561160	10.1371/journal.pone.0240577	body	Also|,|among|HTL|epitope|report|in|Table|3|,|S303-323|(|LKSFTVEKGIYQTSNFRVQPT|)|,|S1009-1030|(|TQQLIRAAEIRASANLAATKMS|)|,|S801-817|(|NFSQILPDPSKPSKRSF|)|,|N328-349|(|GTWLTYTGAIKLDDKDPNFKDQ|)|,|N126-143|(|NKDGIIWVATEGALNTPK|)|,|N342-361|(|KDPNFKDQVILLNKHIDAYK|)|,|N48-63|(|NTASWFTALTQHGKED|)|,|N167-181|(|LPKGFYAEGSRGGSQ|)|,|N405-419|(|KQLQQSMSSADSTQA|)|,|M107-128|(|RSMWSFNPETNILLNVPLHGTI|)|and|M163…	HTL|epitopes|LKSFTVEKGIYQTSNFRVQPT|NFSQILPDPSKPSKRSF|GTWLTYTGAIKLDDKDPNFKDQ|NKDGIIWVATEGALNTPK|KDPNFKDQVILLNKHIDAYK|LPKGFYAEGSRGGSQ	8
FTALTQHGK	7395940	10.1186/s40249-020-00713-3	body	Table|4|HLA|class-I|allele|binding|epitope|predict|by|IEDB|server|Peptide|Position|HLA|class-I|allele|Vaxijen|score|LSPRWYFYY|104–112|HLA-A|*|0101|,|HLA-A|*|3002|,|HLA-B|*|5701|,|HLA-A|*|1101|,|HLA-A|*|2601|,|HLA-B|*|5801|,|HLA-A|*|2402|,|HLA-A|*|3101|,|HLA-B|*|3501|,|HLA-B|*|1501|,|HLA-A|*|0301|,|HLA-A|*|6801|1.2832|RSRNSSRNS|189–197|HLA-A|*|3001|1.1144|IGYYRRATR|84–92|HLA-A|*|3101|,|HLA-A|*|330…	binding|epitopes|IEDB|HLA-A|HLA-A|HLA-B|HLA-A|HLA-A|HLA-B|HLA-A|HLA-A|HLA-B|HLA-B|HLA-A|HLA-A|HLA-A|HLA-A|HLA-A|HLA-A|HLA-A|HLA-A|HLA-A|HLA-A|HLA-A|HLA-A|HLA-A|HLA-A|HLA-A|HLA-A|HLA-A|HLA-A|HLA-A|HLA-B|HLA-B|HLA-B|HLA-B|HLA-B|binding|epitopes|IEDB|HLA|class-II	42
FTALTQHGK	7395940	10.1186/s40249-020-00713-3	body	Table|6|Class-I|immunogenicity|Peptide|Position|Class-I|immunogenecity|LSPRWYFYY|104–112|0.35734|RSRNSSRNS|189–197|0.1499|IGYYRRATR|84–92|−0.00164|FTALTQHGK|53–61|−0.0226|KSAAEASKK|249–257|−0.07922|FPRGQGVPI|66–74|−0.26664|Peptide|select|and|multi-epitope|base|vaccine|design|To|induce|humoral|and|cellular|immune|response|simultaneously|,|five|peptide|that|contain|four|linear|B-cell|epitope|and|th…	B-cell|epitopes|T-cell|epitopes	4
FVSDADSTL	7494848	10.3389/fimmu.2020.02008	body	(|)|894|902|LQIPFAMQM|ML|38855|1|-|4|2|5|0|6|1|11|2.043|ORF6|3|11|HLVDFQVTI|ML|24313|3|-|6|4|6|1|3|3|12|2.520|New|NSP3|950|958|VMYMGTLSY|5477|,|70040|6|-|7|5|7|1|5|2|8|2.801|NSP5|219|227|F|L|NRFTTTL|16786|6|-|9|6|8|1|3|4|13|3.224|NSP6|86|94|MPASWVMRI|42260|,|42261|4|-|6|5|6|0|3|3|9|2.292|NSP8|47|55|SEFDRDAAM|57419|3|-|2|3|4|1|5|0|7|1.832|NSP12|877|885|YADVFHLYL|ML|14969|6|-|11|7|8|1|3|5|10|3.346|…	70040|6|-|7|5|7|1|5|2|8|2.801|NSP5|219|227|F|L|NRFTTTL|16786|6|-|9|6|8|1|3|4|13|3.224|NSP6|42261|4|-|6|5|6|0|3|3|9|2.292|NSP8|47|55|SEFDRDAAM|57419|3|-|2|3|4|1|5|0|7|1.832|NSP12|877|885|YADVFHLYL|42128|2|-|5|4|6|1|4|3|13|2.590|S|869|877|MIAQYTSAL|8|-|10|8|9|1|5|6|15|4.127|New|691|699|SIIAYTMSL|-|6|-|8|6|9|1|5|5|16|3.739|269|277|YLQPRTFLL|6|-|8|6|8|2|3|6|14|3.646|NSP2|420|428|YITGGVVQL|-|5|8|6|9|1…	225
FVSEETGTL	8230658	10.3390/pathogens10060737	body	In|particular|,|epitope|1220-FIAGLIAIV-1228|from|the|spike|protein|possess|2–5|stable|hydrogen|bond|with|the|HLA|allele|,|and|epitope|4-FVSEETGTL-12|from|the|envelope|protein|possess|4~5|stable|hydrogen|bond|(|Table|4|)|.	spike|protein|epitope|4-FVSEETGTL-12|envelope|protein|Table|4	8
FVSEETGTL	8203416	10.1152/ajplung.00443.2020	body	The|MHC|I|binding|epitope|of|the|SARS-CoV-2|E|viroporin|as|predict|by|the|Vaxitope|server|*|Peptide|Length|Immunogenicity|Score|Antigenicity|Score|Allergenicity|Toxicity|Peptide|Match-Ability|to|Induce|Autoimmunity|VLLFLAFVVFL|11|0.3976|0.4012|Probable|nonallergen|Nontoxin|No|LFLAFVVFLL|10|0.32115|0.5111|Probable|nonallergen|Nontoxin|No|LLFLAFVVFL|10|0.32104|0.6159|Probable|nonallergen|Nontoxin|N…	MHC|I|binding|epitopes|LFLAFVVFLL|10|0.32115|0.5111|Probable|nonallergen|Nontoxin|FLAFVVFLLV|10|0.30526|0.5651|Probable|nonallergen|Nontoxin|FLAFVVFLL|9|0.30188|0.5308|Probable|nonallergen|Nontoxin|LFLAFVVFL|9|0.29187|0.4568|Probable|nonallergen|Nontoxin|No|LLFLAFVVF|9|0.2341|0.8144|Probable|nonallergen|Nontoxin|No|FVSEETGTL|9|0.23237|0.3864|Probable|nonantigen|VTLAILTALR|10|0.21765|0.8404|Probab…	75
FVSEETGTL	7314509	10.3906/biy-2006-1	body	In|MHC-I|for|the|peptide|vaccine|,|the|follow|10|peptide|sequence|(|YVYSRVKNL|,|SLVKPSFYV|,|SVLLFLAFV|,|FLAFVVFLL|,|VLLFLAFVV|,|RLCAYCCNI|,|FVSEETGTL|,|LTALRLCAY|,|LVKPSFYVY|,|and|NIVNVSLVK|)|be|select|as|the|good|candidate|with|the|high|world|population|coverage|(|88.5|%|)|.	MHC-I|RLCAYCCNI|NIVNVSLVK	3
FVSEETGTL	7321027	10.1016/j.intimp.2020.106738	body	,|India|Surface|glycoprotein|*|YLQPRTFLL|*|GVYFASTEK|*|EPVLKGVKL|*|VVNQNAQAL|*|WTAGAAAYY|S|*|(|0.45|)|%|*|(|0.71|)|%|*|(|1.23|)|%|*|(|0.47|)|%|*|(|0.63|)|%|0.5|0.83|/|0.64|0.58|/|0.98|0.73|/|0.61|0.77|/|0.78|0.82|/|0.54|One|overlap|CTL|epitope|between|MERS‐CoV|and|2019‐nCoV|with|one|gap|and|one|mismatch|,|India|Spike|protein|*|RISNCVADY|*|CVADYSVLY|*|RSFIEDLLF|*|RVDFCGKGY|*|MTSCCSCLK|*|VLKGVKLHY|…	glycoprotein|YLQPRTFLL|*|GVYFASTEK|RSFIEDLLF|*|RVDFCGKGY|*|MTSCCSCLK|VLKGVKLHY|S|*|357|*|361|*|815|*|1039|GAALQIPFAMQMAYRF|*|AFFGMSRIGMEVTPSGTW|*|MAYRFNGIGVTQNVLY|*|MEVTPSGTWL|*|QLIRAAEIRASANLAATK|NLNESLIDL|*|KHWPQIAQFAPSASAFF|*|QALNTLVKQLSSNFGAI|*|LALLLLDRL|*|RLNEVAKNL|*|LLLDRLNQL|*|VLNDILSRL|*|LLNKHIDAYKTFPPTEPK|*|LQLPQGTTL|*|LQLPQGTTL|*|AQFAPSASAFFGMSR|B|cell|epitopes|PSFYVYSRVKNLNSS|*|VLLFLAF…	231
FVSLAIDAY	7309412	10.12688/f1000research.23458.2	body	No|predict|IC50|value|of|&|lt|;|500|nM|be|find|for|HLA-C|*|0401|common|humancoronavirus|IC50|prediction|by|ANN|4.0|program|of|IEDB|software|(|only|IC50|valuesof|&|lt|;|500|nM|be|show|)|Mature|Group|II|Group|I|HLA-A|HLA-B|HLA-C|SARS-CoV-2source|protein|Sequence|(|9aa|)|OC43|HKU1|229E|NL63|*|0101|*|0201|*|0301|*|2402|*|2601|*|0702|*|0801|*|1501|*|2705|*|3901|*|4001|*|5801|*|0303|*|0401|ORF1ab|3004|…	HLA-C|IEDB|OC43|HKU1	4
GAEHVNNSY	8064902	10.1016/j.compbiomed.2021.104420	body	The|respective|MHC|molecule|,|allergenicity|and|antigenicity|index|be|given.Table|1CTL|EpitopesMoleculesPeptide|SequencePeptide|PositionCombine|ScoreAllergenicityAntigenicityHLA-A|*|01-01LTDEMIAQY862–8703.66Non-allergenic0.675HLA-A|*|26-01WTAGAAAYY255–2633.11Non-allergenic0.658HLA-A|*|01-01TSNQVAVLY601–6083.07Non-allergenic0.667HLA-A|*|01-01GAEHVNNSY649–6571.99Non-allergenic0.657HTL|EpitopesMolec…	MHC|molecules|B|cell|epitope|T|cell|epitopes|MHC|I|MHC|II	12
GAEHVNNSY	8064902	10.1016/j.compbiomed.2021.104420	body	GAEHVNNSY649-657|,|which|be|classify|as|non-allergenic|and|antigenic|,|also|bind|to|the|HLA-A|*|01-01|molecule|.	HLA-A|*|01-01|molecule	4
GAEHVNNSY	8064902	10.1016/j.compbiomed.2021.104420	body	All|the|peptide|show|favourable|intrinsic|solubility|value|also|show|easy|synthesis|and|purification|except|for|GAEHVNNSY|,|which|have|an|acceptable|stability|problem|.		0
GAEHVNNSY	8064902	10.1016/j.compbiomed.2021.104420	body	The|docking|energy|for|LTDEMIAQY-HLA-A|*|01-01|be|report|to|be|−2650.42|kcal|/|mol|;|for|WTAGAAAYY-HLA-A|*|26-01|,|it|be|report|to|be|−2159.24|kcal|/|mol|;|for|TSNQVAVLY-HLA-A|*|01-01|,|it|be|report|to|be|−2587.54|kcal|/|mol|;|while|for|GAEHVNNSY-HLA-A|*|01-01|,|the|docking|score|be|report|to|be|−2880.01|kcal|/|mol|spike|protein|.	GAEHVNNSY-HLA-A|*|01-01	3
GAEHVNNSY	8064902	10.1016/j.compbiomed.2021.104420	body	(|A|)|show|the|dock|complex|of|LTDEMIAQY-HLA-A|*|01-01|,|WTAGAAAYY-HLA-A|*|26-01|,|TSNQVAVLY-HLA-A|*|01-01|and|GAEHVNNSY-HLA-A|*|01-01|.	docked|complexes	2
GAEHVNNSY	8064902	10.1016/j.compbiomed.2021.104420	body	6|,|the|total|binding|energy|for|LTDEMIAQY-HLA-A|*|01-01|be|report|to|be|−21.1|kcal|/|mol|;|for|WTAGAAAYY-HLA-A|*|26-01|,|ΔG|be|−23.6|kcal|/|mol|;|for|TSNQVAVLY-HLA-A|*|01-01|,|ΔG|be|report|to|be|−38.65|kcal|/|mol|;|while|for|complex|GAEHVNNSY-HLA-A|*|01-01|,|the|total|binding|energy|be|−19.12|kcal|/|mol|.		0
GAEHVNNSY	8064902	10.1016/j.compbiomed.2021.104420	body	6|(|A|)|represent|the|total|binding|energy|of|each|LTDEMIAQY-HLA-A|*|01-01|,|WTAGAAAYY-HLA-A|*|26-01|,|TSNQVAVLY-HLA-A|*|01-01|and|GAEHVNNSY-HLA-A|*|01-01|complex|.	GAEHVNNSY-HLA-A|*|01-01|complex	4
GAEHVNNSY	8064902	10.1016/j.compbiomed.2021.104420	body	(|B|)|represent|the|vdW|energy|of|each|LTDEMIAQY-HLA-A|*|01-01|,|WTAGAAAYY-HLA-A|*|26-01|,|TSNQVAVLY-HLA-A|*|01-01|and|GAEHVNNSY-HLA-A|*|01-01|complex|.	GAEHVNNSY-HLA-A|*|01-01|complex	4
GAEHVNNSY	8064902	10.1016/j.compbiomed.2021.104420	body	(|C|)|represent|the|electrostatic|energy|of|each|LTDEMIAQY-HLA-A|*|01-01|,|WTAGAAAYY-HLA-A|*|26-01|,|TSNQVAVLY-HLA-A|*|01-01|and|GAEHVNNSY-HLA-A|*|01-01|complex|.	GAEHVNNSY-HLA-A|*|01-01|complex	4
GAEHVNNSY	7968690	10.1371/journal.pone.0248061	body	The|non-allergenic|peptide|be|:|GAEHVNNSY|which|be|putatively|restrict|to|HLA-A|*|01-01|,|HLA-B|*|15-01|,|and|HLA-C|*|02-02|,|KTSVDCTMY|attache|to|5|allele|:|HLA-A|*|01-01|,|HLA-B|*|15-01|,|HLA-C|*|02-02|,|HLA-A|*|03-01|,|HLA-A|*|30-01|,|TTEILPVSM|would|be|able|to|bind|to|3|allele|:|HLA-A|*|01-01|,|HLA-C|*|02-02|,|HLA-C|*|01-02|.	HLA-A|HLA-B|HLA-C|HLA-A|HLA-B|HLA-C|HLA-A|HLA-A|HLA-A|HLA-C|HLA-C	11
GAEHVNNSY	7968690	10.1371/journal.pone.0248061	body	Alleles|Start|End|Length|Peptide|Allergenicity|Antigenicity|HLA-A|*|01-01|,|HLA-B|*|15-01|,|HLA-C|*|02-02|652|660|9|GAEHVNNSY|*|Non-allergen|0.9|HLA-A|*|01-01|,|HLA-B|*|15-01|,|HLA-C|*|02-02|,|HLA-A|*|03-01|,|HLA-A|*|30-01|733|741|9|KTSVDCTMY|*|Non-allergen|1.1824|HLA-A|*|01-01|,|HLA-C|*|02-02|,|HLA-C|*|01-02|723|731|9|TTEILPVSM|*|Non-allergen|1.2262|HLA-A|*|01-01|,|HLA-C|*|04-01|,|HLA-C|*|02-02|…	HLA-B|HLA-B|HLA-C|HLA-A|HLA-A|HLA-A|HLA-C|HLA-C|*|01-02|723|731|9|TTEILPVSM|*|Non-allergen|1.2262|HLA-A|HLA-C|HLA-C|HLA-C|HLA-B|HLA-A|HLA-B|HLA-A|HLA-B|HLA-A|HLA-C|HLA-C|HLA-B|HLA-C|HLA-A|HLA-B|HLA-B|HLA-B|HLA-A|HLA-C|HLA-C|HLA-A|HLA-B|HLA-C|HLA-B|HLA-A|HLA-B|HLA-C|HLA-C|HLA-C|HLA-A|HLA-B|HLA-B|HLA-A|HLA-A|HLA-C|*|02-02|89|97|9|GVYFASTEK|HLA-A|HLA-A|HLA-A|HLA-A|HLA-C|HLA-A|HLA-A|HLA-A|HLA-A|HLA-B…	96
GAEHVNNSY	7968690	10.1371/journal.pone.0248061	body	Epitope|Coverage|HLA|allele|Total|HLA|hit|(|Genotypic|frequency|(|%|)|)|Class|I|HLA-A|*|01-01|HLA-A|*|02-01|HLA-A|*|03-01|HLA-A|*|30-01|HLA-B|*|13-01|HLA-B|*|15-01|HLA-C|*|01-02|HLA-C|*|02-02|HLA-C|*|04-01|(|10.09|)|(|24.39|)|(|9.77|)|(|2.18|)|(|1.57|)|(|5.65|)|(|6.1|)|(|5.52|)|(|11.93|)|ILDITPCSF|73.40|%|+|+|-|-|+|+|+|+|+|7|KTSVDCTMY|46.77|%|+|-|+|+|-|+|-|+|-|5|VLKGVKLHY|46.77|%|+|-|+|+|-|+|-|+|…	HLA-B|HLA-B|CD4+|T|cell|epitopes|CD8+|T|cell|epitopes	10
GAEHVNNSY	7968690	10.1371/journal.pone.0248061	body	(|a|)|GAEHVNNSY|,|(|b|)|KTSVDCTMY|,|(|c|)|TTEILPVSM|,|(|d|)|ILDITPCSF|,|(|e|)|GVYFASTEK|,|(|f|)|GVYYHKNNK|,|(|g|)|ASANLAATK|,|and|(|h|)|VLKGVKLHY|.		0
GAEHVNNSY	8027208	10.1038/s41598-021-86986-6	body	Shortlist|top-scored|CTL|be|further|investigate|for|various|immunological|parameter|(|Antigenicity|,|immunogenicity|,|C-terminal|proteasomal|affinity|,|and|transporter|associate|with|antigen|processing|,|TAP|affinity|)|essential|for|an|efficacious|vaccine.Table|1Putative|cytotoxic|T-lymphocyte|epitope|for|the|infectious|sequence|of|coronavirus|identify|by|employ|the|five|different|algorithms.Epit…	TAP|algorithms.Epitope|rankRankpepBIMASNetMHC|4.0CTLpredNetCTL-1.21FVSGNCDVVTLDSKTQSLMFVFLVLLPFRVQPTESILTDEMIAQY2FGGFNFSQISIIAYTMSLFVFLVLLPLNYNYLYRLFWTAGAAAYY3FQFCNDPFLGLTVLPPLLVFLVLLPLVAQVKQIYKTTSNQVAVLY4KVGGNYNYLVLNDILSRLFLVLLPLVSYTNSFTRGVCVADYSVLY5CVNFNFNGLSALEPLVDLLVLLPLVSSTRFQTLLALKTSVDCTMY6FCGKGYHLMALNTLVKQLVLLPLVSSQNENGTITDASTECSNLLL7VVNQNAQALMFVFLVLLPLLPLVSSQCYQTSNFRVQGAEHVNNSY8VLYENQKLIG…	8
GAEHVNNSY	7284139	10.1080/07391102.2020.1770127	body	Residue|No|Peptide|Sequence|MHC|binding|affinity|Rescale|binding|affinity|c-terminal|cleavageaffinity|Transport|affinity|Prediction|score|865|LTDEMIAQY|0.7953|3.3768|0.9723|2.7790|3.6616|258|WTAGAAAYY|0.6735|2.8596|0.7339|2.8630|3.1128|604|TSNQVAVLY|0.6559|2.7847|0.9440|2.9910|3.0758|361|CVADYSVLY|0.5348|2.2705|0.9764|3.1800|2.5759|733|KTSVDCTMY|0.4908|2.0840|0.9649|3.0160|2.3795|746|STECSNLLL|0.…		0
GAEHVNNSY	7785481	10.1007/s40203-020-00062-x	body	Table|1|Select|predict|epitope|for|further|analysis|Linear|B-cell|epitope|MHC-II|binding|epitope|MHC-I|binding|epitope|NITNLCPFGEVFNATRFASVYAWNRKRISNC|VFVYNVNFPLAVMAS|TSNQVAVLY|SFSTFKCYGVSPTKLNDL|EVFVYNVNFPLAVMA|QLTPTWRVY|IRGDEVRQIAPGQTGKIADYNYKLP|FVYNVNFPLAVMASN|GAEHVNNSY|NNLDSKVGGNYNYLY|QEVFVYNVNFPLAVM|VASQSIIAY|LFRKSNLKPFERDISTEIYQAGST|QQEVFVYNVNFPLAV|KTSVDCTMY|EGFNCYFPLQS|VYNVNFPLAVMASNF|STEC…	Table|1|Selected|predicted|epitopes|MHC-II|MHC-I|MHC-II|MHC-II|binding|epitopes|epitopes|MHC	13
GAEHVNNSY	7423576	10.1016/j.compbiomed.2020.103967	body	Identity|%|)|MCH-I|interaction|with|an|affinity|of|IC50|and|the|total|score|(|proteasomescore|,|TAP|score|,|MHC-I|score|,|process|score|)|pMHC-IimmunogenicityscoreWTAGAAAYY3.1128100HLA-A|*|29-02|(|1.51|)|,|HLA-A|*|26-01|(|1.43|)|,|HLA-A|*|68-01|(|1.12|)|,|HLA-C|*|12-03|(|0.99|)|,|HLA-B|*|15-25|(|0.97|)|,|HLA-B|*|35-01|(|0.96|)|,|HLA-C|*|03-02|(|0.91|)|,|HLA-A|*|30-02|(|0.90|)|,|HLA-A|*|01-01|(|0.…	IC50|MHC-I|HLA-A|HLA-A|HLA-C|HLA-B|HLA-B|HLA-C|HLA-A|HLA-A|HLA-B|HLA-B|HLA-C|HLA-A|HLA-C|HLA-C|HLA-C|HLA-C|HLA-A|HLA-B|HLA-A|HLA-B|HLA-C|HLA-C|HLA-C|−0.41|HLA-C|−0.41|HLA-C|*|16-01|(|−0.43|)|0.08501STQDLFLPF1.0468100HLA-B|HLA-B|HLA-B|HLA-A|HLA-C|HLA-C|HLA-B|HLA-C|−0.03|HLA-A|HLA-A|HLA-A|HLA-B|HLA-B|HLA-A|HLA-A|−0.74|HLA-A|−0.92|HLA-A|−0.93|HLA-A	56
GAEHVNNSY	7423576	10.1016/j.compbiomed.2020.103967	body	Subsequently|,|all|peptide|except|GAEHVNNSY|be|show|to|interact|with|the|MHC|class|I|allele|.		0
GAEHVNNSY	8051835	10.1007/s10989-021-10205-z	body	Table|3|Select|CTL|epitope|and|their|binding|to|different|MHC|class|I|supertype|Protein|Epitope|MHC|I|supertype|P0DTC2|Spike|glycoprotein|(|S|)|AALQIPFAM|B7|,|B58|AIVMVTIML|A2|,|B7|DEDDSEPVL|B39|,|B44|EPVLKGVKL|B7|,|B8|ESNKKFLPF|A26|,|B62|FAMQMAYRF|B58|,|B62|FEYVSQPFL|B39|,|B44|FLHVTYVPA|A2|,|B8|FRKSNLKPF|B8|,|B27|FTISVTTEI|A2|,|A26|,|B58|FVFLVLLPL|A2|,|A26|,|B8|,|B62|GAAAYYVGY|A1|,|B58|,|B62|GAE…	Table|3|Selected|CTL|epitopes|MHC|class|I|supertypes|Protein|Epitope|MHC|I|supertypes|P0DTC2|Spike|glycoprotein|B58|AIVMVTIML|A2|B7|DEDDSEPVL|B39|B44|EPVLKGVKL|B7|B8|ESNKKFLPF|A26|B62|FAMQMAYRF|B58|B62|B44|FLHVTYVPA|A2|B8|FRKSNLKPF|B8|B27|FTISVTTEI|A2|A26|B58|FVFLVLLPL|A2|A26|B8|B62|GAAAYYVGY|A1|B58|B62|GAEHVNNSY|A1|B62|GQTGKIADY|B27|B62|B58|IGAGICASY|B58|B62|IGIVNNTVY|B58|B62|B39|B58|KGIYQTSNF|B…	263
GAEHVNNSY	7533051	10.1016/j.imu.2020.100438	body	B-Cell|epitope|within|the|threshold|of|0.5|be|select|(|Table|1c|)|and|use|in|vaccine|construction|along|with|the|HTL|and|CTL.Table|1Selected|epitope|:|(|a|)|select|CTL|epitope|,|(|b|)|select|HTL|epitope|,|(|c|)|select|B-cell|epitopes.Table|1S|/|NCTL|EpitopesScoreFTLPDWWLY3.1911WTAGAAAYY3.1128TSNQVAVLY3.0758ATSRTLSYY2.6146TSVDCTMY2.3795STECSNLLL2.3492KLDHRWNCY2.1760ITSTSLKIY2.1542GAEHVNNSY1.9960S|…	B-Cell|epitopes|CTL.Table|1Selected|epitopes|HTL|epitopes|B-cell|epitopes.Table|1S|HTL|B-cell|binding|epitopes|epitopes	15
GEVFNATRFASVYAW	7996071	10.7717/peerj.11126	body	S.|no|Protein|name|Allele|Start|Peptide|Percentile_rank|Antigenicity|1|ORF8|protein|HLA-DRB3|*|01-01|14|QPYVVDDPCPIHFYS|0.07|0.4574|HLA-DRB3|*|01-01|10|CTQHQPYVVDDPCPI|0.08|0.5165|HLA-DRB3|*|01-01|13|HQPYVVDDPCPIHFY|0.08|0.55|HLA-DRB3|*|01-01|12|QHQPYVVDDPCPIHF|0.08|0.8637|HLA-DRB3|*|01-01|11|TQHQPYVVDDPCPIH|0.08|0.6706|2|Surface|glycoprotein|HLA-DRB1|*|13-02|98|KTQSLLIVNNATNVV|0.01|0.63|HLA-DRB1…	HLA-DRB3|HLA-DRB3|HLA-DRB3|HLA-DRB3|*|01-01|11|TQHQPYVVDDPCPIH|0.08|0.6706|2|Surface|glycoprotein|HLA-DRB1|HLA-DRB1|HLA-DRB1|HLA-DRB1|HLA-DRB3|HLA-DPA1|DPB1|HLA-DRB1|HLA-DRB1|HLA-DRB1|HLA-DRB1|HLA-DRB1|HLA-DRB3|HLA-DRB3|HLA-DPA1|DPB1|HLA-DPA1|DPB1|HLA-DRB1|HLA-DRB1|HLA-DRB3|HLA-DRB1|HLA-DRB1|DQB1|HLA-DRB1|HLA-DPA1|DPB1|HLA-DRB5|HLA-DRB1|HLA-DPA1|DPB1|HLA-DRB1|HLA-DRB1|HLA-DPA1|DPB1|HLA-DRB3|DQB1|…	60
GEVFNATRFASVYAW	7996071	10.7717/peerj.11126	body	S.|no|Protein|name|Start|Epitope|IEDB|BepiPred|Antigenicity|ABCpred|Start|Antigenicity|1|ORF8|protein|12|QHQPYVVDDP|0.4127|PYVVDDPCPIHFYSKW|15|0.56|49|EAGSKSPI|0.2081|ELCVDEAGSKSPIQYI|44|−0.18|2|ORF7a|protein|18|EPCSSGTYEGNSPFHPLAD|0.39|SGTYEGNSPFHPLADN|22|0.29|58|HVYQLRARSVSPKLFIRQE|0.59|HVYQLRARSVSPKLFI|58|0.43|3|Membrane|glycoprotein|7|TITVEELKK|0.57|DSNGTITVEELKKLLE|3|0.07|4|Envelope|protein|…	IGTVTLKQGEIKDATP|10|1.22|6|Surface|glycoprotein|55|VSGTNGTKRF|0.53|HRSYLTPGDSSSGWTA|230|0.6|123|DPFLGVYYHKNNKSWMESEFRVYSSA|0.49|TVEKGIYQTSNFRVQP|292|0.67|234|LTPGDSSSGWTA|0.68|LQSYGFQPTNGVGYQP|477|0.52|315|PNITNLCPFGEVFNATRFASVYAWNRKRISNC|0.47|TEIYQAGSTPCNGVEG|455|−0.01|389|GDEVRQIAPGQTGKIAD|1.06|KQIYKTPPIKDFGGFN|771|−0.22|441|FRKSNLKPFERDISTEIYQAGSTPCNGVEGFNCYFPLQSYGFQPT|0.39|CGPKKSTNLVKNKCVN|51…	51
GEVFNATRFASVYAW	7996071	10.7717/peerj.11126	body	S.|no|Protein|name|Start|Epitope|IEDB|bepipre|Allergenicity|Toxicity|ABCpred|Start|Allergenicity|Toxicity|1|ORF8|protein|12|QHQPYVVDDP|Allergenic|–|PYVVDDPCPIHFYSKW|15|Non-allergenic|2|ORF7a|protein|58|HVYQLRARSVSPKLFIRQE|Allergenic|–|HVYQLRARSVSPKLFI|58|Allergen|–|3|Membrane|glycoprotein|7|TITVEELKK|Allergenic|–|4|Envelope|protein|23|YSRVKNLNSSRVP|Non-Allergenic|Non-toxic|YVYSRVKNLNSSRVPD|21|All…	–|HVYQLRARSVSPKLFI|58|Allergen|–|3|Membrane|glycoprotein|7|TITVEELKK|Allergenic|–|4|Envelope|protein|23|YSRVKNLNSSRVP|Non-Allergenic|Non-toxic|YVYSRVKNLNSSRVPD|21|Allergen|–|5|ORF3a|protein|15|LKQGEIKDATPSDFVR|IGTVTLKQGEIKDATP|10|Allergen|–|6|Surface|glycoprotein|55|VSGTNGTKRF|Non-Allergenic|Non-toxic|HRSYLTPGDSSSGWTA|230|Non-allergenic|Non-toxic|123|DPFLGVYYHKNNKSWMESEFRVYSSA|Non-Allergenic|Non-…	125
GGFNFSQILPDPSKP	7423576	10.1016/j.compbiomed.2020.103967	body	Table|3|Core|epitope|Allele|Percentile|rank|Peptide|Start|End|SMM|IC|50|LIVNNATNV|HLA-DRB1|*|13-02|0.01|KTQSLLIVNNATNVV|113|127|3.00|HLA-DRB1|*|01-01|9.50|TQSLLIVNNATNVVI|114|128|49.00|IVNNATNVV|HLA-DRB1|*|13-02|0.01|TQSLLIVNNATNVVI|114|128|3.00|HLA-DRB1|*|13-02|0.01|QSLLIVNNATNVVIK|115|129|3.00|HLA-DRB1|*|13-02|0.01|SLLIVNNATNVVIKV|116|130|3.00|HLA-DRB1|*|13-02|0.01|LLIVNNATNVVIKVC|117|131|4.00|…	HLA-DRB1|HLA-DRB1|HLA-DRB1|TFLLKYNENGTITDA|274|288|11.00|HLA-DRB1|*|13-02|0.06|FLLKYNENGTITDAV|275|289|11.00|HLA-DRB1|*|13-02|0.36|LLKYNENGTITDAVD|276|290|32.00|HLA-DRB1|*|13-02|0.36|LKYNENGTITDAVDC|277|291|32.00|YNYLYRLFR|HLA-DRB1|HLA-DRB1|HLA-DRB1|HLA-DRB1|HLA-DRB1|HLA-DRB1|HLA-DRB1|HLA-DRB1|HLA-DRB1|HLA-DRB1|RVVVLSFELLHAPAT|509|523|5.00|FELLHAPAT|HLA-DRB1|*|01-01|0.24|VVVLSFELLHAPATV|510|524|5…	229
GHFAWWTAF	7412965	10.3389/fmicb.2020.01858	body	Protein|Peptides|Start|End|M|RINWITGGIA|72|81|M|VYRINWITGG|70|79|NSP3|DCEEEEFEPS|935|944|NSP2|EHEHEIAWYT|233|242|NSP3|GDCEEEEFEP|934|943|2′-O-ribose|methyltransferase|(|NSP16|)|GHFAWWTAF|6983|6991|2′-O-ribose|methyltransferase|(|NSP16|)|GHFAWWTAFV|6983|6992|2′-O-ribose|methyltransferase|(|NSP16|)|HFAWWTAFV|6984|6992|NSP2|KLNEEIAIIL|468|477|NSP2|LNEEIAIILA|469|478|NSP4|LVPFWITIA|3135|3143|NSP4|LVP…	NSP3|935|944|NSP2|EHEHEIAWYT|233|242|NSP3|GDCEEEEFEP|934|943|2′-O-ribose|methyltransferase|NSP16|NSP16|NSP16|NSP2|KLNEEIAIIL|468|477|NSP2|LNEEIAIILA|469|478|NSP4|LVPFWITIA|3135|3143|NSP4|LVPFWITIAY|3135|3144|2′-O-ribose|methyltransferase|NSP16|NSP16|NSP4|NSP|non-structural|protein	40
GINITRFQTLLALHR	8064902	10.1016/j.compbiomed.2021.104420	body	15|-|mer|HTL|epitope|HTPINLVRDLPQGFS|(|percentile|rank|:|0.51|)|(|HLA|-|DRB|-|3|*|01|:|01|)|,|GINITRFQTLLALHR|(|percentile|rank|:|0.52|)|(|HLA|-|DRB|-|5|*|01|:|01|)|,|TRFASVYAWNRKRIS|(|percentile|rank|:|0.52|)|(|HLA|-|DRB|-|5|*|01|:|01|)|,|and|LQIPFAMQMAYRFNG|(|percentile|rank|:|0.76|)|(|HLA|-|DRB|-|4|*|01|:|01|)|be|classify|as|active|and|non|-|allergenic|(|Table|1|)|.	DRB|GINITRFQTLLALHR|DRB|TRFASVYAWNRKRIS|DRB|DRB|Table|1	8
GIYQTSNFR	8302847	10.1016/j.vaccine.2021.07.066	body	Underlined|amino|acid|correspond|to|those|that|we|13C15N|-|labeled.Target|peptideSARS-CoV-2|proteinPrecursor|ion|m|/|zTarget|ion|m|/|zConfirmation|ion|m|/|zConfirmation|ion|m|/|zGVYYPDKS|/|S1421.2|(|+2|)|685.3|(|y5|)|359.2|(|y3|)|522.3|(|y4|)|GVYYPDKS|/|S1425.2|(|+2|)|693.3|(|y5|)|367.2|(|y3|)|530.3|(|y4|)|GIYQTSNFRS|/|S1543.3|(|+2|)|624.3|(|y5|)|752.4|(|y6|)|915.4|(|y7|)|GIYQTSNFRS|/|S1548.3|(|+…	zGVYYPDKS|S1421.2|S1425.2|S1543.3|S1548.3|S1570.3|S1575.3|(|+2|)|889.5|(|y7|)|645.3|(|y5|)|792.4|(|y6|)|VTLADAGFIKS|S2517.8|(|+2|)|721.4|(|y7|)|650.4|(|y6|)|535.3|(|y5|)|VTLADAGFIKS|S2521.8|(|+2|)|729.4|(|y7|)|658.4|(|y6|)|543.3|(|y5|)|ASANLAATKS|S2423.7|(|+2|)|688.4|(|y7|)|617.4|(|y6|)|503.3|(|y5|)|ASANLAATKS|S2427.4|NEP	76
GIYQTSNFR	8302847	10.1016/j.vaccine.2021.07.066	body	We|initially|select|peptide|GVYYPDK|(|S1|)|,|FQTLLALHR|(|S1|)|,|GIYQTSNFR|(|S1|)|,|FLPFQQFGR|(|S1|)|,|VTLADAGFIK|(|S2|)|and|VEAEVQIDR|(|S2|)|for|our|standard|preparation|,|span|the|S1|and|S2|region|of|the|protein|.	S1|FQTLLALHR|S1|GIYQTSNFR|S1|FLPFQQFGR|S1|VTLADAGFIK|S2|VEAEVQIDR|S2|S1|S2|regions	14
GIYQTSNFR	8302847	10.1016/j.vaccine.2021.07.066	body	The|NEP|mixture|contain|seven|peptide|,|two|new|peptide|,|SFIEDLLFNK|and|ASANLAATK|,|both|in|the|S2|region|,|as|well|as|GVYYPDK|,|GIYQTSNFR|,|FLPFQQFGR|,|FQTLLALHR|and|VTLADAGFIK|.	ASANLAATK|GVYYPDK|GIYQTSNFR|FLPFQQFGR|FQTLLALHR|VTLADAGFIK	6
GIYQTSNFR	8302847	10.1016/j.vaccine.2021.07.066	body	Of|the|NEP|spike|tryptic|peptide|select|,|five|candidate|for|MRM|analysis|be|select|for|quantitative|analysis|,|GVYYPDK|(|S1|)|,|GIYQTSNFR|(|S1|)|,|FLPFQQFGR|(|S1|)|,|ASANLAATK|(|S2|)|,|and|VTLADAGFIK|(|S2|)|.	NEP|GVYYPDK|S1|GIYQTSNFR|S1|FLPFQQFGR|S1|ASANLAATK|S2|VTLADAGFIK|S2	11
GIYQTSNFR	8302847	10.1016/j.vaccine.2021.07.066	body	4Comparison|of|Standard|curve|for|in-house|peptide|synthesis|and|NEP|peptide|synthesis|for|CoV-2|spike|peptide|GIYQTSNFR|.		0
GIYQTSNFR	8302847	10.1016/j.vaccine.2021.07.066	body	RP-87665|)|Target|peptideTarget|peptideGVYYPDK|(|S1|)|92.02DHIGTR|(|N|)|1979.60GIYQTSNFR|(|S1|)|78.22LNQLESK|(|N|)|1941.00FLPFQQFGR|(|S1|)|85.60GFYAEGSR|(|N|)|1986.00ASANLAATK|(|S2|)|85.80DQVILLNK|(|N|)|1676.60VTLADAGFIK|(|S2|)|108.54peptide|agreement|mean|(|n|=|5|)|a90.04peptide|agreement|mean|(|n|=|4|)|a1895.80StDev|.	S1|S1|S1|S2|S2	5
GIYQTSNFR	7640980	10.1021/acs.jproteome.0c00674	body	Identificationof|uniquepeptide|against|complete|UniProt|database|GIYQTSNFRa|GFYAEGSR|LQSLQTYVTQQLIRa|GQGVPINTNSSPDDQIGYYR|VGGNYNYLYR|IGMEVTPSGTWLTYTGAIK|VQPTESIVR|NPANNAAIVLQLPQGTTLPK|VVVLSFELLHAPATVCGPK|QQTVTLLPAADLDDFSK|VYSTGSNVFQTRa|a|Unique|/|most|suitablefor|SARS-CoV-2diagnostic|accord|to|publication|/|preprint|.		0
GIYQTSNFR	7544969	10.1080/14760584.2020.1813576	body	Spike|Glycoprotein|30|A3|NSFTRGVYY|0.9914|41|A3|KVFRSSVLH|1.3419|69|A3|HVSGTNGTK|1.1575|89|A3|GVYFASTEK|1.4615|142|A3|GVYYHKNNK|1.3335|162|A3|SANNCTFEY|0.8377|187|A3|KNLREFVFK|0.7504|270|A3|LQPRTFLLK|1.0511|296|A3|LSETKCTLK|0.8213|302|A3|TLKSFTVEK|1.3483|311|A3|GIYQTSNFR|1.1119|349|A3|SVYAWNRKR|1.1423|357|A3|RISNCVADY|1.1734|361|A3|CVADYSVLY|1.1344|370|A3|NSASFSTFK|1.3454|372|A3|ASFSTFKCY|0.8899|…	Spike|Glycoprotein|30|A3|NSFTRGVYY|0.9914|41|A3|KVFRSSVLH|1.3419|69|A3|HVSGTNGTK|1.1575|89|A3|GVYFASTEK|1.4615|142|A3|GVYYHKNNK|1.3335|162|A3|SANNCTFEY|0.8377|187|A3|A3|LSETKCTLK|0.8213|302|A3|TLKSFTVEK|1.3483|311|A3|GIYQTSNFR|1.1119|349|A3|SVYAWNRKR|1.1423|357|A3|RISNCVADY|1.1734|361|A3|CVADYSVLY|1.1344|370|A3|NSASFSTFK|1.3454|372|A3|A3|KCYGVSPTK|1.2722|409|A3|QIAPGQTGK|1.0483|454|A3|RLFRKSNLK|1…	115
GIYQTSNFR	7409971	10.1136/jclinpath-2020-206946	body	There|be|a|few|work|in|the|literature|use|a|similar|approach|to|evaluate|possible|immunogenic|peptide|in|the|SARS-CoV-2|protein|S.|One|study|identify|five|CD8+|T|cell|epitope|(|YLQPRTFLL|,|GVYFASTEK|,|EPVLKGVKL|,|VVNQNAQAL|and|WTAGAAAYY|)|and|eight|B|cell|epitope|that|bind|the|MHC|class|I|and|II|allele|more|frequent|in|China.25|A|second|study|find|13|MHC-I|(|SQCVNLTTR|,|GVYYHKNNK|,|GKQGNFKNL|,|GI…	SARS-CoV-2|protein|GVYFASTEK|EPVLKGVKL|B|cell|epitopes|MHC-I|GVYYHKNNK|GKQGNFKNL|GIYQTSNFR|VSPTKLNDL|GPKKSTNLV|SPRRARSVA|MHC-II|MHC-I|ITLCFTLKR	17
GIYQTSNFR	7361115	10.1016/j.imu.2020.100394	body	3|Result|3.1|Retrieval|of|spike|protein|multi-epitope|and|vaccine|design|We|collect|13|MHC-I|(|SQCVNLTTR|,|GVYYHKNNK|,|GKQGNFKNL|,|GIYQTSNFR|,|VSPTKLNDL|,|KIADYNYKL|,|KVGGNYNYL|,|EGFNCYFPL|,|GPKKSTNLV|,|SPRRARSVA|,|LGAENSVAY|,|FKNHTSPDV|,|and|DEDDSEPVL|)|and|3|MHC-II|(|IHVSGTNGT|,|VYYHKNNKS|,|and|FKNHTSPDV|)|9mer|epitope|.	spike|protein|multi-epitopes|MHC-I|GVYYHKNNK|GKQGNFKNL|GIYQTSNFR|VSPTKLNDL|GPKKSTNLV|SPRRARSVA|VYYHKNNKS	11
GIYQTSNFR	7361115	10.1016/j.imu.2020.100394	body	No.Epitope|encounter|MHC-II|allele1SQCVNLTTR1IHVSGTNGT2GVYYHKNNK2VYYHKNNKS3GKQGNFKNL3FKNHTSPDV4GIYQTSNFR5VSPTKLNDL6KIADYNYKL7KVGGNYNYL8EGFNCYFPL9GPKKSTNLV10SPRRARSVA11LGAENSVAY12FKNHTSPDV13DEDDSEPVL|3.2|Allergenicity|analysis|of|vaccine|component|Both|AllerTOP|and|AllergenFP|server|confirm|the|non-allergenic|nature|of|the|propose|vaccine|component|.	MHC-II	1
GIYQTSNFR	7688050	10.1021/acsinfecdis.0c00664	body	Table|1|Tryptic|Peptide|Ions|of|Structural|Viral|Proteins|Detected|in|WVD|Spectrum|,|TheirSequences|,|Detection|in|Nasal|Swab|,|Use|as|a|Signature|,|and|Location|m|/|z|(|mono|)|experimental|m|/|z|(|mono|)|theoretical|differential|(|diff|,|ppm|)|viral|protein|code|residuesa|sequence|replicate|in|nasal|wash|(|×10|)|signature|(|Po|&|gt|;|0.95|)|domainb|749.3528|749.3536|–1.0|N|178–185|GGSQASSR|RNA-b…	Nasal|Swabs|z|z|HR2|C-terminal|domain|N|267–276|AYNVTQAFGR|√|dimerization|domain|1224.6238|1224.6259|–1.7|S|103–113|GWIFGTTLDSK|S1|subunit|N-terminal|domain|C-terminal|domain|N|210–226|MAGNGGDAALALLLLDR|√|√|LNDLCFTNVYADSFVIR|√|√|S1|subunit|receptor|binding|domain|RBD|FPNITNLCPFGEVFNATR|S1|subunit|receptor|binding|domain|RBD|N|108–127|WYFYYLGTGPEAGLPYGANK|√|X|N-terminal|domain|VYSSANNCTFEYVSQPFLMD…	58
GIYQTSNFR	7640959	10.1021/acs.jproteome.0c00385	body	The|peptide|“|GIYQTSNFR|”|may|be|a|potential|biomarker|for|this|group|of|virus|in|general|,|as|it|be|find|in|all|81|taxa|from|the|severe|acute|respiratory|syndromerelated|virus|group|,|but|not|find|in|other|taxa|within|the|database.Given|its|application|in|metaproteomic|,|METATRYP|may|be|a|powerfultool|for|proteomic|apply|to|SARS-CoV-2|wastewater-based|epidemiologyuse|to|track|community|spread|of…		0
GIYQTSNFR	7321027	10.1016/j.intimp.2020.106738	body	,|China|Surface|glycoprotein|*|Nucleocapsidphosphoprotein|DVVNQNAQALNTLVKQL|/|17|*|FFGMSRIGMEVTPSGTW|/|17|EAEVQIDRLITGRLQSL|/|17|*|GLPNNTASWFTALTQHGK|/|18|GAGICASY|/|8|*|GTTLPK|/|6|AISSVLNDILSRLDKVE|/|17|*|IRQGTDYKHWPQIAQFA|/|17|GSFCTQLN|/|8|*|KHIDAYKTFPPTEPKKDKKK|/|20|ILSRLDKVEAEVQIDRL|/|17|*|KHWPQIAQFAPSASAFF|/|17|KGIYQTSN|/|8|*|YNVTQAFGRRGPEQTQGNF|/|19|AMQMAYRF|/|8|*|KTFPPTEPKKDKKKK|/|15|KNHTS…	glycoprotein|Nucleocapsidphosphoprotein|GLPNNTASWFTALTQHGK|GTTLPK|IRQGTDYKHWPQIAQFA|KHIDAYKTFPPTEPKKDKKK|YNVTQAFGRRGPEQTQGNF|/|19|AMQMAYRF|KTFPPTEPKKDKKKK|/|15|KNHTSPDVDLGDISGIN|QLPQGTTLPKGFYAEGSRGGSQ|LNKHIDAYKTFPPTEPK|PKGFYAEGSRGGSQASSR|QFAPSASAFFGMSRIGM|QLPQGTTLPKGFYAEGSR|TFPPTEPK|LLPAAD|/|6|SLQTYVTQQLIRAAEIR|RRPQGLPNNTASWFT|/|15|DLGDISGINASVVNIQK|SRGGSQASSRSSSRSR|/|16|EVAKNLNESLIDLQELGGAALQIPF…	99
GIYQTSNFR	7321027	10.1016/j.intimp.2020.106738	body	Study|ID|T|cell|epitope|MHC|I|&|amp|;|MHC|II|Antigenicity|Threshold|Score|Results|,|USA|S|protein|N|protein|*|IRGWIFGTTLDSKTQSLL|*|ALNTPKDHI|*|CTFEYVSQPFLMD|*|LQLPQGTTL|*|QPFLMDLEGKQGN|*|GDAALALLLL|*|TRFQTLLALHRSYLTPGD|*|LALLLLDRL|*|KSFTVEKGIYQTSNFRVQ|*|LLLDRLNQL|*|SASFSTFKCYGVSPTKL|*|RLNQLESKM|*|KLPDDFTGCV|*|TKAYNVTQAF|*|NLDSKVGGNYNYLYRLFR|*|GMSRIGMEV|*|YLYRLFRKSNLKPFERDI|*|MEVTPSGTWL|*|KPFERDIS…	MHC|II|LALLLLDRL|*|KSFTVEKGIYQTSNFRVQ|*|LLLDRLNQL|*|SASFSTFKCYGVSPTKL|*|RLNQLESKM|*|KLPDDFTGCV|*|TKAYNVTQAF|NLDSKVGGNYNYLYRLFR|NFKDQVILL|*|QSIIAYTMSLGAENSVAY|Orf|1ab|protein|VLNDILSRL|*|TLMNVLTLV|*|LITGRLQSL|*|SMWALIISV|*|QLIRAAEIRASANLAATK|*|CLEASFNYL|*|HWFVTQRNFYEPQII|M|protein|NLNESLIDL|*|HLRIAGHHL|*|FIAGLIAIV|*|TLACFVLAAV|*|SIIAYTMSL|Orf|3a|protein	49
GIYQTSNFR	7321027	10.1016/j.intimp.2020.106738	body	,|India|Surface|glycoprotein|*|YLQPRTFLL|*|GVYFASTEK|*|EPVLKGVKL|*|VVNQNAQAL|*|WTAGAAAYY|S|*|(|0.45|)|%|*|(|0.71|)|%|*|(|1.23|)|%|*|(|0.47|)|%|*|(|0.63|)|%|0.5|0.83|/|0.64|0.58|/|0.98|0.73|/|0.61|0.77|/|0.78|0.82|/|0.54|One|overlap|CTL|epitope|between|MERS‐CoV|and|2019‐nCoV|with|one|gap|and|one|mismatch|,|India|Spike|protein|*|RISNCVADY|*|CVADYSVLY|*|RSFIEDLLF|*|RVDFCGKGY|*|MTSCCSCLK|*|VLKGVKLHY|…	glycoprotein|YLQPRTFLL|*|GVYFASTEK|RSFIEDLLF|*|RVDFCGKGY|*|MTSCCSCLK|VLKGVKLHY|S|*|357|*|361|*|815|*|1039|GAALQIPFAMQMAYRF|*|AFFGMSRIGMEVTPSGTW|*|MAYRFNGIGVTQNVLY|*|MEVTPSGTWL|*|QLIRAAEIRASANLAATK|NLNESLIDL|*|KHWPQIAQFAPSASAFF|*|QALNTLVKQLSSNFGAI|*|LALLLLDRL|*|RLNEVAKNL|*|LLLDRLNQL|*|VLNDILSRL|*|LLNKHIDAYKTFPPTEPK|*|LQLPQGTTL|*|LQLPQGTTL|*|AQFAPSASAFFGMSR|B|cell|epitopes|PSFYVYSRVKNLNSS|*|VLLFLAF…	231
GIYQTSNFR	7228377	10.1002/jmv.25736	body	Start|End|Sequence|Length|1|22|46|SQCVNLTTRTQLPPAYTNSFTRGVY|25|2|68|90|FSNVTWFHAIHVSGTNGTKRFDN|23|3|106|107|KS|2|4|147|163|DPFLGVYYHKNNKSWME|17|5|186|198|MDLEGKQGNFKNL|13|6|215|230|KHTPINLVRDLPQGFS|16|7|259|269|TPGDSSSGWTA|11|8|302|305|LDPL|4|9|313|331|KSFTVEKGIYQTSNFRVQP|19|10|338|372|FPNITNLCPFGEVFNATRFASVYAWNRKRISNCVA|35|11|378|402|YNSASFSTFKCYGVSPTKLNDLCFT|25|12|413|435|GDEVRQIAPGQTGKIADYNYKL…	Length|1|22|46|SQCVNLTTRTQLPPAYTNSFTRGVY|25|2|68|90|FSNVTWFHAIHVSGTNGTKRFDN|23|3|106|107|KS|2|4|147|163|DPFLGVYYHKNNKSWME|17|5|186|198|MDLEGKQGNFKNL|13|6|215|230|KHTPINLVRDLPQGFS|NLDSKVGGNYNYLYRLFRKSNLKPFERDISTEIYQAGSTPCNGVEGFNCYFPLQSYGFQPTN|62|14|525|545|ELLHAPATVCGPKKSTNLVKN|21|15|564|571|SNKKFLPF|8|16|589|592	45
GIYQTSNFR	7228377	10.1002/jmv.25736	body	HLA‐B14|HLA‐B|*|3501|HLA‐B|*|3801|HLA‐B|*|3901|HLA‐B|*|3902|HLA‐B40|HLA‐B|*|4403|HLA‐B|*|5101|HLA‐B|*|5102|HLA‐B|*|5103|HLA‐B|*|5301|HLA‐B|*|5401|HLA‐B|*|51|HLA‐B60|HLA‐B7|HLA‐B|*|0702|HLA‐B8|HLA‐Cw|*|0301|HLA‐Cw|*|0401|HLA‐Cw|*|0602|HLA‐Cw|*|0702|MHC‐Kd|MHC‐Ld|6|GIYQTSNFR|HLA‐A|*|1101|320‐328|0.5380|(|Probable|Antigen|)|.	HLA‐B14|HLA‐B|HLA‐B|HLA‐B|HLA‐B|HLA‐B|HLA‐B|HLA‐B|HLA‐B|HLA‐B|HLA‐B|Probable|Antigen	13
GLAKRFKESPFELED	7399176	10.3389/fimmu.2020.01784	body	Epitope|Allele|(|score|)|IC50|ORF8|protein|HFYSKWYIRVGARKS|HLA-DRB1|*|07-01|(|0.06|)|HLA-DRB1|*|01-01|(|0.07|)|32.2|39.5|DFLEYHDVRVVLDFI|HLA-DQA1|*|05-01|/|DQB1|*|02-01|(|0.01|)|HLA-DQA1|*|01-01|/|DQB1|*|05-01|(|0.5|)|276|101.9|IHFYSKWYIRVGARK|HLA-DPA1|*|02-01|/|DPB1|*|01-01|(|0.01|)|HLA-DPA1|*|03-01|/|DPB1|*|04-02|(|0.02|)|HLA-DPA1|*|01-03|/|DPB1|*|02-01|(|0.09|)|281.8|42.8|79.4|nsp9|KGLNNLNRGMV…	DQB1|DQB1|DPB1|DPB1|DPB1|DQB1|DQB1|GPKVKYLYFIKGLNN|HLA-DPA1|DPB1|DPB1|DPB1|DQB1|DQB1|DPB1|DPB1|DPB1|DQB1|DQB1|DQB1|HLA-DPA1|DPB1|DPB1|DQB1|DPB1|DPB1|DPB1|DPB1|epitopes|MHC|molecules	31
GLFKDCSKV	7111504	10.12688/f1000research.22507.1	body	Peptide|Binding|score|Activation|score|Killing|score|geoMean|Rank|Binder|TLMNVLTLV|0.723687|0.658986|0.652178|0.677534|0.0444|SB|QLEMELTPV|0.711291|0.651003|0.608605|0.655625|1.6769|WB|MLAKALRKV|0.668756|0.610664|0.65968|0.645854|0.3524|SB|GLFKDCSKV|0.675952|0.632375|0.594753|0.633494|0.2677|SB|ALSKGVHFV|0.652549|0.604952|0.586236|0.613954|0.0425|SB|YLNTLTLAV|0.624147|0.610826|0.575445|0.603119|0…		0
GPKVKYLYFIKGLNN	7399176	10.3389/fimmu.2020.01784	body	Epitope|Allele|(|score|)|IC50|ORF8|protein|HFYSKWYIRVGARKS|HLA-DRB1|*|07-01|(|0.06|)|HLA-DRB1|*|01-01|(|0.07|)|32.2|39.5|DFLEYHDVRVVLDFI|HLA-DQA1|*|05-01|/|DQB1|*|02-01|(|0.01|)|HLA-DQA1|*|01-01|/|DQB1|*|05-01|(|0.5|)|276|101.9|IHFYSKWYIRVGARK|HLA-DPA1|*|02-01|/|DPB1|*|01-01|(|0.01|)|HLA-DPA1|*|03-01|/|DPB1|*|04-02|(|0.02|)|HLA-DPA1|*|01-03|/|DPB1|*|02-01|(|0.09|)|281.8|42.8|79.4|nsp9|KGLNNLNRGMV…	DQB1|DQB1|DPB1|DPB1|DPB1|DQB1|DQB1|GPKVKYLYFIKGLNN|HLA-DPA1|DPB1|DPB1|DPB1|DQB1|DQB1|DPB1|DPB1|DPB1|DQB1|DQB1|DQB1|HLA-DPA1|DPB1|DPB1|DQB1|DPB1|DPB1|DPB1|DPB1|epitopes|MHC|molecules	31
GPKVKYLYFIKGLNN	7399176	10.3389/fimmu.2020.01784	body	Protein|Sequence|Start|position|Score|ORF7|protein|SGTYEGNSPFHPLADN|37|0.92|ORF8|protein|KSPIQYIDIGNYTVSC|68|0.88|HFYSKWYIRVGARKSA|40|0.87|nsp9|KGPKVKYLYFIKGLNN|81|0.93|AGTTQTACTDDNALAY|16|0.91|endoRNAse|DFLELAMDEFIERYKL|212|0.76|ORF3a|protein|TSPISEHDYQIGGYTE|176|0.93|Membrane|HVQIHTIDGSSGVVNP|243|0.91|glycoprotein|YRIGNYKLNTDHSSS|199|0.69|NGTITVEELKKLLE|5|0.61|Nucleocapsid|phosphoprotein|KSAAEA…	endoRNAse|DFLELAMDEFIERYKL|212|0.76|ORF3a|protein|TSPISEHDYQIGGYTE|176|0.93|Membrane|HVQIHTIDGSSGVVNP|243|0.91|glycoprotein|non-continuous|B|cell|epitopes|27|non-continuous|B|cell|epitopes	23
GPKVKYLYFIKGLNN	7425717	10.1016/j.humimm.2020.08.001	body	Protein|Peptide|ID|Peptide|sequence|Position|(|star-end|)|Percentile|Rank|Viral|antigenicity|Toxicity|and|Allergenicity|IFN-g|induction|HLA-I|interact|allele|NSP7|P32|VVLLSVLQQLRVESS|11–25|0.60|0.50|Negative|Positive|DRB1|*|01|:|01|,|DRB1|*|01|:|02|,|DRB1|*|03|:|01|,|DRB1|*|03|:|07|,|DRB1|*|04|:|01|,|DRB1|*|04|:|02|,|DRB1|*|04|:|04|,|NSP8|P33|IASEFSSLPSYAAFA|2–16|0.13|0.54|Negative|Positive|DRB1|…	P32|DRB1|DRB1|DRB1|DRB1|DRB1|DRB1|NSP8|DRB1|DRB1|DRB1|DRB1|DRB1|DRB1|DRB1|DRB1|DRB1|DRB1|DRB1|DRB1|DRB1|DRB1|P39|DRB1|DRB1|P41|DRB1|DRB1|DRB1|DRB1|DRB1|DRB1|DRB1|DRB1|DRB1|DRB1|DRB1|DRB1|DRB1|DRB1|DRB1|DRB1|DRB1|DRB1|P48|DRB1|DRB1|DRB1|DRB1|P50|DRB1|DRB1|DRB1|DRB1|DRB1|DRB1|DRB1|DRB1|DRB1|DRB1|DRB1|P59|DRB1|DRB1|P65|DRB1|DRB1|DRB1|DRB1|P67|DRB1|DRB1|DRB1|DRB1|DRB1|P70|DRB1|DRB1|DRB1|P71|DRB1|P73|…	96
GQTGKIADY	7319648	10.1016/j.ijbiomac.2020.06.213	body	Out|of|these|36|epitope|,|most|antigenic|6|(|RQIAPGQTG|,|VVFLHVTYV|,|GVVFLHVTY|,|GQTGKIADY|,|QLTPTWRVY|,|IAIVMVTIM|)|have|be|select|for|vaccine|construction|(|Table|1|)|.	Table|1	2
GQTGKIADY	7319648	10.1016/j.ijbiomac.2020.06.213	body	The|IEDB|MHC-I|allele|binding|prediction|tool|return|192|epitope|within|the|≤2|percentile|rank.Table|1List|of|select|epitope|for|vaccine|construction.Table|1Recognizing|cellEpitope|sequenceCD8+|cytotoxic|T|lymphocyteRQIAPGQTGVVFLHVTYVGVVFLHVTYGQTGKIADYQLTPTWRVYIAIVMVTIMCD4+|helper|T|lymphocyteDLPIGINITRFQTLLB|lymphocyteGVSPTKLNDLCFIAPGQTGKIADYQIAPGQTGKIADLVDLPIGINITRDLPIGINITRFQPLVDLPIGINIT|3.2|P…	IEDB|MHC-I|allele|binding|prediction|tool|returned|192|epitopes|epitopes|HTL|IEDB|MHC-II|allele|binding|prediction|tool|returned|82|unique|epitopes	21
GQTGKIADY	7319648	10.1016/j.ijbiomac.2020.06.213	body	Out|of|the|24|,|the|most|antigenic|6|epitope|(|GVSPTKLNDLCF|,|IAPGQTGKIADY|,|QIAPGQTGKIAD|,|LVDLPIGINITR|,|DLPIGINITRFQ|,|PLVDLPIGINIT|)|have|be|select|for|the|construction|of|the|vaccine|(|Table|1|)|.	antigenic|6|epitopes|GVSPTKLNDLCF|LVDLPIGINITR|Table|1	7
GQTGKIADY	7319648	10.1016/j.ijbiomac.2020.06.213	body	With|the|exception|of|only|two|epitope|(|GQTGKIADY|and|DLPIGINITRFQTLL|)|the|rest|have|more|than|one|binding|allele|.	epitopes	1
GQTGKIADY	7319648	10.1016/j.ijbiomac.2020.06.213	body	The|length|of|the|bond|range|from|2.06|to|5.48|Å|(|Table|6|)|.Table|2Selecte|T|lymphocyte|epitope|(|CTL|+|HTL|epitope|)|and|their|corresponding|MHC|alleles.Table|2CTL|epitopesMHC|I|binding|allelesRQIAPGQTGHLA-B|*|15-01|,|HLA-A|*|32-07|,|HLA-B|*|48-01|,|HLA-B|*|15-01VVFLHVTYVHLA-C|*|06-02|,|HLA-A|*|02-03|,|HLA-A|*|02-06|,|HLA-A|*|68-02|,|HLA-C|*|07-01|,|HLA-A|*|69-01|,|HLA-A|*|02-19|,|HLA-A|*|02-0…	Å|(|Table|6|)|.Table|2Selected|T|lymphocyte|epitopes|HTL|epitopes|HLA-A|HLA-B|HLA-B|HLA-A|HLA-A|HLA-A|HLA-C|HLA-A|HLA-A|HLA-A|HLA-A|HLA-A|HLA-A|HLA-A|HLA-A|HLA-A|HLA-A|HLA-A|HLA-B|HLA-B|HLA-B|HLA-B|HLA-B|HLA-C|HLA-B|HTL|epitopes	39
GQTGKIADY	7319648	10.1016/j.ijbiomac.2020.06.213	body	3Table|5Binding|affinity|(|kcal|/|mol|)|between|the|epitope|and|their|corresponding|MHC|alleles.Table|5LigandAlleleBinding|affinityVVFLHVTYVHLA-C|*|06-02−9.9IAIVMVTIMHLA-B|*|46-01−8.3GQTGKIADYHLA-A|*|30-02−7.4QLTPTWRVYHLA-A|*|29-02−7.2GVVFLHVTYHLA-A|*|32-01−7.1RQIAPGQTGHLA-B|*|15-01−6.6DLPIGINITRFQTLLHLA-DRB1|*|04-02−3.7Fig|.	epitopes	1
GQTGKIADY	8051835	10.1007/s10989-021-10205-z	body	Table|3|Select|CTL|epitope|and|their|binding|to|different|MHC|class|I|supertype|Protein|Epitope|MHC|I|supertype|P0DTC2|Spike|glycoprotein|(|S|)|AALQIPFAM|B7|,|B58|AIVMVTIML|A2|,|B7|DEDDSEPVL|B39|,|B44|EPVLKGVKL|B7|,|B8|ESNKKFLPF|A26|,|B62|FAMQMAYRF|B58|,|B62|FEYVSQPFL|B39|,|B44|FLHVTYVPA|A2|,|B8|FRKSNLKPF|B8|,|B27|FTISVTTEI|A2|,|A26|,|B58|FVFLVLLPL|A2|,|A26|,|B8|,|B62|GAAAYYVGY|A1|,|B58|,|B62|GAE…	Table|3|Selected|CTL|epitopes|MHC|class|I|supertypes|Protein|Epitope|MHC|I|supertypes|P0DTC2|Spike|glycoprotein|B58|AIVMVTIML|A2|B7|DEDDSEPVL|B39|B44|EPVLKGVKL|B7|B8|ESNKKFLPF|A26|B62|FAMQMAYRF|B58|B62|B44|FLHVTYVPA|A2|B8|FRKSNLKPF|B8|B27|FTISVTTEI|A2|A26|B58|FVFLVLLPL|A2|A26|B8|B62|GAAAYYVGY|A1|B58|B62|GAEHVNNSY|A1|B62|GQTGKIADY|B27|B62|B58|IGAGICASY|B58|B62|IGIVNNTVY|B58|B62|B39|B58|KGIYQTSNF|B…	263
GQTGKIADY	7531350	10.7717/peerj.9855	body	Epitopes|Position|Antigenicity|(|Vaxijen|Score|)|MHC-I|allele|Immunogenicity|Conservancy|(|%|)|Allergenicity|Toxicity|AllerTOP|AllergenFP|Surface|glycoprotein|(|S|)|YQPYRVVVL|505–513|0.5964|HLA-C|*|12-03|,|HLA-A|*|02-06|,|HLA-B|*|39-01|,|HLA-B|*|15-02|,|HLA-B|*|15-01|,|HLA-C|*|14-02|,|HLA-C|*|03-03|0.14090|100.00|NO|NO|NT|PYRVVVLSF|507–515|1.0281|HLA-C|*|14-02|,|HLA-A|*|23-01|,|HLA-C|*|12-03|,|HL…	MHC-I|Immunogenicity|Conservancy|(|%|)|Allergenicity|Toxicity|AllerTOP|AllergenFP|Surface|glycoprotein|HLA-C|HLA-A|HLA-B|HLA-B|HLA-B|HLA-C|HLA-C|HLA-C|HLA-A|HLA-C|HLA-C|HLA-B|HLA-A|HLA-C|HLA-B|HLA-B|HLA-C|HLA-B|HLA-B|HLA-C|HLA-C|HLA-C|HLA-A|HLA-A|HLA-B|HLA-C|HLA-C|HLA-B|HLA-B|HLA-C|HLA-A|HLA-B|HLA-B|HLA-C|HLA-B|HLA-B|HLA-A|HLA-C|HLA-C|HLA-A|HLA-C|HLA-C|HLA-C|HLA-A|HLA-C|HLA-A|HLA-C|HLA-A|HLA-C|HL…	237
GQTGKIADY	7531350	10.7717/peerj.9855	body	Conversely|,|six|epitope|;|(|i|)|GQSKRVDFC|,|(|ii|)|VEAEVQI|,|(|iii|)|SCCKFDEDDSEPVLKGVKL|,|(|iv|)|GDEVRQIAPGQTGKIADYNYK|,|(|v|)|YQTSNFRVQP|and|(|vi|)|NSASFSTFKCYGVSPTKLND|LCFTNV|can|be|regard|as|vaccine|candidate|due|to|their|antigenicity|and|high|conservancy|score|(|)|.	epitopes	1
GQTGKIADY	7531350	10.7717/peerj.9855	body	B-cell|epitope|Position|Antigenicity|score|Conservancy|(|%|)|Toxicity|Allergenicity|AllerTOP|2.0|AllergenFP|1.0|(|A|)|Linear|B-cell|epitope|from|structural|protein|of|SARS-CoV-2|predict|by|BepiPred-2.0|Surface|glycoprotein|GQSKRVDFC|1|,|035–1|,|043|1.779|100.00|NT|YES|YES|NSASFSTFKCYGVSPTKLNDLCFTNV|370–395|1.3609|84.62|NT|NO|NO|GDEVRQIAPGQTGKIADYNYK|404–424|1.3212|90.48|NT|YES|YES|YQTSNFRVQP|313–…	B-cell|epitopes|B-cell|epitopes|structural|proteins|BepiPred-2.0|Surface|glycoprotein|GQSKRVDFC|1|NT|YES|NT|YES|NT|YES|NT|YES|NT|YES|NT|YES|NT|NO|NT|YES|NT|NO|NT|NO|NO|membrane|glycoprotein|NT|NO|NT|YES|nucleocapsid|phosphoprotein|B-cell|epitopes|structural|proteins|LBtope	45
GQTGKIADY	7321027	10.1016/j.intimp.2020.106738	body	,|China|Surface|glycoprotein|*|Nucleocapsidphosphoprotein|DVVNQNAQALNTLVKQL|/|17|*|FFGMSRIGMEVTPSGTW|/|17|EAEVQIDRLITGRLQSL|/|17|*|GLPNNTASWFTALTQHGK|/|18|GAGICASY|/|8|*|GTTLPK|/|6|AISSVLNDILSRLDKVE|/|17|*|IRQGTDYKHWPQIAQFA|/|17|GSFCTQLN|/|8|*|KHIDAYKTFPPTEPKKDKKK|/|20|ILSRLDKVEAEVQIDRL|/|17|*|KHWPQIAQFAPSASAFF|/|17|KGIYQTSN|/|8|*|YNVTQAFGRRGPEQTQGNF|/|19|AMQMAYRF|/|8|*|KTFPPTEPKKDKKKK|/|15|KNHTS…	glycoprotein|Nucleocapsidphosphoprotein|GLPNNTASWFTALTQHGK|GTTLPK|IRQGTDYKHWPQIAQFA|KHIDAYKTFPPTEPKKDKKK|YNVTQAFGRRGPEQTQGNF|/|19|AMQMAYRF|KTFPPTEPKKDKKKK|/|15|KNHTSPDVDLGDISGIN|QLPQGTTLPKGFYAEGSRGGSQ|LNKHIDAYKTFPPTEPK|PKGFYAEGSRGGSQASSR|QFAPSASAFFGMSRIGM|QLPQGTTLPKGFYAEGSR|TFPPTEPK|LLPAAD|/|6|SLQTYVTQQLIRAAEIR|RRPQGLPNNTASWFT|/|15|DLGDISGINASVVNIQK|SRGGSQASSRSSSRSR|/|16|EVAKNLNESLIDLQELGGAALQIPF…	99
GQTGKIADY	7321027	10.1016/j.intimp.2020.106738	body	,|India|Surface|glycoprotein|*|YLQPRTFLL|*|GVYFASTEK|*|EPVLKGVKL|*|VVNQNAQAL|*|WTAGAAAYY|S|*|(|0.45|)|%|*|(|0.71|)|%|*|(|1.23|)|%|*|(|0.47|)|%|*|(|0.63|)|%|0.5|0.83|/|0.64|0.58|/|0.98|0.73|/|0.61|0.77|/|0.78|0.82|/|0.54|One|overlap|CTL|epitope|between|MERS‐CoV|and|2019‐nCoV|with|one|gap|and|one|mismatch|,|India|Spike|protein|*|RISNCVADY|*|CVADYSVLY|*|RSFIEDLLF|*|RVDFCGKGY|*|MTSCCSCLK|*|VLKGVKLHY|…	glycoprotein|YLQPRTFLL|*|GVYFASTEK|RSFIEDLLF|*|RVDFCGKGY|*|MTSCCSCLK|VLKGVKLHY|S|*|357|*|361|*|815|*|1039|GAALQIPFAMQMAYRF|*|AFFGMSRIGMEVTPSGTW|*|MAYRFNGIGVTQNVLY|*|MEVTPSGTWL|*|QLIRAAEIRASANLAATK|NLNESLIDL|*|KHWPQIAQFAPSASAFF|*|QALNTLVKQLSSNFGAI|*|LALLLLDRL|*|RLNEVAKNL|*|LLLDRLNQL|*|VLNDILSRL|*|LLNKHIDAYKTFPPTEPK|*|LQLPQGTTL|*|LQLPQGTTL|*|AQFAPSASAFFGMSR|B|cell|epitopes|PSFYVYSRVKNLNSS|*|VLLFLAF…	231
GTNTSNQ	7670824	10.1021/acs.jpclett.0c02846	body	The|peptide|DPSKPSKRSF|and|PGTNTSNQ|be|find|to|be|commonin|Emini-surface|accessibility|,|Bepipre|linear|epitope|and|Chou–Fasmanmethod|indicate|their|great|importance|as|linear|B-cell|epitope|.	linear|B-cell|epitopes	3
GTTLPKGFY	7956900	10.1016/j.isci.2021.102311	body	(|2020|)|HLAPeptideHLA-A∗02-01FLWLLWPVTL|;|SMWSFNPET|;|WLLWPVTLA|;|LLLDRLNQL|;|FLLNKEMYL|;|FLLPSLATV|;|FLNRFTTTL|;|FLPRVFSAV|;|ILGTVSWNL|;|ALWEIQQVV|;|KLWAQCVQL|;|FVDGVPFVV|;|KLNVGDYFV|;|LLDDFVEII|;|LLLDDFVEI|;|LVLSVNPYV|;|NLWNTFTRL|;|TLVPQEHYV|;|TMADLVYAL|;|VLWAHGFEL|;|YLDAYNMMI|;|YLNTLTLAV|;|HLVDFQVTI|;|RLDKVEAEV|;|VLNDILSRLHLA-B∗44-03LEQWNLVIGF|;|YEQYIKWPWYHLA-A∗23-01LWLLWPVTL|;|SFNPETNIL|;|GY…	KTFPPTEPK|GVAMPNLYK|GVAMPNLYK|KLFAAETLK|VVYRGTTTYHLA-A∗31-01KTFPPTEPK|TTLPVNVAF|TTLPVNVAF|HLA|class|I|molecules	11
GTTLPKGFY	7754929	10.1080/21645515.2020.1823777	body	The|epitope|sequence|,|amino|acid|position|and|its|presented|HLA|allele|of|SARS-CoV-2|N|protein|by|cluster|analysis|Cluster|Number|Epitope|Number|Alignment|Epitope|Amino-acid|Position|HLA|Alleles|1.1|Consensus|DGKMKDLSPRWYFYYL|-|98–113|1|DGKMKDLSPRWYFY–|DGKMKDLSPRWYFY|98–111|A|*|30|:|02|2|-GKMKDLSPRWYFY–|GKMKDLSPRWYFY|99–111|A|*|30|:|02|,|A|*|29|:|02|3|–KMKDLSPRWYFYY-|KMKDLSPRWYFYY|100–112|A|*|30…	SARS-CoV-2|N|protein|A|*|31|:|01|5|–KMKDLSPRWY|–|KMKDLSPRWY|100–109|A|–|-SPRWYFYYL|SPRWYFYYL|105–113|B	19
GTTLPKGFY	7754929	10.1080/21645515.2020.1823777	body	The|epitope|conservancy|analysis|result|for|N|protein|among|the|13|coronavirus|Identity|percentage|(|%|)|Name|Epitope|sequence|Length|Percent|of|protein|sequence|match|YP_009724397.2|QHR84456.1|AVP78049.1|ALK02467.1|ATO98142.1|ACZ72030.1|YP_009825061.1|AWH65950.1|AVV62533.1|YP_009555245.1|YP_173242.1|ARU07605.1|YP_003771.1|NP|1|DGKMKDLSPRWYFYYL|98-113|16|15.38|%|(|2|/|13|)|100.00|100.00|93.75|93.…	N|protein|NP|2|NP|3|NP|4|NP|5|NP|6|NP|7|NP|8|NP|9|NP|10|NP|11|NP|14|Amino-acid|position|Table|7	28
GTTLPKGFY	7754929	10.1080/21645515.2020.1823777	body	The|epitope|sequence|and|its|presented|HLA|allele|of|the|14|combination|epitope|Protein|Epitope|sequence|HLA|Allele|N|protein|IAQFAPSASAFF|304-315|A|*|23|:|01|,|B|*|15|:|01|,|B|*|15|:|02|,|B|*|15|:|25|,|B|*|35|:|01|,|C|*|03|:|02|,|C|*|03|:|03|,|C|*|03|:|04|,|C|*|12|:|03|,|C|*|14|:|02|,|C|*|16|:|01|MSRIGMEVTPSGTWLTY|317-333|A|*|29|:|02|,|A|*|30|:|02|,|B|*|18|:|01|,|B|*|35|:|01|,|B|*|44|:|02|,|B|*|…	N|protein|IAQFAPSASAFF|304-315|A|epitopes|epitopes	7
GTTLPKGFY	7211625	10.1016/j.imbio.2020.151955	body	AS|;|Antigenic|Score.Table|4MHC|classEpitopeStartEndTopologyASPercentile|scoresAntigenicity|(|tumor|model|,|threshold|=|0.4|)|AllergenicityToxicityMHC|class-IAGLPYGANK119127Outside0.5470.28AntigenicNon-allergenicNon-toxicKTFPPTEPK361369Outside0.9670.01Non-antigenicNon-allergenicNon-toxicAADLDDFSK397405Outside0.2350.96AntigenicNon-allergenicNon-toxicKSAAEASKK249257Inside0.6700.17AntigenicAllergeni…	MHC|epitopes|surface|glycoprotein	4
GTTLPKGFY	7211625	10.1016/j.imbio.2020.151955	body	AS|;|Antigenic|Score.Table|5MHC|classEpitopeStartEndTopologyASPercentile|scoresAntigenicity|(|tumor|model|,|threshold=|0.4|)|AllergenicityToxicityMHC|class-IGVYFASTEK8997Inside0.9380.01Non-antigenicNon-allergenicNon-toxicASANLAATK10201028Inside0.9110.01Non-antigenicAllergenicNon-toxicSVLNDILSR975983Inside0.8490.04AntigenicNon-allergenicNon-toxicGVLTESNKK550558Inside0.7310.12AntigenicNon-allergeni…	epitopes|nucleocapsid|phosphoprotein|epitopes|MHC|/|www.cbs.dtu.dk|epitopes	8
GTTLPKGFY	7211625	10.1016/j.imbio.2020.151955	body	In|the|vaccine|sequence|,|the|linker|be|bolde|for|easy|visualization.Table|9Name|of|the|vaccinesVaccine|constructsNumber|of|amino|acidsCoronavirus|vaccine-1|(|CV-1|)|EAAAKGIINTLQKYYCRVRGGRCAVLSCLPKEEQIGKCSTRGRKCCRRKKEAAAKAKFVAAWTLKAAAGGGSAGLPYGANKGGGSAADLDDFSKGGGSQLESKMSGKGGGSSVLNDILSRGGGSGVLTESNKKGGGSRLFRKSNLKGGGSQIAPGQTGKGPGPGQELIRQGTDYKHGPGPGLIRQGTDYKHWPGPGPGRLNQLESKMSGKGPGPGLNQLESKMSGKGGPGPGL…	amino|acidsCoronavirus|vaccine-1|(|CV-1|)|EAAAKGIINTLQKYYCRVRGGRCAVLSCLPKEEQIGKCSTRGRKCCRRKKEAAAKAKFVAAWTLKAAAGGGSAGLPYGANKGGGSAADLDDFSKGGGSQLESKMSGKGGGSSVLNDILSRGGGSGVLTESNKKGGGSRLFRKSNLKGGGSQIAPGQTGKGPGPGQELIRQGTDYKHGPGPGLIRQGTDYKHWPGPGPGRLNQLESKMSGKGPGPGLNQLESKMSGKGGPGPGLDRLNQLESKMSGPGPGTSNFRVQPTESIGPGPGSNFRVQPTESIVGPGPGLLIVNNATNVVIKKMSDNGPQNQRNAPRITFGGPSDSTGSNQNGERSGARSKQRRPQGLPNNTASKKRIRGGDG…	8
GTYEGNSPF	7540743	10.1098/rsos.201141	body	epitope|sequence|spike|(|surface|)|ORF3a|envelope|membrane|ORF6|ORF7a|ORF8|nucleocapsid|ORF10|FVFLVLLPL|FTSDYYQLY|LTALRLCAY|FLFLTWICL|KVSIWNLDY|GTYEGNSPF|IQYIDIGNY|FAPSASAFF|YINVFAFPF|YLQPRTFLL|FLYLYALVY|LIVNSVLLF|YFIASFRLF|NLDYIINLI|FLIVAAIVF|GIIITVAAF|NTASWFTAL|MGYINVFAF|FVTVYSHLL|FLAFVVFLL|HLVDFQVTI|ITLATCELY|SFYEDFLEY|LQLPQGTTL|VFAFPFTIY|LLYDANYFL|IVNSVLLFL|MFHLVDFQV|ILFLALITL|SLVVRCSFY|IAQVD…	spike|(|surface|)|ORF3a|envelope|membrane|ORF6|ORF7a|ORF8|nucleocapsid|ORF10|FVFLVLLPL|FTSDYYQLY|LTALRLCAY|FLFLTWICL|KVSIWNLDY|GTYEGNSPF|IQYIDIGNY|FAPSASAFF|YINVFAFPF|YLQPRTFLL|FLYLYALVY|LIVNSVLLF|YFIASFRLF|NLDYIINLI|FLIVAAIVF|GIIITVAAF	28
GVLTESNKK	7211625	10.1016/j.imbio.2020.151955	body	Table|5|MHC|class|Epitope|Start|End|Topology|AS|Percentile|score|Antigenicity|(|tumor|model|,|threshold=|0.4|)|Allergenicity|Toxicity|MHC|class-I|GVYFASTEK|89|97|Inside|0.938|0.01|Non-antigenic|Non-allergenic|Non-toxic|ASANLAATK|1020|1028|Inside|0.911|0.01|Non-antigenic|Allergenic|Non-toxic|SVLNDILSR|975|983|Inside|0.849|0.04|Antigenic|Non-allergenic|Non-toxic|GVLTESNKK|550|558|Inside|0.731|0.12|…	ALDPLSETK|292|300|Outside|0.679|0.16|Antigenic|Allergenic|Non-toxic|RLFRKSNLK|454|462|Inside|0.677|0.16|Antigenic|Non-allergenic|Non-toxic|QIAPGQTGK|409|417|Inside|0.674|0.16|Antigenic|Non-allergenic|Non-toxic|MHC|class-II|epitopes|nucleocapsid|phosphoprotein|surface|glycoprotein	34
GVLTESNKK	7211625	10.1016/j.imbio.2020.151955	body	Table|7|Name|of|the|protein|MHC|class-I|epitope|MHC|class-II|epitope|B-cell|epitope|Nucleocapsid|phosphoprotein|AGLPYGANK|QELIRQGTDYKH|MSDNGPQNQRNAPRITFGGPSDSTGSNQNGERSGARSKQRRPQGLPNNTAS|AADLDDFSK|LIRQGTDYKHWP|RIRGGDGKMKDL|QLESKMSGK|RLNQLESKMSGK|TGPEAGLPYGANK|–|LNQLESKMSGKG|GTTLPKGFYAEGSRGGSQASSRSSSRSRNSSRNSTPGSSRGTSPARMAGNGGD|–|LDRLNQLESKMS|SKMSGKGQQQQGQTVTKKSAAEASKKPRQKRTATKAYN|–|–|KTFPPTEPKKDK…	MHC|MHC|class-II|Nucleocapsid|phosphoprotein|–|KTFPPTEPKKDKKKKADETQALPQRQKKQQ|Surface|glycoprotein|SVLNDILSR|TSNFRVQPTESI|LTPGDSSSGWTAG|GVLTESNKK|SNFRVQPTESIV|VRQIAPGQTGKIAD|RLFRKSNLK|MHC|/|www.cbs.dtu.dk|epitopes	20
GVLTESNKK	7211625	10.1016/j.imbio.2020.151955	body	GVLTESNKK|generate|the|good|global|energy|score|of|-34.60|of|the|MHC|class-I|epitope|of|surface|glycoprotein|.	GVLTESNKK|MHC|class-I|epitopes|surface|glycoprotein	6
GVLTESNKK	7211625	10.1016/j.imbio.2020.151955	body	Table|8|Name|of|the|protein|Epitope|MHC|allele|Global|energy|Hydrogen|bond|energy|Epitope|MHC|allele|Global|energy|Hydrogen|bond|energy|Nucleocapsid|phosphoprotein|AGLPYGANK|HLA-A|*|11-01|allele|(|PDB|ID|:|5WJL|)|−38.28|−1.53|QELIRQGTDYKH|HLA|DRB1|*|04-01|(|PDB|ID|:|5JLZ|)|14.62|−1.09|AADLDDFSK|−15.60|−2.69|LIRQGTDYKHWP|−16.44|−1.66|QLESKMSGK|−53.28|−4.32|RLNQLESKMSGK|−12.34|−3.41|–|–|–|LNQLESKMS…	RLNQLESKMSGK|−12.34|−3.41|–|–|LNQLESKMSGKG|14.37|−9.20|–|epitopes	10
GVLTESNKK	7211625	10.1016/j.imbio.2020.151955	body	Table|9|Name|of|the|vaccine|Vaccine|construct|Number|of|amino|acid|Coronavirus|vaccine-1|(|CV-1|)|EAAAK|GIINTLQKYYCRVRGGRCAVLSCLPKEEQIGKCSTRGRKCCRRKK|EAAAK|AKFVAAWTLKAAA|GGGS|AGLPYGANK|GGGS|AADLDDFSK|GGGS|QLESKMSGK|GGGS|SVLNDILSR|GGGS|GVLTESNKK|GGGS|RLFRKSNLK|GGGS|QIAPGQTGK|GPGPG|QELIRQGTDYKH|GPGPG|LIRQGTDYKHWP|GPGPG|RLNQLESKMSGK|GPGPG|LNQLESKMSGKG|GPGPG|LDRLNQLESKMS|GPGPG|TSNFRVQPTESI|GPGPG|SNFR…	amino|acids|Coronavirus|vaccine-1|(|CV-1|)|EAAAK|GIINTLQKYYCRVRGGRCAVLSCLPKEEQIGKCSTRGRKCCRRKK|EAAAK|AKFVAAWTLKAAA|GGGS|AGLPYGANK|GGGS|AADLDDFSK|GGGS|QLESKMSGK|GGGS|SVLNDILSR|GGGS|GVLTESNKK|GGGS|RLFRKSNLK	23
GVLTESNKK	7211625	10.1016/j.imbio.2020.151955	body	However|,|among|the|select|epitope|,|QLESKMSGK|,|LIRQGTDYKHWP|,|GVLTESNKK|and|TSNFRVQPTESI|generate|the|good|docking|score|.	epitopes|QLESKMSGK|GVLTESNKK	3
GVLTESNKK	7544969	10.1080/14760584.2020.1813576	body	Spike|Glycoprotein|30|A3|NSFTRGVYY|0.9914|41|A3|KVFRSSVLH|1.3419|69|A3|HVSGTNGTK|1.1575|89|A3|GVYFASTEK|1.4615|142|A3|GVYYHKNNK|1.3335|162|A3|SANNCTFEY|0.8377|187|A3|KNLREFVFK|0.7504|270|A3|LQPRTFLLK|1.0511|296|A3|LSETKCTLK|0.8213|302|A3|TLKSFTVEK|1.3483|311|A3|GIYQTSNFR|1.1119|349|A3|SVYAWNRKR|1.1423|357|A3|RISNCVADY|1.1734|361|A3|CVADYSVLY|1.1344|370|A3|NSASFSTFK|1.3454|372|A3|ASFSTFKCY|0.8899|…	Spike|Glycoprotein|30|A3|NSFTRGVYY|0.9914|41|A3|KVFRSSVLH|1.3419|69|A3|HVSGTNGTK|1.1575|89|A3|GVYFASTEK|1.4615|142|A3|GVYYHKNNK|1.3335|162|A3|SANNCTFEY|0.8377|187|A3|A3|LSETKCTLK|0.8213|302|A3|TLKSFTVEK|1.3483|311|A3|GIYQTSNFR|1.1119|349|A3|SVYAWNRKR|1.1423|357|A3|RISNCVADY|1.1734|361|A3|CVADYSVLY|1.1344|370|A3|NSASFSTFK|1.3454|372|A3|A3|KCYGVSPTK|1.2722|409|A3|QIAPGQTGK|1.0483|454|A3|RLFRKSNLK|1…	115
GVLTESNKK	7362859	10.1016/j.ijbiomac.2020.07.117	body	Four|CTL|epitope|be|select|(|label|with|*|)|for|incorporation|in|the|propose|vaccine|amino|acid|sequence.Table|1PosCTL|epitopeVaxiJen|scoreAllergenicityToxicityCross-reactivity|with|human|proteomesFinal|decision8LPLVSSQCV0.8267YesNoZero–56LPFFSNVTW1.0808YesNoZero–89GVYFASTEK0.7112NoNoZero|*|142GVYYHKNNK0.8264YesNoZero–269YLQPRTFLL0.4532YesNoZero–271QPRTFLLKY−0.5552NoNoZero–321QPTESIVRF−0.5551YesN…		0
GVLTESNKK	7321027	10.1016/j.intimp.2020.106738	body	Study|ID|linear|B‐cell|epitopes|/|length|Antigenicity|Threshold|Score|Results|,|USA|Surface|glycoprotein|*|DAVDCALDPLSETKCTLKSFTVEKGIYQTSN|/|31|*|VCGPKKSTNLVKNKCVNFNFNGLTGTGVLTESNKKFLPFQQFGRDIADTTDAVRDPQTLEILDITPCSFGGVSVI|/|74|*|GTNTSNQVAVLYQDVNCTEVPVAIHADQLTPTWRVYTGS|/|39|*|FSQILPDPSKPSKRSFIE|/|17|*|FGAGAALQIPFAMQMAYRFNGI|/|21|Nucleocapsid|phosphoprotein|MADSNGTITVEELKKLLEQWNLVI|/|24|PLLESELVIGA…	Study|ID|linear|B‐cell|epitopes|glycoprotein|VCGPKKSTNLVKNKCVNFNFNGLTGTGVLTESNKKFLPFQQFGRDIADTTDAVRDPQTLEILDITPCSFGGVSVI|/|74|*|GTNTSNQVAVLYQDVNCTEVPVAIHADQLTPTWRVYTGS|Membrane|glycoprotein|RPQGLPNNTASWFTALTQHGK|SARS-CoV|epitopes	16
GVLTESNKK	7321027	10.1016/j.intimp.2020.106738	body	,|China|Surface|glycoprotein|*|Nucleocapsidphosphoprotein|DVVNQNAQALNTLVKQL|/|17|*|FFGMSRIGMEVTPSGTW|/|17|EAEVQIDRLITGRLQSL|/|17|*|GLPNNTASWFTALTQHGK|/|18|GAGICASY|/|8|*|GTTLPK|/|6|AISSVLNDILSRLDKVE|/|17|*|IRQGTDYKHWPQIAQFA|/|17|GSFCTQLN|/|8|*|KHIDAYKTFPPTEPKKDKKK|/|20|ILSRLDKVEAEVQIDRL|/|17|*|KHWPQIAQFAPSASAFF|/|17|KGIYQTSN|/|8|*|YNVTQAFGRRGPEQTQGNF|/|19|AMQMAYRF|/|8|*|KTFPPTEPKKDKKKK|/|15|KNHTS…	glycoprotein|Nucleocapsidphosphoprotein|GLPNNTASWFTALTQHGK|GTTLPK|IRQGTDYKHWPQIAQFA|KHIDAYKTFPPTEPKKDKKK|YNVTQAFGRRGPEQTQGNF|/|19|AMQMAYRF|KTFPPTEPKKDKKKK|/|15|KNHTSPDVDLGDISGIN|QLPQGTTLPKGFYAEGSRGGSQ|LNKHIDAYKTFPPTEPK|PKGFYAEGSRGGSQASSR|QFAPSASAFFGMSRIGM|QLPQGTTLPKGFYAEGSR|TFPPTEPK|LLPAAD|/|6|SLQTYVTQQLIRAAEIR|RRPQGLPNNTASWFT|/|15|DLGDISGINASVVNIQK|SRGGSQASSRSSSRSR|/|16|EVAKNLNESLIDLQELGGAALQIPF…	99
GVLTESNKK	7321027	10.1016/j.intimp.2020.106738	body	,|India|Surface|glycoprotein|*|YLQPRTFLL|*|GVYFASTEK|*|EPVLKGVKL|*|VVNQNAQAL|*|WTAGAAAYY|S|*|(|0.45|)|%|*|(|0.71|)|%|*|(|1.23|)|%|*|(|0.47|)|%|*|(|0.63|)|%|0.5|0.83|/|0.64|0.58|/|0.98|0.73|/|0.61|0.77|/|0.78|0.82|/|0.54|One|overlap|CTL|epitope|between|MERS‐CoV|and|2019‐nCoV|with|one|gap|and|one|mismatch|,|India|Spike|protein|*|RISNCVADY|*|CVADYSVLY|*|RSFIEDLLF|*|RVDFCGKGY|*|MTSCCSCLK|*|VLKGVKLHY|…	glycoprotein|YLQPRTFLL|*|GVYFASTEK|RSFIEDLLF|*|RVDFCGKGY|*|MTSCCSCLK|VLKGVKLHY|S|*|357|*|361|*|815|*|1039|GAALQIPFAMQMAYRF|*|AFFGMSRIGMEVTPSGTW|*|MAYRFNGIGVTQNVLY|*|MEVTPSGTWL|*|QLIRAAEIRASANLAATK|NLNESLIDL|*|KHWPQIAQFAPSASAFF|*|QALNTLVKQLSSNFGAI|*|LALLLLDRL|*|RLNEVAKNL|*|LLLDRLNQL|*|VLNDILSRL|*|LLNKHIDAYKTFPPTEPK|*|LQLPQGTTL|*|LQLPQGTTL|*|AQFAPSASAFFGMSR|B|cell|epitopes|PSFYVYSRVKNLNSS|*|VLLFLAF…	231
GVVFLHVTYVPAQEK	7500163	10.1016/j.ygeno.2020.09.019	body	Finally|,|twelve|most|antigenic|and|immunogenic|MHC|class|II|epitope|(|APHGVVFLHVTYVPA|,|FLHVTYVPAQEKNFT|,|GVVFLHVTYVPAQEK|,|HGVVFLHVTYVPAQE|,|PHGVVFLHVTYVPAQ|,|QSAPHGVVFLHVTYV|,|QYIKWPWYIWLGFIA|,|SAPHGVVFLHVTYVP|,|VFLHVTYVPAQEKNF|,|VVFLHVTYVPAQEKN|,|and|YIKWPWYIWLGFIAG|)|be|select|which|contain|9-mer|core|sequence|of|four|epitope|from|previously|select|40|epitope|(|Table|3|)|.	immunogenic|MHC|class|II|epitopes|GVVFLHVTYVPAQEK|HGVVFLHVTYVPAQE|PHGVVFLHVTYVPAQ|SAPHGVVFLHVTYVP|VFLHVTYVPAQEKNF|VVFLHVTYVPAQEKN|YIKWPWYIWLGFIAG|epitopes|Table|3	15
GVVFLHVTYVPAQEK	7500163	10.1016/j.ygeno.2020.09.019	body	On|the|basis|of|immunological|parameter|,|the|five|B-cell|epitope|,|NSP2|(|SEQLDFIDTKRGV|,|HCGETSWQTGDFV|)|,|Helicase|(|KGTLEPEYF|)|,|NSP3|Papain-like|(|KTVGELGDVRE|)|,|and|Surface|glycoprotein|(|LTGTGVLTESNK|)|be|select|from|Table|4|for|molecular|docking|study|of|B-cell|receptors.Table|2SARS-CoV-2|transcriptome|annotation|through|BLAST|similarity|search|at|e-value|threshold|1e-10|along|with|thei…	B-cell|epitopes|NSP2|Helicase|KGTLEPEYF|NSP3|Surface|glycoprotein|LTGTGVLTESNK|Table|4|Tax|Tax|Tax|Tax|Tax|432TRINITY_DN0_c0_g1_i1_p1NNucleoprotein|Tax|Tax|2271716.75TRINITY_DN0_c0_g1_i4_p3NNucleoprotein|Tax|2273188.07TRINITY_DN0_c0_g1_i6_p3NNucleoprotein|Tax|432TRINITY_DN0_c0_g1_i7_p1NNucleoprotein|Tax|657TRINITY_DN0_c0_g1_i2_p2NendoUNon-structural|polyprotein|Tax|Tax|Tax|432TRINITY_DN0_c0_g1_i3…	112
GVVFLHVTYVPAQEK	7494848	10.3389/fimmu.2020.02008	body	(|66|)|1153|1167|DKYFKNHTSPDVDLG|9006|4|4|4|3|4|5|5|6|3|6.760|S|61|75|NVTWFHAIHVSGTNG|NTD|-|-|4|4|4|3|4|5|4|4|4|6.474|New|114|128|TQSLLIVNNEATNVVI|4|4|5|3|4|6|5|6|3|7.045|115|129|QSLLIVNNATNVVIK|5|4|6|4|5|5|5|5|4|7.719|116|130|SLLIVNNATNVVIKV|4|3|5|3|4|4|5|4|4|6.474|206|220|KHTPINLVRDLPQGF|4|3|4|3|4|5|3|5|3|6.017|207|221|HTPINLVRDLPQGFS|5|4|5|3|4|6|5|6|4|7.412|208|222|TPINLVRDLPQGFSA|4|4|3|3|4|5|…	LPQGFSALEPLVDLP|3|4|3|3|3|5|5|6|4|6.450|217|231|PQGFSALEPLVDLPI|3|4|3|3|3|5|5|6|4|6.450|308|322|VEKGIYQTSNFRVQP|RBD|-|4|5|5|3|4|7|5|7|3|7.531|309|323|EKGIYQTSNFRVQPT|5|5|6|4|5|7|5|7|4|8.490|SNFRVQPTESIVRFP|3|4|5|3|3|5|5|5|4|6.593|430|444|TGCVIAWNSNNLDSK|4|4|6|3|4|6|5|6|4|7.388|689|703|SQSIIAYTMSLGAEN|-|3|5|3|3|4|7|4|7|3|6.879|690|704|NFSQILPDPSKPSKR|FP|-|-|5|4|5|3|4|6|4|6|4|7.212|802|816|FSQILPDP…	215
GVVFLHVTYVPAQEK	7876912	10.1080/07391102.2020.1869092	body	T|HTL|(|MHCII|,|CD4|)|Sequence|Antigen|Allergen|IFN-G|Toxin|Mol|Wt|(|Dalton|pI|Length|(|amino|acid|)|QSLLIVNNATNVVIK|positive|Negative|Positive|Negative|1625.93|8.75|15|AYYVGYLQPRTFLLK|positive|Negative|Positive|Negative|1832.18|9.53|15|REGVFVSNGTHWFVT|positive|Negative|Positive|Negative|1735.92|6.75|15|AIPTNFTISVTTEIL|positive|Negative|Positive|Negative|1619.88|4|15|GVVFLHVTYVPAQEK|positive|Nega…	MHCII|CD4	2
GVVFLHVTYVPAQEK	7527307	10.1016/j.bj.2020.09.005	body	Comparative|analysis|of|prediction|from|different|server|will|narrow|down|the|number|of|epitope|that|have|to|be|verify|through|experimental|approach|for|the|selection|of|immunodominant|CD4+|and|CD8+|T-cell|epitopes.Table|5Predicted|SARS-CoV-2|T-cell|epitope|in|the|S|protein.Table|5CD4+|T-cellCD8+|T-cellSequenceNo|of|studiesReferencesSequenceNo|of|studiesReferencesAAAYYVGYLQPRTFL3|[|34|,|37|,|38|]…	epitopes|immunodominant|CD4+|and|CD8+|T-cell|epitopes.Table|5Predicted|SARS-CoV-2|T-cell|epitopes|NYNYLYRLF5|YLYRLFRKSNLKPFERDI2|VFNATRFAS2|YQTQTNSPR2|SPRRARSVA3|VTYVPAQEK2|VYSTGSNVF2|YFPLQSYGF2|RFDNPVLPF2|PYRVVVLSF2|RSFIEDLLF2|epitopes|epitopes|T-cell|epitopes|epitopes|MHC|class|I|and|II|molecules	33
GVVFLHVTYVPAQEK	7527307	10.1016/j.bj.2020.09.005	body	Epitope|sequence|“|WTAGAAAYYVGYLQPRTFLLKY|”|,|“|NYNYLYRLFRKSNLKPFERDISTEI|”|,|“|SYGFQPTNGVGYQPYRVVVLSFELLHAPAT|”|,|“|FPQSAPHGVVFLHVTYVPAQEK|”|,|and|“|CASYQTQTNSPRRARSVASQSIIAYTMSL|”|be|the|top|candidate|as|they|not|only|exhibit|positive|IFN-γ|production|,|but|they|also|exhibit|high|global|HLA|population|coverage|.	“|CASYQTQTNSPRRARSVASQSIIAYTMSL|”	3
GVVFLHVTYVPAQEK	7527307	10.1016/j.bj.2020.09.005	body	However|,|our|stringent|cut|off|ensure|that|the|B-cell|epitope|be|linear|and|not|conformational|,|highly|antigenic|,|and|be|easily|accessible|from|the|surface.Table|6Predicted|and|cross-referenced|CD4+|and|CD8+|T-Cell|and|linear|B-cell|epitope|in|the|S|protein.Table|6SequenceLinear|B|CellStart-End|(|Amino|Acid|Length|)|CD4+|T-Cell|EpitopesCD8+|T-Cell|EpitopesGlobal|HLA|Population|CoveragePercenti…	B-cell|epitopes|B-cell|epitopes|IEDB	5
GVVFLHVTYVPAQEK	7328648	10.1016/j.virusres.2020.198082	body	The|peptide|‘|GVVFLHVTYVPAQEK|’|and|‘|GYQPYRVVVLSFELL|’|binding|with|11|allele|from|S|protein|and|‘|LACFVLAAVYRINWI|’|binding|with|12|allele|from|M|protein|have|the|high|number|of|binding|MHC|class-II|allele|with|strong|antigenicity|score|of|1.1043|,|1.074|and|1.2905|among|epitope|derive|from|S|or|M|protein|,|respectively|.	GVVFLHVTYVPAQEK|’|M|protein|epitopes|M|protein	7
GVYYPDKVF	7640968	10.1021/acs.jproteome.0c00457	body	Table|1|PeptidesGenerate|by|Each|Aminopeptidaseand|Be|Predict|to|Bind|onto|at|Least|One|of|the|Common|HLA-Alleles|ERAP1|ERAP2|IRAP|peptide|score|allele|peptide|score|allele|peptide|score|allele|KFLPFQQF|0.01|A2402|EVFNATRF|0.00|A2601|EVFNATRF|0.00|A2601|VYYPDKVF|0.01|A2402|VLNDILSR|0.01|A0301|VLNDILSR|0.01|A0301|GYLQPRTF|0.05|A2402|GRLQSLQTY|0.06|B2705|HADQLTPTW|0.02|B5801|VRFPNITNL|0.05|B2705|YR…		0
GVYYPDKVF	7640968	10.1021/acs.jproteome.0c00457	body	Table|2|PeptidesGenerate|by|Each|AminopeptidaseThat|Be|Predict|to|Bind|to|HLA-B15-03|and|HLA-B46-01|ERAP1|ERAP2|IRAP|ERAP1|/|ERAP2|sequence|score|sequence|score|sequence|score|sequence|score|HLA-B15-03|HLA-B15-03|HLA-B15-03|HLA-B15-03|ATRFASVY|0.37|VGYLQPRTF|0.53|VGYLQPRTF|0.53|VGYLQPRTF|0.54|VGYLQPRTF|0.53|NQKLIANQF|0.58|LKYNENGTITD|1.40|NQKLIANQF|0.58|NQKLIANQF|0.58|GRLQSLQTY|0.65|GYLQPRTF|1.59…	ERAP1	1
GYLQPRTFL	8285915	10.1073/pnas.2026207118	body	When|testing|pool|of|the|predict|peptide|with|splenocyte|from|BALB|/|c|mouse|immunize|with|108|PFU|of|MVA-SARS-2-S|,|we|detect|response|above|background|in|several|peptide|pool|and|identify|the|immunodominant|SARS-CoV-2|S|H2-Kd|epitope|S269–278|(|GYLQPRTFL|;|S1|N-terminal|domain|,|SI|Appendix|,|Fig|.	BALB|S1|N-terminal|domain	4
GYLQPRTFL	8285915	10.1073/pnas.2026207118	body	Splenocyte|be|stimulate|with|the|H2-Kd–restricted|peptide|S268–276|(|S1|;|GYLQPRTFL|)|and|test|by|IFN-γ|ELISPOT|assay|and|IFN-γ|/|TNF-α|ICS|plus|FACS|analysis|.	S1|IFN-γ|ELISPOT|TNF-α|ICS	5
GYLQPRTFL	8240504	10.1016/j.gendis.2021.05.006	body	Datum|be|representative|of|two|independent|experiments.Figure|1Table|1Identification|of|CD8+|T|cell|epitope|of|SARS-CoV-2|in|COVID-19|convalescent|patients.Table|1Numb.Epitope|IDProteinPeptide|PositionEpitope|sequenceHLA|restrictionResponde|/|test|donors1P64N361–369KTFPPTEPKA∗11|:|015|/|82P63N338–346KLDDKDPNFA∗02|:|014|/|83P77N219–227LALLLLDRLA∗02|:|012|/|84P62N316–324GMSRIGMEVA∗02|:|011|/|85P61N…	CD8+|T|cell|epitopes|TCRs|SARS-CoV-2|dominant|epitopes|TCRs|P64|P45|P63|dominant|epitopes	14
GYLQPRTFL	8038641	10.7717/peerj.11232	body	Tools|Position|Sequence|Length|Antigenicity|(|cut|off|≥|0.4|)|ABCpred|583-598|EILDITPCSFGGVSVI|16|1.3971|406-421|EVRQIAPGQTGKIADY|16|1.3837|415-430|TGKIADYNYKLPDDFT|16|0.9642|648-663|GCLIGAEHVNNSYECD|16|0.848|288-303|AVDCALDPLSETKCTL|16|0.7905|604-619|TSNQVAVLYQDVNCTE|16|0.7593|307-322|TVEKGIYQTSNFRVQP|16|0.6733|200-215|YFKIYSKHTPINLVRD|16|0.657|257-272|GWTAGAAAYYVGYLQP|16|0.621|329-344|FPNITNLCP…	583-598|EILDITPCSFGGVSVI|16|1.3971|406-421|EVRQIAPGQTGKIADY|16|1.3837|415-430|TGKIADYNYKLPDDFT|16|0.9642|648-663|GCLIGAEHVNNSYECD|16|0.848|288-303|AVDCALDPLSETKCTL|16|0.7905|604-619|TSNQVAVLYQDVNCTE|16|0.7593|307-322|TVEKGIYQTSNFRVQP|16|0.6733|200-215|LQSYGFQPTNGVGYQP|16|0.5258|70-85|VSGTNGTKRFDNPVLP|16|0.5162|236-251|TRFQTLLALHRSYLTP|16|0.5115|266-281|YVGYLQPRTFLLKYNE|16|0.5108|594-609|GVSVITPGT…	86
GYLQPRTFL	8038641	10.7717/peerj.11232	body	Region|Epitope|predict|by|ABCpred|Epitope|predict|by|Bepipred|v2.0|Position|Sequence|Antigenicity|Position|Sequence|Antigenicity|49-85|49-64|HSTQDLFLPFFSNVTW|0.5305|56-81|LPFFSNVTWFHAIHVSGTNGTKRFDN|0.6041|70-85|VSGTNGTKRFDNPVLP|0.5162|200-344|200-215|YFKIYSKHTPINLVRD|0.6570|208-222|TPINLVRDLPQGFSA|0.5531|236-251|TRFQTLLALHRSYLTP|0.5115|249-261|LTPGDSSSGWTAG|0.4950|245-260|HRSYLTPGDSSSGWTA|0.6017|…	Epitope|v2.0|VSGTNGTKRFDNPVLP|0.5162|200-344|200-215|YFKIYSKHTPINLVRD|0.6570|208-222|TPINLVRDLPQGFSA|0.5531|236-251|TRFQTLLALHRSYLTP|0.5115|249-261|LTPGDSSSGWTAG|0.4950|245-260|HRSYLTPGDSSSGWTA|0.6017|257-272|GWTAGAAAYYVGYLQP|0.6210|266-281|YVGYLQPRTFLLKYNE|0.5108|280-295|NENGTITDAVDCALDP|0.5804|288-303|FPNITNLCPFGEVFNA|0.6058|415-430|TGKIADYNYKLPDDFT|0.9642|583-663|583-598|EILDITPCSFGGVSVI|1.397…	59
GYLQPRTFL	8038641	10.7717/peerj.11232	body	Type|Position|Sequence|Length|Allele|Core|(|smm-align|)|Core|(|nn-align|)|Percentile|Rank|Antigenicity|(|cut|off|≥|0.4|MHC-II|binding|538-552|CVNFNFNGLTGTGVL|15|H2-IAb|FNFNGLTGT|FNFNGLTGT|8.55|1.3281|374-388|FSTFKCYGVSPTKLN|15|H2-IAb|FKCYGVSPT|YGVSPTKLN|6.45|1.0042|199-213|GYFKIYSKHTPINLV|15|H2-Iab|KIYSKHTPI|YSKHTPINL|6.9|0.9278|18-32|LTTRTQLPPAYTNSF|15|H2-IAb|TRTQLPPAY|TRTQLPPAY|9.9|0.79|60-74|S…	MHC-II|binding|538-552|CVNFNFNGLTGTGVL|15|H2-IAb|FNFNGLTGT|FNFNGLTGT|8.55|1.3281|374-388|FSTFKCYGVSPTKLN|15|H2-IAb|FKCYGVSPT|YGVSPTKLN|6.45|1.0042|199-213|GYFKIYSKHTPINLV|15|H2-Iab|VSVITPGTN|6|0.5825|238-252|FQTLLALHRSYLTPG|15|H2-IEd|TLLALHRSY|TLLALHRSY|9.85|0.5789|345-359|TRFASVYAWNRKRIS|15|H2-IAb|FASVYAWNR|7.45|0.4963|215-229|DLPQGFSALEPLVDL|15|H2-IAb|FSALEPLVD|FSALEPLVD|6.05|0.4812|140-154|FLG…	100
GYLQPRTFL	8038641	10.7717/peerj.11232	body	Region|Linear|B-cell|epitope|MHC-II|binding|epitope|Tools|Position|Sequence|Antigenicity|Position|Sequence|Antigenicity|14-34|Bepipred|v2.0|14-34|QCVNLTTRTQLPPAYTNSFTR|0.7594|18-32|LTTRTQLPPAYTNSF|0.7900|49-101|Bepipre|v2.0|56-81|LPFFSNVTWFHAIHVSGTNGTKRFDN|0.6041|52-66|QDLFLPFFSNVTWFH|0.4159|ABCpred|49-64|HSTQDLFLPFFSNVTW|0.5305|60-74|SNVTWFHAIHVSGTN|0.7044|ABCpred|70-85|VSGTNGTKRFDNPVLP|0.5162|8…	MHC-II|v2.0|208-222|TPINLVRDLPQGFSA|0.5531|199-213|GYFKIYSKHTPINLV|0.9278|249-261|LTPGDSSSGWTAG|0.4950|306-321|FTVEKGIYQTSNFRVQ|0.4361|ABCpred|200-215|YFKIYSKHTPINLVRD|0.6570|236-251|TRFQTLLALHRSYLTP|0.5115|215-229|DLPQGFSALEPLVDL|0.4812|245-260|HRSYLTPGDSSSGWTA|0.6017|257-272|GWTAGAAAYYVGYLQP|0.6210|233-247|266-281|YVGYLQPRTFLLKYNE|0.5108|280-295|NENGTITDAVDCALDP|0.5804|238-252|FQTLLALHRSYLTPG|0…	66
GYYRRATRR	8017916	10.1016/j.meegid.2021.104823	body	Table|1|DNA|sequence|of|Protein|Length|BLAST|Specificity|%|of|BLAST|Specificity|Coding|Starting|Ending|Length|Coded|Conserved|Region|(|CnR|)|Sequence|of|CnR|Score|of|CnR|Score|as|Query|Coverage|Region|(|CR|)|Coordinate|Coordinate|of|Protein|Protein|7622-GTTAATTGTGATACATTCTGTGCTGGTAGTACATTTATTAGTGATGAAGTTGCGAGAGAC-7681|VNCDTFCAGSTFISDEVARD|60|111|100|ORF1ab|266|21|,|552|21|,|287|NSP3|8918-TTACCTAG…	CnR|CnR|Spike|glycoprotein|24|Spike|glycoprotein|25|Membrane|glycoprotein|27|Membrane|glycoprotein|28|T-cell|epitopes|epitopes	17
GYYRRATRR	8017916	10.1016/j.meegid.2021.104823	body	Table|2|Protein|Cod|Type|MHC-I|restricted|T-cell|MHC-II|restricted|T-cell|B-cell|sequence|Proteins|Epitope|Alleles|Scaled|Score|of|Epitope|Alleles|Scaled|Score|of|Epitope|Scaled|Score|of|Immunogenicity|Antigenicity|Immunogenicity|Antigenicity|Immunogenicity|Antigenicity|VNCDTFCAGSTFISDEVARD|NSP3|Immunogenic|STFISDEVAR|HLA-A|*|68-01|0.91|0.23|FCAGSTFISDEVARD|HLA-DRB3|*|01-01|0.99|0.03|CDTFCAGSTFIS…	Table|2|Protein|DQB1|ILMTARTVY|HLA-B|VENPDILRVY|HLA-B|DQB1|DQB1|HLA-B|DPB1|HLA-B|DPB1|HLA-B|HLA-B|PKGIMMNVAKYTQLC|HLA-DRB3|HLA-B|DPB1|DPB1|Membrane|glycoprotein|DPB1|HLA-B|glycoprotein|Immunogenic|SSDNIALLV|HLA-A|HLA-DRB3|IGYYRRATRRIRGGD|HLA-DRB1|MHC-II|restricted|T-cell|epitopes|IEDB	37
GYYRRATRR	8017916	10.1016/j.meegid.2021.104823	body	Table|3|Coded|MHC-I|restricted|T-cell|MHC-II|restricted|T-cell|B-cell|Proteins|Epitopes|Epitopes|Epitopes|NSP3|STFISDEVAR|FCAGSTFISDEVARD|CDTFCAGSTFISDEVA|DTFCAGSTF|DTFCAGSTFISDEVA|NSP4|YTPSKLIEY|VGNICYTPSKLIEYT|AVGNICYTPSKLIEYT|FSAVGNICY|NSP6|TVYDDGARR|ASAVVLLILMTARTV|LILMTARTVYDDGARR|ILMTARTVY|SGFKLKDCVMYASAVV|NSP8|TTAAKLMVV|LNIIPLTTAAKLMVV|LNIIPLTTAAKLMVVI|NIIPLTTAAK|RdRp|VENPDILRVY|ILRVYANLGE…	MHC-I|NSP3|epitopes	3
GYYRRATRR	8017916	10.1016/j.meegid.2021.104823	body	Table|5|MHC-I|restricted|T-cell|epitope|Positively|charge|Negatively|charge|Polarity|Non|polarity|Aliphaticity|Aromaticity|Acidicity|Basicity|Hydrophobicity|Hydrophilicity|Neutral|Hydroxylic|Sulphur|content|STFISDEVAR|0.1|0.2|0.3|0.4|0.3|0.1|0.2|0.1|0.5|0.1|0.5|0.3|0|DTFCAGSTF|0|0.111|0.444|0.444|0.222|0.222|0.111|0|0.667|0|0.556|0.333|0.111|YTPSKLIEY|0.111|0.111|0.444|0.333|0.333|0.222|0.111|0.1…	Table|5|MHC-I|restricted|T-cell|epitopes|MHC-II|restricted|T-cell|epitopes	10
GYYRRATRR	8017916	10.1016/j.meegid.2021.104823	body	Table|6|MHC-I|restricted|T-cell|epitope|Positively|charge|Negatively|charge|Polarity|Non|polarity|Aliphaticity|Aromaticity|Acidicity|Basicity|Hydrophobicity|Hydrophilicity|Neutral|Hydroxylic|Sulphur|content|FCAGSTFISDEVARD|0.067|0.2|0.267|0.467|0.333|0.133|0.2|0.067|0.533|0.067|0.467|0.2|0.067|DTFCAGSTFISDEVA|0|0.2|0.333|0.467|0.333|0.133|0.2|0|0.6|0|0.533|0.267|0.067|VGNICYTPSKLIEYT|0.067|0.067|…	Table|6|MHC-I|restricted|T-cell|epitopes|B-cell|epitopes	8
GYYRRATRR	8017916	10.1016/j.meegid.2021.104823	body	Table|7|B-cell|T-cell|epitope|Positively|charge|Negatively|charge|Polarity|Non|polarity|Aliphaticity|Aromaticity|Acidicity|Basicity|Hydrophobicity|Hydrophilicity|Neutral|Hydroxylic|Sulphur|content|CDTFCAGSTFISDEVA|0|0.188|0.375|0.438|0.312|0.125|0.188|0|0.625|0|0.5|0.25|0.125|AVGNICYTPSKLIEYT|0.062|0.062|0.375|0.438|0.438|0.125|0.062|0.062|0.562|0.188|0.312|0.188|0.062|LILMTARTVYDDGARR|0.188|0.12…	Table|7|B-cell|T-cell|epitopes|MHC-I|MHC-II|restricted|T-cell|epitopes	10
GYYRRATRR	8017916	10.1016/j.meegid.2021.104823	body	Table|8|MHC-I|epitope|PDB|ID|Score|from|AutoDock|Vina|Z-Score|MHC-II|epitope|PDB|ID|Score|from|Autodock|Vina|Z|-Score|STFISDEVAR|4HWZ|:|A|−7.905|−9.09|FCAGSTFISDEVARD|2Q6W|:|B|−8.081|−8.97|DTFCAGSTF|2HN7|:|A|−7.164|−8.95|DTFCAGSTFISDEVA|4Z7U|:|A|;|4Z7U|:|B|−7.712|−9.27|YTPSKLIEY|2HN7|:|A|−9.143|−8.95|VGNICYTPSKLIEYT|4I5B|:|B|−7.002|−8.77|FSAVGNICY|3BO8|:|A|−7.356|−8.98|TVYDDGARR|4HWZ|:|A|−8.450|−…	MHC-I|MHC-II|MHC-I|MHC-II|restricted|T-cell|epitopes	7
GYYRRATRR	7111852	10.1016/j.virol.2005.11.042	body	Table|1|T-cell|IFN-γ|ELISpot|positive|N-peptide|sequence|N|peptide|IFN-γ|SFC|/|10|splenocyte|(|mean|±|SD|)|Number|N-aa|Sequence|p-hLAMP-N|p-N|N-GST|11|76–93|NTNSGPDDQIGYYRRATR|57|±|2|3|±|2|6|±|1|12|80–99|GPDDQIGYYRRATRRVRGGD|429|±|8|266|±|18|46|±|12|13|84–101|QIGYYRRATRRVRGGDGK|377|±|11|209|±|6|55|±|6|14|92–109|TRRVRGGDGKMKELSPRW|309|±|13|212|±|7|24|±|5|15|100–114|GKMKELSPRWYFYYL|75|±|12|55|±|7|9…	N-GST|11|76–93|NTNSGPDDQIGYYRRATR|57|±|2|3|±|2|6|±|1|12|80–99|GPDDQIGYYRRATRRVRGGD|429|±|8|266|±|18|46|±|12|13|84–101|20|23|±|3|2|±|1|51|352–366|ILLNKHIDAYKTFPP|137|±|10|34|±|8|38|±|4|52|353–370|amino|acid|region	51
GYYRRATRR	7111852	10.1016/j.virol.2005.11.042	body	Table|2|Correlation|of|ELISpot-positive|peptide|and|computational|prediction|of|N-specific|H2|binding|motif|IFN-γ|N|peptide|PRED|H2|allele|H2-K|H2-L|H2-D|I-A|I-E|76|NTNSGPDDQIGYYRRATR|93|–|–|SGPDDQIGY|–|–|80|GPDDQIGYYRRATRRVRGGD|99|YYRRATRRV|GPDDQIGYY|IGYYRRATR|GYYRRATRR|GYYRRATRR|GYYRRATRR|84|QIGYYRRATRRVRGGDGK|101|YYRRATRRV|–|IGYYRRATR|GYYRRATRR|RRVRGGDGK|GYYRRATRR|92|TRRVRGGDGKMKELSPRW|109|–|–…	–|RRVRGGDGK|VRGGDGKMK|GKMKELSPR|100|GKMKELSPRWYFYYL|114|ELSPRWYFY|LSPRWYFYY|LSPRWYFYY|–|GKMKELSPR|SPRWYFYYL|LSPRWYFYY|130|GIVWVATEGALNTPKDHIGT|149|ALNTPKDHI|VWVATEGAL|–|EGALNTPKD|WVATEGALN|TEGALNTPK|241|QQQGQTVTKKSAAEASKK|258|–|–|–|QQGQTVTKK	30
HADQLTPTW	7796797	10.1016/j.vaccine.2021.01.011	body	Epitopes|Nature|1|WTAGAAAYY|NON-ALLERGEN|2|YLQPRTFLL|ALLERGEN|3|RLFRKSNLK|NON-ALLERGEN|4|NYNYLYRLF|NON-ALLERGEN|5|IPTNFTISV|NON-ALLERGEN|6|GRLQSLQTY|ALLERGEN|7|YRLFRKSNL|ALLERGEN|8|TRFQTLLAL|ALLERGEN|9|AEIRASANL|NON-ALLERGEN|10|HADQLTPTW|NON-ALLERGEN|11|TLLALHRSY|ALLERGEN|12|YSSANNCTF|NON-ALLERGEN|B|Epitope|Sequence|Prediction|WTAGAAAYY|Non-Toxin|RLFRKSNLK|Non-Toxin|NYNYLYRLF|Non-Toxin|IPTNFTISV|…	T-cell|epitopes|IEDB	3
HADQLTPTW	7796797	10.1016/j.vaccine.2021.01.011	body	Epitope|Sequence|World|population|coverage|WTAGAAAYY|17.34|%|RLFRKSNLK|67.16|%|NYNYLYRLF|32.15|%|IPTNFTISV|51.84|%|AEIRASANL|19.34|%|HADQLTPTW|46.41|%|YSSANNCTF|9.92|%|Population|/|area|Coverage|Australia|47.28|%|Europe|52.33|%|Iran|50.03|%|Northeast|Asia|67.02|%|South|Asia|55.6|%|United|States|48.3|%|3D|structure|of|select|three|T|cell|epitope|peptide|be|build|use|PEPFOLD|Peptide|Structure|Predi…		0
HADQLTPTW	7796797	10.1016/j.vaccine.2021.01.011	body	The|free|binding|energy|of|all|the|three|conserve|T-cell|epitope|RLFRKSNLK|,|IPTNFTISV|and|HADQLTPTW|bind|with|the|HLA-C|*|12-03|be|determine|use|AutoDOCK|Vina|tool|in|PyRx|accord|to|the|equation|:|Free|energy|of|binding|=|Intermol|energy|+|Internal|energy|+|Torsional|energy-Unbound|energy|.	RLFRKSNLK|HLA-C	2
HADQLTPTW	7796797	10.1016/j.vaccine.2021.01.011	body	The|energy|value|calculate|for|binding|of|the|epitope|RLFRKSNLK|,|IPTNFTISV|and|HADQLTPTW|to|the|binding|groove|of|the|HLA-C|*|12-03|be|ΔG|=|−10.9|,|−10.5|and|−7.3|kcal|/|mol|respectively|.	epitopes|RLFRKSNLK|HLA-C	3
HADQLTPTW	7796797	10.1016/j.vaccine.2021.01.011	body	The|binding|energy|of|the|epitope|RLFRKSNLK|,|IPTNFTISV|and|HADQLTPTW|to|the|HLA-C|*|12-03|allele|be|then|visualize|use|PyMol|(|A–C|)|.	epitope|RLFRKSNLK	2
HADQLTPTW	7796797	10.1016/j.vaccine.2021.01.011	body	From|the|docking|score|,|two|epitope|RLFRKSNLK|&|amp|;|IPTNFTISV|show|low|bind|free|energy|−10.9|kcal|/|mol|and|−10.5|kcal|/|mol|in|contrast|to|the|third|epitope|HADQLTPTW|which|have|bind|free|energy|−7.3|kcal|/|mol|.	epitopes	1
HADQLTPTW	7831793	10.1016/j.intimp.2020.107276	body	Cod|Type|MHC-I|restricted|T-cell|MHC-II|restricted|T-cell|B-cell|Epitopes|Proteins|Epitopes|HLA|Alleles|Epitopes|HLA|Alleles|NSP3|Immunogenic|FLKKDAPYI|HLA-A|*|31-01|ITFLKKDAPYIVGDV|HLA-DRB3|*|01-01|TLVSDIDITFLKKDAP|Antigenic|TAVVIPTKK|HLA-A|*|68-01|IDITFLKKDAPYIVG|HLA-DRB3|*|01-01|LHPDSATLVSDIDITF|3CL-Proteinase|Immunogenic|FLNGSCGSV|HLA-A|*|02-03|CGSVGFNIDYDCVSF|HLA-DQA1|*|01-01|/|DQB1|*|05-01|…	NSP3|HLA-DRB3|*|01-01|TLVSDIDITFLKKDAP|Antigenic|TAVVIPTKK|HLA-A|*|68-01|IDITFLKKDAPYIVG|HLA-DRB3|*|01-01|LHPDSATLVSDIDITF|3CL-Proteinase|DQB1|HLA-B|NSP3|NPPALQDAY|HLA-B|IELKFNPPAL|HLA-B|NSP4|VSFLAHIQW|HLA-B|DPB1|NSP3|HLA-B|DQB1|DQB1|HLA-B|DQB1|NSP4|ICISTKHFYW|HLA-B|DPB1|DPB1|HLA-B|HLA-B|DQB1|NVLEGSVAY|HLA-B|VLAYVDHSY|HLA-B|NSP3|HLA-A|DPB1|HLA-B|VPANSTVLSF|HLA-B|HLA-B|DQB1|DQB1|NSP1|HLA-B|NSP4|RP…	68
HADQLTPTW	8173604	10.1016/j.cell.2021.05.046	body	One|peptide|,|HADQLTPTW|,|be|also|detect|in|non-infected|A549|cell|;|thus|,|we|remove|it|from|all|subsequent|MS|analysis|.		0
HADQLTPTW	7527307	10.1016/j.bj.2020.09.005	body	Table|5|CD4+|T-cell|CD8+|T-cell|Sequence|No|of|study|Reference|Sequence|No|of|study|Reference|AAAYYVGYLQPRTFL|3|[|,|,|]|YLQPRTFLL|7|[|,|,|,|,|,|,|]|APHGVVFLHVTYVPA|2|[|,|]|KIADYNYKL|5|[|,|,|,|,|]|SYGFQPTNGVGYQPY|2|[|,|]|RLFRKSNLK|5|[|,|,|,|,|]|HWFVTQRNFYEPQII|2|[|,|]|NYNYLYRLF|5|[|,|,|,|,|]|YLYRLFRKSNLKPFERDI|2|[|,|]|WTAGAAAYY|4|[|,|,|,|]|GVVFLHVTYVPAQEK|2|[|,|]|GVYFASTEK|4|[|,|,|,|]|IIAYTMSLGAEN…	]|YLQPRTFLL|7|]|APHGVVFLHVTYVPA|2|]|KIADYNYKL|5|]|SYGFQPTNGVGYQPY|2|]|RLFRKSNLK|5|]|HWFVTQRNFYEPQII|2|]|NYNYLYRLF|5|]|YLYRLFRKSNLKPFERDI|2|]|WTAGAAAYY|4|]|GVVFLHVTYVPAQEK|2|]|GVYFASTEK|4|]|IIAYTMSLGAENSVA|2|]|QIYKTPPIK|4|]|EFVFKNIDGYFKIYS|2|]|VLNDILSRL|3|]|VYYHKNNKS|2|]|GVYYHKNNK|3|]|VFNATRFAS|2|]|YQTQTNSPR|2|]|SIIAYTMSL|3|]|SPRRARSVA|3|]|FERDISTEI|3|]|RNFYEPQII|3|]|IAPGQTGKI|2|]|APGQTGKIA|2|]|NI…	152
HADQLTPTW	7640968	10.1021/acs.jproteome.0c00457	body	Table|1|PeptidesGenerate|by|Each|Aminopeptidaseand|Be|Predict|to|Bind|onto|at|Least|One|of|the|Common|HLA-Alleles|ERAP1|ERAP2|IRAP|peptide|score|allele|peptide|score|allele|peptide|score|allele|KFLPFQQF|0.01|A2402|EVFNATRF|0.00|A2601|EVFNATRF|0.00|A2601|VYYPDKVF|0.01|A2402|VLNDILSR|0.01|A0301|VLNDILSR|0.01|A0301|GYLQPRTF|0.05|A2402|GRLQSLQTY|0.06|B2705|HADQLTPTW|0.02|B5801|VRFPNITNL|0.05|B2705|YR…		0
HEFCSQHTM	7309412	10.12688/f1000research.23458.2	body	No|predict|IC50|value|of|&|lt|;|500|nM|be|find|for|HLA-C|*|0401|common|human|coronavirus|IC50|prediction|by|ANN|4.0|program|of|IEDB|software|(|only|IC50|valuesof|&|lt|;|500|nM|be|show|)|Mature|Group|II|Group|I|HLA-A|HLA-B|HLA-C|SARS-CoV-2|source|protein|Sequence|(|9aa|)|OC43|HKU1|229E|NL63|*|0101|*|0201|*|0301|*|2402|*|2601|*|0702|*|0801|*|1501|*|2705|*|3901|*|4001|*|5801|*|0303|*|0401|ORF1ab|300…	HLA-C|IEDB|OC43|HKU1	4
HFYSKWYIR	7540743	10.1098/rsos.201141	body	epitope|sequence|spike|(|surface|)|ORF3a|envelope|membrane|ORF6|ORF7a|ORF8|nucleocapsid|ORF10|FVFLVLLPL|FTSDYYQLY|LTALRLCAY|FLFLTWICL|KVSIWNLDY|GTYEGNSPF|IQYIDIGNY|FAPSASAFF|YINVFAFPF|YLQPRTFLL|FLYLYALVY|LIVNSVLLF|YFIASFRLF|NLDYIINLI|FLIVAAIVF|GIIITVAAF|NTASWFTAL|MGYINVFAF|FVTVYSHLL|FLAFVVFLL|HLVDFQVTI|ITLATCELY|SFYEDFLEY|LQLPQGTTL|VFAFPFTIY|LLYDANYFL|IVNSVLLFL|MFHLVDFQV|ILFLALITL|SLVVRCSFY|IAQVD…	spike|(|surface|)|ORF3a|envelope|membrane|ORF6|ORF7a|ORF8|nucleocapsid|ORF10|FVFLVLLPL|FTSDYYQLY|LTALRLCAY|FLFLTWICL|KVSIWNLDY|GTYEGNSPF|IQYIDIGNY|FAPSASAFF|YINVFAFPF|YLQPRTFLL|FLYLYALVY|LIVNSVLLF|YFIASFRLF|NLDYIINLI|FLIVAAIVF|GIIITVAAF	28
HFYSKWYIR	7540743	10.1098/rsos.201141	body	The|large|cluster|harbour|consensus|sequence|be|:|VDFQVTIAEILLIIMRTFKVSIWNLDYIINLIIKN|(|23|member|)|,|KLWAQCVQLHNDILLAKDTTEAFEKMVSLLSVLLSM|and|TQHQPYVVDDPCPIHFYSKWYIRVGARKSAPLIEL|(|20|member|each|)|.		0
HFYSKWYIR	7540743	10.1098/rsos.201141	body	Moreover|,|PIHFYSKWYIRVGARKSAPLIEL|belong|to|ORF8|and|MGYINVFAFPFTIYSLL|belong|to|ORF10|be|also|among|the|top|three|cluster|sequence|.		0
HFYSKWYIR	7370533	10.2196/19371	body	SARS-CoV-2|protein|Peptide|length|,|amino|acid|Peptide|sequence|Conservancy|(|%|)|Immunogenicity|Toxicity|Allele|Method|use|Percentile|rank|E|protein|9|LLFLAFVVF|480|/|482|(|99.59|)|0.2341|Nontoxic|B15|:|01|Consensus|(|ann|/|smm|/|comblib_sidney|2008|)|0.1|E|protein|9|LTALRLCAY|478|/|482|(|99.17|)|0.01886|Nontoxic|A01|:|01|Consensus|(|ann|/|smm|)|0.12|M|protein|11|YFIASFRLFAR|474|/|477|(|99.37|)|…		0
HFYSKWYIRVGARKS	7399176	10.3389/fimmu.2020.01784	body	Epitope|Allele|(|score|)|IC50|ORF8|protein|HFYSKWYIRVGARKS|HLA-DRB1|*|07-01|(|0.06|)|HLA-DRB1|*|01-01|(|0.07|)|32.2|39.5|DFLEYHDVRVVLDFI|HLA-DQA1|*|05-01|/|DQB1|*|02-01|(|0.01|)|HLA-DQA1|*|01-01|/|DQB1|*|05-01|(|0.5|)|276|101.9|IHFYSKWYIRVGARK|HLA-DPA1|*|02-01|/|DPB1|*|01-01|(|0.01|)|HLA-DPA1|*|03-01|/|DPB1|*|04-02|(|0.02|)|HLA-DPA1|*|01-03|/|DPB1|*|02-01|(|0.09|)|281.8|42.8|79.4|nsp9|KGLNNLNRGMV…	DQB1|DQB1|DPB1|DPB1|DPB1|DQB1|DQB1|GPKVKYLYFIKGLNN|HLA-DPA1|DPB1|DPB1|DPB1|DQB1|DQB1|DPB1|DPB1|DPB1|DQB1|DQB1|DQB1|HLA-DPA1|DPB1|DPB1|DQB1|DPB1|DPB1|DPB1|DPB1|epitopes|MHC|molecules	31
HFYSKWYIRVGARKS	7399176	10.3389/fimmu.2020.01784	body	Protein|Sequence|Start|position|Score|ORF7|protein|SGTYEGNSPFHPLADN|37|0.92|ORF8|protein|KSPIQYIDIGNYTVSC|68|0.88|HFYSKWYIRVGARKSA|40|0.87|nsp9|KGPKVKYLYFIKGLNN|81|0.93|AGTTQTACTDDNALAY|16|0.91|endoRNAse|DFLELAMDEFIERYKL|212|0.76|ORF3a|protein|TSPISEHDYQIGGYTE|176|0.93|Membrane|HVQIHTIDGSSGVVNP|243|0.91|glycoprotein|YRIGNYKLNTDHSSS|199|0.69|NGTITVEELKKLLE|5|0.61|Nucleocapsid|phosphoprotein|KSAAEA…	endoRNAse|DFLELAMDEFIERYKL|212|0.76|ORF3a|protein|TSPISEHDYQIGGYTE|176|0.93|Membrane|HVQIHTIDGSSGVVNP|243|0.91|glycoprotein|non-continuous|B|cell|epitopes|27|non-continuous|B|cell|epitopes	23
HGVVFLHVTYVPAQE	7500163	10.1016/j.ygeno.2020.09.019	body	Finally|,|twelve|most|antigenic|and|immunogenic|MHC|class|II|epitope|(|APHGVVFLHVTYVPA|,|FLHVTYVPAQEKNFT|,|GVVFLHVTYVPAQEK|,|HGVVFLHVTYVPAQE|,|PHGVVFLHVTYVPAQ|,|QSAPHGVVFLHVTYV|,|QYIKWPWYIWLGFIA|,|SAPHGVVFLHVTYVP|,|VFLHVTYVPAQEKNF|,|VVFLHVTYVPAQEKN|,|and|YIKWPWYIWLGFIAG|)|be|select|which|contain|9-mer|core|sequence|of|four|epitope|from|previously|select|40|epitope|(|)|.	immunogenic|MHC|class|II|epitopes|GVVFLHVTYVPAQEK|HGVVFLHVTYVPAQE|PHGVVFLHVTYVPAQ|SAPHGVVFLHVTYVP|VFLHVTYVPAQEKNF|VVFLHVTYVPAQEKN|YIKWPWYIWLGFIAG|epitopes	13
HGVVFLHVTYVPAQE	7500163	10.1016/j.ygeno.2020.09.019	body	Table|3|Anno|MHC|class|I|epitope|sequence|Immscore|Antiscore|MHC|class|II|allele|MHC|class|II|epitope|sequence|SG|QYIKWPWYI|0.41673|1.4953|HLA-DPA1|*|01-03|/|DPB1|*|02-01|QYIKWPWYIWLGFIA|WPWYIWLGF|HLA-DPA1|*|01-03|/|DPB1|*|04-01|YIKWPWYIWLGFIAG|SG|VVFLHVTYV|0.1278|1.5122|HLA-DRB1|*|01-01|;|QSAPHGVVFLHVTYV|HLA-DRB1|*|04-05|;|SAPHGVVFLHVTYVP|HLA-DRB1|*|07-01|;|APHGVVFLHVTYVPA|HLA-DRB3|*|02-02|;|PHG…	MHC|class|II|HLA-DPA1|DPB1|DPB1|HLA-DRB1|QSAPHGVVFLHVTYV|HLA-DRB1|SAPHGVVFLHVTYVP|HLA-DRB1|HLA-DPA1|DPB1|DPB1|PHGVVFLHVTYVPAQ|HLA-DPA1|DPB1|HGVVFLHVTYVPAQE|HLA-DRB1|GVVFLHVTYVPAQEK|HLA-DRB1|VVFLHVTYVPAQEKN|HLA-DRB1|VFLHVTYVPAQEKNF|HLA-DRB3|SG|:|Surface|glycoprotein	29
HMLDMYSVM	7494848	10.3389/fimmu.2020.02008	body	(|)|894|902|LQIPFAMQM|ML|38855|1|-|4|2|5|0|6|1|11|2.043|ORF6|3|11|HLVDFQVTI|ML|24313|3|-|6|4|6|1|3|3|12|2.520|New|NSP3|950|958|VMYMGTLSY|5477|,|70040|6|-|7|5|7|1|5|2|8|2.801|NSP5|219|227|F|L|NRFTTTL|16786|6|-|9|6|8|1|3|4|13|3.224|NSP6|86|94|MPASWVMRI|42260|,|42261|4|-|6|5|6|0|3|3|9|2.292|NSP8|47|55|SEFDRDAAM|57419|3|-|2|3|4|1|5|0|7|1.832|NSP12|877|885|YADVFHLYL|ML|14969|6|-|11|7|8|1|3|5|10|3.346|…	70040|6|-|7|5|7|1|5|2|8|2.801|NSP5|219|227|F|L|NRFTTTL|16786|6|-|9|6|8|1|3|4|13|3.224|NSP6|42261|4|-|6|5|6|0|3|3|9|2.292|NSP8|47|55|SEFDRDAAM|57419|3|-|2|3|4|1|5|0|7|1.832|NSP12|877|885|YADVFHLYL|42128|2|-|5|4|6|1|4|3|13|2.590|S|869|877|MIAQYTSAL|8|-|10|8|9|1|5|6|15|4.127|New|691|699|SIIAYTMSL|-|6|-|8|6|9|1|5|5|16|3.739|269|277|YLQPRTFLL|6|-|8|6|8|2|3|6|14|3.646|NSP2|420|428|YITGGVVQL|-|5|8|6|9|1…	225
HSIGFDYVY	7836868	10.1016/j.meegid.2021.104712	body	Three|predict|epitope|,|FLAFLLFLV|,|LIDFYLCFL|and|HSIGFDYVY|,|be|not|conserve|in|any|of|the|select|proteome|(|Fig|.	epitopes	1
HSIGFDYVY	7836868	10.1016/j.meegid.2021.104712	body	Epitope|HSIGFDYVY|and|STQWSLFFF|be|find|to|have|the|low|binding|energy|(|−9.2|kcal|/|mol|)|with|HLA|A|*|0101|.	STQWSLFFF|HLA|A	3
HSIGFDYVY	7836868	10.1016/j.meegid.2021.104712	body	No.Predicte|EpitopesBinding|Energy|(|kcal|/|mol|)|againstHLA-A|*|0101HLA-A|*|0201HLA-A|*|0301HLA-A|*|1101HLA-A|*|24021FLAFVVFLL−7.5−7.1−7.9−7.2−9.32FVVFLLVTL−8−7.1−7.5−8.8−9.43SVLLFLAFV−8.1−7.9−7.4−7.8−8.24FVLAAVYRI−7.7−7.7−6.5−6.6−8.25SFRLFARTR−7.4−7−7.5−7−86FLFLTWICL−8−7.4−8NB−9.47LWPVTLACF−7.9−7.1−7.5−8−8.68SYFIASFRL−7.6−7.5−8.2−7.3−9.99LSPRWYFYY−7.4−7.2−7.1−8.4−9.810FLARGIVFM−5.5−6.6−6.9−6.2−…	peptide|binding|groove.Fig	3
HSIGFDYVY	7836868	10.1016/j.meegid.2021.104712	body	NoPeptideProteinBinde|Allele|(|s|)|1LSPRWYFYYNucleocapsid|phosphoproteinHLA-A|*|01-012FLARGIVFMnsp6HLA-A|*|02-01|;|HLA-A|*|02-063MFLARGIVFnsp6HLA-A|*|24-024EFTPFDVVR3C-like|proteinaseHLA-A|*|33-035FAIGLALYYnsp13HLA-A|*|26-016RNYVFTGYRnsp13HLA-A|*|31-017FVVEVVDKYnsp12HLA-A|*|26-018ILHCANFNVnsp12HLA-A|*|02-019KSAGFPFNKnsp12HLA-A|*|11-0110RQLLFVVEVnsp12HLA-A|*|02-0611HSIGFDYVYnsp14HLA-A|*|26-0112LQL…	HLA-A|HLA-A	2
HSIGFDYVY	7836868	10.1016/j.meegid.2021.104712	body	The|epitope|HSIGFDYVY|and|STQWSLFFF|be|find|to|be|bind|with|a|low|binding|energy|(|−9.2|kcal|/|mol|)|with|HLA|A|*|0101|.	STQWSLFFF|HLA|A	3
HSIGFDYVY	7836868	10.1016/j.meegid.2021.104712	body	The|eight|epitope|,|HSIGFDYVY|,|STQWSLFFF|,|TQWSLFFFL|,|SVLLFLAFV|,|EFTPFDVVR|,|FAIGLALYY|,|FVVFLLVTL|,|SYFIASFRL|be|find|to|be|the|top|5|binder|for|at|least|two|HLA|molecule|indicate|their|potential|as|epitope|for|the|5|HLA|allele|that|be|test|here|.	STQWSLFFF|EFTPFDVVR|HLA|molecules|epitopes	5
HSMQNCVLK	7540743	10.1098/rsos.201141	body	leader|protein|(|nsp1|)|nsp2|nsp3|nsp4|3C-like|proteinase|nsp6|nsp7|nsp8|nsp9|nsp10|RdRP|helicase|3′-5′|exonuclease|endoRNAse|ribose|methyl|transferase|HVGEIPVAY|NMMVTNNTF|LVAEWFLAY|not|among|top|scorer|in|many|allele|VVAFNTLLF|all|allele|except|HLA-A|*|02-01|,|HLA-A|*|03-01|,|HLA-B|*|07-02|,|HLA-B|*|08-01|,|HLA-B|*|27-05|,|HLA-B|*|39-01|,|HLA-B|*|40-01|QTFSVLACY|MLVYCFLGY|all|allele|except|HLA-A…	leader|protein|nsp1|HLA-A|HLA-A|HLA-B|HLA-B|HLA-B|HLA-B|HLA-B|HLA-A|HLA-A|HLA-B|HLA-B|HLA-A|HLA-A|HLA-B|HLA-B|HLA-A|HLA-A|HLA-A|HLA-B|HLA-A|HLA-A|HLA-A|HLA-B|HLA-B|HLA-B|HLA-B|HLA-B|TTLPVNVAF|HLA-A|HLA-B|HLA-A|HLA-A|HLA-B|HLA-B|HLA-A|HLA-A|HLA-A|HLA-B|HLA-B|HLA-B|HLA-A|HLA-A|HLA-B|HLA-B|HLA-A|HLA-B|HLA-B|HLA-A|HLA-A|HLA-A|HLA-B|HLA-B|HLA-B|HLA-B|HLA-A|HLA-B|HLA-A|HLA-A|HLA-A|HLA-B|PQLEQPYVF|HSMQN…	81
HSSGVTREL	8185308	10.1016/j.celrep.2021.109305	body	In|Calu|-|3|cell|,|FTIGTVTLK|be|derive|from|ORF3a|and|match|the|A∗68|:|01|allele|,|and|HSSGVTREL|be|derive|from|nsp1|and|match|the|C∗15|:|02|allele|.	FTIGTVTLK|HSSGVTREL|nsp1	3
HSYFTSDYYQLYSTQ	8017916	10.1016/j.meegid.2021.104823	body	Table|1|DNA|sequence|of|Protein|Length|BLAST|Specificity|%|of|BLAST|Specificity|Coding|Starting|Ending|Length|Coded|Conserved|Region|(|CnR|)|Sequence|of|CnR|Score|of|CnR|Score|as|Query|Coverage|Region|(|CR|)|Coordinate|Coordinate|of|Protein|Protein|7622-GTTAATTGTGATACATTCTGTGCTGGTAGTACATTTATTAGTGATGAAGTTGCGAGAGAC-7681|VNCDTFCAGSTFISDEVARD|60|111|100|ORF1ab|266|21|,|552|21|,|287|NSP3|8918-TTACCTAG…	CnR|CnR|Spike|glycoprotein|24|Spike|glycoprotein|25|Membrane|glycoprotein|27|Membrane|glycoprotein|28|T-cell|epitopes|epitopes	17
HSYFTSDYYQLYSTQ	8017916	10.1016/j.meegid.2021.104823	body	Table|2|Protein|Cod|Type|MHC-I|restricted|T-cell|MHC-II|restricted|T-cell|B-cell|sequence|Proteins|Epitope|Alleles|Scaled|Score|of|Epitope|Alleles|Scaled|Score|of|Epitope|Scaled|Score|of|Immunogenicity|Antigenicity|Immunogenicity|Antigenicity|Immunogenicity|Antigenicity|VNCDTFCAGSTFISDEVARD|NSP3|Immunogenic|STFISDEVAR|HLA-A|*|68-01|0.91|0.23|FCAGSTFISDEVARD|HLA-DRB3|*|01-01|0.99|0.03|CDTFCAGSTFIS…	Table|2|Protein|DQB1|ILMTARTVY|HLA-B|VENPDILRVY|HLA-B|DQB1|DQB1|HLA-B|DPB1|HLA-B|DPB1|HLA-B|HLA-B|PKGIMMNVAKYTQLC|HLA-DRB3|HLA-B|DPB1|DPB1|Membrane|glycoprotein|DPB1|HLA-B|glycoprotein|Immunogenic|SSDNIALLV|HLA-A|HLA-DRB3|IGYYRRATRRIRGGD|HLA-DRB1|MHC-II|restricted|T-cell|epitopes|IEDB	37
HSYFTSDYYQLYSTQ	8017916	10.1016/j.meegid.2021.104823	body	Table|3|Coded|MHC-I|restricted|T-cell|MHC-II|restricted|T-cell|B-cell|Proteins|Epitopes|Epitopes|Epitopes|NSP3|STFISDEVAR|FCAGSTFISDEVARD|CDTFCAGSTFISDEVA|DTFCAGSTF|DTFCAGSTFISDEVA|NSP4|YTPSKLIEY|VGNICYTPSKLIEYT|AVGNICYTPSKLIEYT|FSAVGNICY|NSP6|TVYDDGARR|ASAVVLLILMTARTV|LILMTARTVYDDGARR|ILMTARTVY|SGFKLKDCVMYASAVV|NSP8|TTAAKLMVV|LNIIPLTTAAKLMVV|LNIIPLTTAAKLMVVI|NIIPLTTAAK|RdRp|VENPDILRVY|ILRVYANLGE…	MHC-I|NSP3|epitopes	3
HSYFTSDYYQLYSTQ	8017916	10.1016/j.meegid.2021.104823	body	Table|6|MHC-I|restricted|T-cell|epitope|Positively|charge|Negatively|charge|Polarity|Non|polarity|Aliphaticity|Aromaticity|Acidicity|Basicity|Hydrophobicity|Hydrophilicity|Neutral|Hydroxylic|Sulphur|content|FCAGSTFISDEVARD|0.067|0.2|0.267|0.467|0.333|0.133|0.2|0.067|0.533|0.067|0.467|0.2|0.067|DTFCAGSTFISDEVA|0|0.2|0.333|0.467|0.333|0.133|0.2|0|0.6|0|0.533|0.267|0.067|VGNICYTPSKLIEYT|0.067|0.067|…	Table|6|MHC-I|restricted|T-cell|epitopes|B-cell|epitopes	8
HSYFTSDYYQLYSTQ	8017916	10.1016/j.meegid.2021.104823	body	Table|7|B-cell|T-cell|epitope|Positively|charge|Negatively|charge|Polarity|Non|polarity|Aliphaticity|Aromaticity|Acidicity|Basicity|Hydrophobicity|Hydrophilicity|Neutral|Hydroxylic|Sulphur|content|CDTFCAGSTFISDEVA|0|0.188|0.375|0.438|0.312|0.125|0.188|0|0.625|0|0.5|0.25|0.125|AVGNICYTPSKLIEYT|0.062|0.062|0.375|0.438|0.438|0.125|0.062|0.062|0.562|0.188|0.312|0.188|0.062|LILMTARTVYDDGARR|0.188|0.12…	Table|7|B-cell|T-cell|epitopes|MHC-I|MHC-II|restricted|T-cell|epitopes	10
HSYFTSDYYQLYSTQ	8017916	10.1016/j.meegid.2021.104823	body	Table|8|MHC-I|epitope|PDB|ID|Score|from|AutoDock|Vina|Z-Score|MHC-II|epitope|PDB|ID|Score|from|Autodock|Vina|Z|-Score|STFISDEVAR|4HWZ|:|A|−7.905|−9.09|FCAGSTFISDEVARD|2Q6W|:|B|−8.081|−8.97|DTFCAGSTF|2HN7|:|A|−7.164|−8.95|DTFCAGSTFISDEVA|4Z7U|:|A|;|4Z7U|:|B|−7.712|−9.27|YTPSKLIEY|2HN7|:|A|−9.143|−8.95|VGNICYTPSKLIEYT|4I5B|:|B|−7.002|−8.77|FSAVGNICY|3BO8|:|A|−7.356|−8.98|TVYDDGARR|4HWZ|:|A|−8.450|−…	MHC-I|MHC-II|MHC-I|MHC-II|restricted|T-cell|epitopes	7
HVISTSHKL	7425717	10.1016/j.humimm.2020.08.001	body	Protein|Peptide|ID|Peptide|sequence|Position|(|star-end|)|Percentile|Rank|Viral|antigenicity|Toxicity|and|Allergenicity|HLA-I|interact|allele|NSP7|P1|LRVESSSKL|20–28|1.60|0.60|Negative|C|*|06|:|02|P2|LSMQGAVDI|60–68|1.50|0.78|Negative|C|*|01|:|02|,|C|*|02|:|02|,|C|*|04|:|01|,|C|*|12|:|02|P3|EMLDNRATL|74–82|0.17|0.63|Negative|B|*|08|:|01|,|C|*|01|:|02|,|C|*|02|:|02|,|C|*|06|:|02|,|C|*|12|:|02|,|NS…	NSP8|P18|P22|P24|P27|P28|P30|P31|P32|P76	10
IAIPTNFTISVTTEI	7902242	10.1007/s12033-021-00303-0	body	Table|3|Human|class|I|epitope|in|predict|model|4|Antigenicity|score|Percentile|rank|Allele|Toxicity|End|Start|Peptide|0.7571|0.01|HLA|-|A|*|03|:|01|Non|-|toxin|1552|1544|KTFPPTEPK|0.7571|0.01|HLA|-|A|*|11|:|01|Non|-|toxin|1552|1544|KTFPPTEPK|0.8132|0.01|HLA|-|A|*|11|:|01|Non|-|toxin|755|747|VTYVPAQEK|0.7014|0.01|HLA|-|A|*|03|:|01|Non|-|toxin|710|702|ASANLAATK|1.4278|0.01|HLA|-|B|*|35|:|01|Non|-|t…	Table|3|Human|class|I|epitopes|HLA|-|A|HLA|-|A|HLA|-|A|HLA|-|A|HLA|-|B|HLA|-|B|HLA|-|B|HLA|-|B|HLA|-|A|HLA|-|A|HLA|-|B|HLA|-|B|HLA|-|B|HLA|-|B|HLA|-|B|HLA|-|A|HLA|-|B|HLA|-|A|HLA|-|B|HLA|-|A|HLA|-|B|HLA|-|B|HLA|-|B|HLA|-|B|toxin|1257|1249|FPRGQGVPI|Table|4|Human|MHC|class|II|epitopes|DRB1|DRB1|DRB1|DRB1|DRB1|DRB1|DRB1|DRB1|DRB1|DRB1|DRB1|toxin|409|395|AIPTNFTISVTTEIL|0.7719|0.4|HLA|DRB1|toxin|408…	189
IAIVMVTIM	7328648	10.1016/j.virusres.2020.198082	body	Seven|MHC|class|-|I|binding|epitope|from|S|,|M|and|N|protein|(|‘|LPIGINITRF|’|and|‘|IAIVMVTIM|’|for|S|,|‘|EQWNLVIGF|’|,|‘|LVIGAVILR|’|,|and|‘|DSGFAAYSRY|’|for|M|,|and|‘|GKMKDLSPRW|’|and|‘|SSRSRNSSR|’|for|N|protein|)|,|be|predict|to|be|non|-|allergic|and|non|-|toxic|.	I|binding|epitopes|N|protein|‘|LPIGINITRF|’|‘|IAIVMVTIM|’|‘|DSGFAAYSRY|’|SSRSRNSSR|’|N|protein	18
IAIVMVTIM	7328648	10.1016/j.virusres.2020.198082	body	The|peptide|‘|LPIGINITRF|’|and|‘|IAIVMVTIM|’|from|S|protein|be|predict|to|bind|to|HLA|-|B35|:|01|,|HLA|-|B|*|51|:|01|,|and|HLA|-|B|*|53|:|01|.	‘|IAIVMVTIM|’|HLA|B35|HLA|-|B|HLA|-|B	11
IAIVMVTIM	7328648	10.1016/j.virusres.2020.198082	body	Similarly|,|both|epitope|‘|LPIGINITRF|’|and|‘|IAIVMVTIM|’|show|strong|and|stable|bonding|with|HLA|-|B|*|51|:|01|(|1E27|)|residue|(|Fig|.	epitope|‘|LPIGINITRF|’|‘|IAIVMVTIM|’|HLA|-|B	10
IAIVMVTIM	7328648	10.1016/j.virusres.2020.198082	body	3C|-|D|)|(|docking|score|of|-|14.4615|kcal|/|mol|for|‘|LPIGINITRF|’|and|-|18.3599|kcal|/|mol|for|‘|IAIVMVTIM|’|)|,|and|HLA|-|B|*|53|:|01|(|PDB|ID|:|1A1O|)|residue|(|Fig|.	‘|LPIGINITRF|’|‘|IAIVMVTIM|’|HLA|-|B	9
IAIVMVTIM	7328648	10.1016/j.virusres.2020.198082	body	3D|-|F|)|(|docking|score|of|-|13.9565|kcal|/|mol|for|‘|LPIGINITRF|’|and|-|14.1208|kcal|/|mol|for|‘|IAIVMVTIM|’|)|,|respectively.Fig|.	‘|LPIGINITRF|’|‘|IAIVMVTIM|’	6
IAIVMVTIM	7328648	10.1016/j.virusres.2020.198082	body	Two|epitope|‘|LPIGINITRF|’|and|‘|IAIVMVTIM|’|with|HLA|-|B|:|*|35|:|01|(|PDB|ID|1A9E|)|(|A|-|B|)|,|HLA|-|B|*|51|:|01|(|PDB|ID|1E27|)|(|C|-|D|)|,|and|HLA|-|B|*|53|:|01|(|PDB|ID|1A1O|)|(|E|-|F|)|,|respectively.Fig|.	epitopes|‘|IAIVMVTIM|’|HLA|-|B|HLA|-|B|HLA|-|B|E|-|F	16
IAIVMVTIM	8148159	10.3390/antibiotics10050535	body	Similarly|,|in|the|USA|isolate|,|the|epitope|‘|IAIVMVTIM|’|which|be|unique|to|the|USA|variant|,|possess|strong|binding|interaction|with|HLA|-|B|*|51|:|01|.	epitope|‘|IAIVMVTIM|’|HLA|-|B	7
IAIVMVTIM	7321027	10.1016/j.intimp.2020.106738	body	,|India|Surface|glycoprotein|*|YLQPRTFLL|*|GVYFASTEK|*|EPVLKGVKL|*|VVNQNAQAL|*|WTAGAAAYY|S|*|(|0.45|)|%|*|(|0.71|)|%|*|(|1.23|)|%|*|(|0.47|)|%|*|(|0.63|)|%|0.5|0.83|/|0.64|0.58|/|0.98|0.73|/|0.61|0.77|/|0.78|0.82|/|0.54|One|overlap|CTL|epitope|between|MERS‐CoV|and|2019‐nCoV|with|one|gap|and|one|mismatch|,|India|Spike|protein|*|RISNCVADY|*|CVADYSVLY|*|RSFIEDLLF|*|RVDFCGKGY|*|MTSCCSCLK|*|VLKGVKLHY|…	glycoprotein|YLQPRTFLL|*|GVYFASTEK|RSFIEDLLF|*|RVDFCGKGY|*|MTSCCSCLK|VLKGVKLHY|S|*|357|*|361|*|815|*|1039|SARS|GAALQIPFAMQMAYRF|*|AFFGMSRIGMEVTPSGTW|*|MAYRFNGIGVTQNVLY|*|MEVTPSGTWL|*|QLIRAAEIRASANLAATK|NLNESLIDL|*|KHWPQIAQFAPSASAFF|*|QALNTLVKQLSSNFGAI|*|LALLLLDRL|*|RLNEVAKNL|*|LLLDRLNQL|*|VLNDILSRL|*|LLNKHIDAYKTFPPTEPK|*|LQLPQGTTL|*|LQLPQGTTL|*|AQFAPSASAFFGMSR|SARS|B|cell|epitopes|SARS|Sudan|MHC|…	303
IAQFAPSASAFFGMS	7574726	10.1016/j.biopha.2020.110914	body	(|A|)|HLA|-|DRB1|*|09|:|01|-|AQFAPSASAFFGMSR|complex|(|B|)|HLA|-|DRB1|*|09|:|01|-|IAQFAPSASAFFGMS|complex|(|C|)|HLA|-|DRB1|*|09|:|01|-|PQIAQFAPSASAFFG|complex|(|D|)|HLA|-|A|*|03|:|01|-|SSPDDQIGY|complex|(|E|)|HLA|-|B|*|35|:|01|-|SSPDDQIGY|complex|.	DRB1|AQFAPSASAFFGMSR|complex|DRB1|IAQFAPSASAFFGMS|complex|DRB1|PQIAQFAPSASAFFG|complex|SSPDDQIGY|complex|HLA|-|B|SSPDDQIGY|complex	16
IAQFAPSASAFFGMS	8017916	10.1016/j.meegid.2021.104823	body	Table|4|Source|Cod|Protein|MHC|-|I|restrict|T|-|cell|Epitope|MHC|-|II|restricted|T|-|cell|Epitope|B|-|cell|Epitope|Spike|glycoprotein|YLQPRTFLL|NA|CVNLTTRTQLPPAYTN|GVYFASTEK|NVTWFHAIHVSGTNG|EPVLKGVKL|SFSTFKCYGVSPTKLND|Spike|glycoprotein|KIADYNYKL|VVFLHVTYV|MDLEGKQGNFKNL|CYGVSPTKL|IGINITRFQ|YYVGYLQPR|VVVLSFELL|FNCYFPLQS|NITNLCPFGE|Spike|glycoprotein|LTDEMIAQY|VASQSIIAYTMSLGA|KEEQIGKCSTR|LLTDEMIAQY…	Table|4|Source|Coded|Proteins|MHC|I|restricted|T|MHC|B|-|cell|Epitopes|glycoprotein|YLQPRTFLL|NA|CVNLTTRTQLPPAYTN|GVYFASTEK|NVTWFHAIHVSGTNG|EPVLKGVKL|SFSTFKCYGVSPTKLND|Spike|glycoprotein|KIADYNYKL|VVFLHVTYV|MDLEGKQGNFKNL|CYGVSPTKL|IGINITRFQ|YYVGYLQPR|VVVLSFELL|FNCYFPLQS|NITNLCPFGE|Spike|glycoprotein|Nucleocapsid|protein|KTFPPTEPK|AQFAPSASAFFGMSR|AGLPYGANK|SSPDDQIGY|IAQFAPSASAFFGMS|SKQLQQSMSSADS|S…	52
IASEFSSLPSYAAFA	7425717	10.1016/j.humimm.2020.08.001	body	Protein|Peptide|ID|Peptide|sequence|Position|(|star-end|)|Percentile|Rank|Viral|antigenicity|Toxicity|and|Allergenicity|IFN-g|induction|HLA-I|interact|allele|NSP7|P32|VVLLSVLQQLRVESS|11–25|0.60|0.50|Negative|Positive|DRB1|*|01|:|01|,|DRB1|*|01|:|02|,|DRB1|*|03|:|01|,|DRB1|*|03|:|07|,|DRB1|*|04|:|01|,|DRB1|*|04|:|02|,|DRB1|*|04|:|04|,|NSP8|P33|IASEFSSLPSYAAFA|2–16|0.13|0.54|Negative|Positive|DRB1|…	P32|DRB1|DRB1|DRB1|DRB1|DRB1|DRB1|NSP8|DRB1|DRB1|DRB1|DRB1|DRB1|DRB1|DRB1|DRB1|DRB1|DRB1|DRB1|DRB1|DRB1|DRB1|P39|DRB1|DRB1|P41|DRB1|DRB1|DRB1|DRB1|DRB1|DRB1|DRB1|DRB1|DRB1|DRB1|DRB1|DRB1|DRB1|DRB1|DRB1|DRB1|DRB1|DRB1|P48|DRB1|DRB1|DRB1|DRB1|P50|DRB1|DRB1|DRB1|DRB1|DRB1|DRB1|DRB1|DRB1|DRB1|DRB1|DRB1|P59|DRB1|DRB1|P65|DRB1|DRB1|DRB1|DRB1|P67|DRB1|DRB1|DRB1|DRB1|DRB1|P70|DRB1|DRB1|DRB1|P71|DRB1|P73|…	96
IELSLIDFY	7995392	10.1186/s12859-021-04045-3	body	Also|,|one|peptide|of|eight|amino|acid|(|GTSPARMA|)|,|detect|in|the|Poliovirus|VP1|sequence|,|match|with|the|N|protein|of|the|SARS-CoV-2.Table|1Description|of|similar|pattern|of|more|than|five|amino-acid|obtain|in|vaccine|antigenic|protein|and|SARS-CoV-2|proteinsVaccineNo|of|similar|segmentVaccine|proteinSARS-CoV-2|proteinDesignationSegmentPositionDesignationSegmentPositionPoliovirus2VP1|protein|…	N|protein|vaccine|antigenic|proteins|Sabin|1|GTAPARIS188–195NGTSPARMA203–211VP1|protein|Sabin|3|LDPLSE289–295SLDPLSE293–299Measles2Fusion|proteinQECLRG359–364ORF6QECVRG21–27IQVGSRR433–440ORF8IRVGARK47–54Streptococcus|pneumoniae2Capsular|polysaccharide|biosynthesis|protein|serotype19F|IGFLAGVI182–190SLGFIAGLI1218–1226Capsular|polysaccharide|biosynthesis|protein|serotype19F|10|amino-acids|each|hema…	32
IELSLIDFY	7995392	10.1186/s12859-021-04045-3	body	“|IELSLIDFYL|”|be|represent|by|a|substring|“|IELSLIDFY|”|that|show|the|high|antigenicity|score|of|0.59|among|all|the|predict|epitope|.	IELSLIDFYL|”|epitopes	3
IERFVSLAI	7309412	10.12688/f1000research.23458.2	body	No|predict|IC50|value|of|&|lt|;|500|nM|be|find|for|HLA-C|*|0401|common|human|coronavirus|IC50|prediction|by|ANN|4.0|program|of|IEDB|software|(|only|IC50|valuesof|&|lt|;|500|nM|be|show|)|Mature|Group|II|Group|I|HLA-A|HLA-B|HLA-C|SARS-CoV-2|source|protein|Sequence|(|9aa|)|OC43|HKU1|229E|NL63|*|0101|*|0201|*|0301|*|2402|*|2601|*|0702|*|0801|*|1501|*|2705|*|3901|*|4001|*|5801|*|0303|*|0401|ORF1ab|300…	HLA-C|IEDB|OC43|HKU1	4
IGYYRRATR	8017916	10.1016/j.meegid.2021.104823	body	Table|1|DNA|sequence|of|Protein|Length|BLAST|Specificity|%|of|BLAST|Specificity|Coding|Starting|Ending|Length|Coded|Conserved|Region|(|CnR|)|Sequence|of|CnR|Score|of|CnR|Score|as|Query|Coverage|Region|(|CR|)|Coordinate|Coordinate|of|Protein|Protein|7622-GTTAATTGTGATACATTCTGTGCTGGTAGTACATTTATTAGTGATGAAGTTGCGAGAGAC-7681|VNCDTFCAGSTFISDEVARD|60|111|100|ORF1ab|266|21|,|552|21|,|287|NSP3|8918-TTACCTAG…	CnR|CnR|Spike|glycoprotein|24|Spike|glycoprotein|25|Membrane|glycoprotein|27|Membrane|glycoprotein|28|T-cell|epitopes|epitopes	17
IGYYRRATR	8017916	10.1016/j.meegid.2021.104823	body	Table|2|Protein|Cod|Type|MHC-I|restricted|T-cell|MHC-II|restricted|T-cell|B-cell|sequence|Proteins|Epitope|Alleles|Scaled|Score|of|Epitope|Alleles|Scaled|Score|of|Epitope|Scaled|Score|of|Immunogenicity|Antigenicity|Immunogenicity|Antigenicity|Immunogenicity|Antigenicity|VNCDTFCAGSTFISDEVARD|NSP3|Immunogenic|STFISDEVAR|HLA-A|*|68-01|0.91|0.23|FCAGSTFISDEVARD|HLA-DRB3|*|01-01|0.99|0.03|CDTFCAGSTFIS…	Table|2|Protein|DQB1|ILMTARTVY|HLA-B|VENPDILRVY|HLA-B|DQB1|DQB1|HLA-B|DPB1|HLA-B|DPB1|HLA-B|HLA-B|PKGIMMNVAKYTQLC|HLA-DRB3|HLA-B|DPB1|DPB1|Membrane|glycoprotein|DPB1|HLA-B|glycoprotein|Immunogenic|SSDNIALLV|HLA-A|HLA-DRB3|IGYYRRATRRIRGGD|HLA-DRB1|MHC-II|restricted|T-cell|epitopes|IEDB	37
IGYYRRATR	8017916	10.1016/j.meegid.2021.104823	body	Table|3|Coded|MHC-I|restricted|T-cell|MHC-II|restricted|T-cell|B-cell|Proteins|Epitopes|Epitopes|Epitopes|NSP3|STFISDEVAR|FCAGSTFISDEVARD|CDTFCAGSTFISDEVA|DTFCAGSTF|DTFCAGSTFISDEVA|NSP4|YTPSKLIEY|VGNICYTPSKLIEYT|AVGNICYTPSKLIEYT|FSAVGNICY|NSP6|TVYDDGARR|ASAVVLLILMTARTV|LILMTARTVYDDGARR|ILMTARTVY|SGFKLKDCVMYASAVV|NSP8|TTAAKLMVV|LNIIPLTTAAKLMVV|LNIIPLTTAAKLMVVI|NIIPLTTAAK|RdRp|VENPDILRVY|ILRVYANLGE…	MHC-I|NSP3|epitopes	3
IGYYRRATR	8017916	10.1016/j.meegid.2021.104823	body	Table|4|Source|Cod|Protein|MHC-I|restricted|T-cell|Epitopes|MHC-II|restricted|T-cell|Epitopes|B-cell|Epitopes|Spike|glycoprotein|YLQPRTFLL|NA|CVNLTTRTQLPPAYTN|GVYFASTEK|NVTWFHAIHVSGTNG|EPVLKGVKL|SFSTFKCYGVSPTKLND|Spike|glycoprotein|KIADYNYKL|VVFLHVTYV|MDLEGKQGNFKNL|CYGVSPTKL|IGINITRFQ|YYVGYLQPR|VVVLSFELL|FNCYFPLQS|NITNLCPFGE|Spike|glycoprotein|LTDEMIAQY|VASQSIIAYTMSLGA|KEEQIGKCSTR|LLTDEMIAQY|LTDE…	Table|4|Source|Coded|Proteins|MHC-I|MHC-II|B-cell|Epitopes|Spike|glycoprotein|YLQPRTFLL|NA|CVNLTTRTQLPPAYTN|GVYFASTEK|NVTWFHAIHVSGTNG|EPVLKGVKL|SFSTFKCYGVSPTKLND|Spike|glycoprotein|KIADYNYKL|VVFLHVTYV|MDLEGKQGNFKNL|CYGVSPTKL|IGINITRFQ|YYVGYLQPR|VVVLSFELL|FNCYFPLQS|NITNLCPFGE|Spike|glycoprotein|Nucleocapsid|protein|KTFPPTEPK|AQFAPSASAFFGMSR|AGLPYGANK|SSPDDQIGY|IAQFAPSASAFFGMS|SKQLQQSMSSADS|SSPDDQI…	48
IGYYRRATR	8017916	10.1016/j.meegid.2021.104823	body	Table|5|MHC-I|restricted|T-cell|epitope|Positively|charge|Negatively|charge|Polarity|Non|polarity|Aliphaticity|Aromaticity|Acidicity|Basicity|Hydrophobicity|Hydrophilicity|Neutral|Hydroxylic|Sulphur|content|STFISDEVAR|0.1|0.2|0.3|0.4|0.3|0.1|0.2|0.1|0.5|0.1|0.5|0.3|0|DTFCAGSTF|0|0.111|0.444|0.444|0.222|0.222|0.111|0|0.667|0|0.556|0.333|0.111|YTPSKLIEY|0.111|0.111|0.444|0.333|0.333|0.222|0.111|0.1…	Table|5|MHC-I|restricted|T-cell|epitopes|MHC-II|restricted|T-cell|epitopes	10
IGYYRRATR	8017916	10.1016/j.meegid.2021.104823	body	Table|6|MHC-I|restricted|T-cell|epitope|Positively|charge|Negatively|charge|Polarity|Non|polarity|Aliphaticity|Aromaticity|Acidicity|Basicity|Hydrophobicity|Hydrophilicity|Neutral|Hydroxylic|Sulphur|content|FCAGSTFISDEVARD|0.067|0.2|0.267|0.467|0.333|0.133|0.2|0.067|0.533|0.067|0.467|0.2|0.067|DTFCAGSTFISDEVA|0|0.2|0.333|0.467|0.333|0.133|0.2|0|0.6|0|0.533|0.267|0.067|VGNICYTPSKLIEYT|0.067|0.067|…	Table|6|MHC-I|restricted|T-cell|epitopes|B-cell|epitopes	8
IGYYRRATR	8017916	10.1016/j.meegid.2021.104823	body	Table|8|MHC-I|epitope|PDB|ID|Score|from|AutoDock|Vina|Z-Score|MHC-II|epitope|PDB|ID|Score|from|Autodock|Vina|Z|-Score|STFISDEVAR|4HWZ|:|A|−7.905|−9.09|FCAGSTFISDEVARD|2Q6W|:|B|−8.081|−8.97|DTFCAGSTF|2HN7|:|A|−7.164|−8.95|DTFCAGSTFISDEVA|4Z7U|:|A|;|4Z7U|:|B|−7.712|−9.27|YTPSKLIEY|2HN7|:|A|−9.143|−8.95|VGNICYTPSKLIEYT|4I5B|:|B|−7.002|−8.77|FSAVGNICY|3BO8|:|A|−7.356|−8.98|TVYDDGARR|4HWZ|:|A|−8.450|−…	MHC-I|MHC-II|MHC-I|MHC-II|restricted|T-cell|epitopes	7
IGYYRRATR	7395940	10.1186/s40249-020-00713-3	body	Table|4|HLA|class-I|allele|binding|epitope|predict|by|IEDB|server|Peptide|Position|HLA|class-I|allele|Vaxijen|score|LSPRWYFYY|104–112|HLA-A|*|0101|,|HLA-A|*|3002|,|HLA-B|*|5701|,|HLA-A|*|1101|,|HLA-A|*|2601|,|HLA-B|*|5801|,|HLA-A|*|2402|,|HLA-A|*|3101|,|HLA-B|*|3501|,|HLA-B|*|1501|,|HLA-A|*|0301|,|HLA-A|*|6801|1.2832|RSRNSSRNS|189–197|HLA-A|*|3001|1.1144|IGYYRRATR|84–92|HLA-A|*|3101|,|HLA-A|*|330…	binding|epitopes|IEDB|HLA-A|HLA-A|HLA-B|HLA-A|HLA-A|HLA-B|HLA-A|HLA-A|HLA-B|HLA-B|HLA-A|HLA-A|HLA-A|HLA-A|HLA-A|HLA-A|HLA-A|HLA-A|HLA-A|HLA-A|HLA-A|HLA-A|HLA-A|HLA-A|HLA-A|HLA-A|HLA-A|HLA-A|HLA-A|HLA-B|HLA-B|HLA-B|HLA-B|HLA-B|binding|epitopes|IEDB|HLA|class-II	42
IGYYRRATR	7395940	10.1186/s40249-020-00713-3	body	Table|6|Class-I|immunogenicity|Peptide|Position|Class-I|immunogenecity|LSPRWYFYY|104–112|0.35734|RSRNSSRNS|189–197|0.1499|IGYYRRATR|84–92|−0.00164|FTALTQHGK|53–61|−0.0226|KSAAEASKK|249–257|−0.07922|FPRGQGVPI|66–74|−0.26664|Peptide|select|and|multi-epitope|base|vaccine|design|To|induce|humoral|and|cellular|immune|response|simultaneously|,|five|peptide|that|contain|four|linear|B-cell|epitope|and|th…	B-cell|epitopes|T-cell|epitopes	4
IGYYRRATR	7831793	10.1016/j.intimp.2020.107276	body	Spike|glycoprotein|LSPRWYFYY|IKLDDKDPN|EVRQIAPGQTGKIADY|RSRNSSRNS|RSGARSKQR|GCLIGAEHVNNSYECD|IGYYRRATR|RIGMEVTPS|FAMQMAYRFNGIGVTQ|Naz|et|al|.	Spike|glycoprotein	2
IGYYRRATR	7409810	10.7717/peerj.9541	body	Epitope|Antigenic|IFN|Binding|affinity|Affinity|(|nM|)|MHC|Envelope|1|FLLVTLAIL|0.9645|0.103076|DRB1_0103|,|DRB3_0301|9|,|440.3|,|654.2|11|ORF8|2|LGIITTVAA|0.8663|0.10392924|DRB1_0801|646.6|30|3|WYIRVGARK|1.1953|0.10404837|DRB5_0101|,|DRB4_0103|,|DRB1_0801|661.7|,|25.5|,|228.8|10|ORF9|4|IGYYRRATR|0.888|0.47631827|DRB4_0103|,|DRB1_0801|62.7|,|480.3|12|5|VILLNKHID|0.5902|0.18486858|DRB1_0801|309.6|…	Epitope|CD4|T|cell|epitopes|B|cell|epitopes|IFN	9
IGYYRRATR	7754929	10.1080/21645515.2020.1823777	body	The|epitope|sequence|,|amino|acid|position|and|its|presented|HLA|allele|of|SARS-CoV-2|N|protein|by|cluster|analysis|Cluster|Number|Epitope|Number|Alignment|Epitope|Amino-acid|Position|HLA|Alleles|1.1|Consensus|DGKMKDLSPRWYFYYL|-|98–113|1|DGKMKDLSPRWYFY–|DGKMKDLSPRWYFY|98–111|A|*|30|:|02|2|-GKMKDLSPRWYFY–|GKMKDLSPRWYFY|99–111|A|*|30|:|02|,|A|*|29|:|02|3|–KMKDLSPRWYFYY-|KMKDLSPRWYFYY|100–112|A|*|30…	SARS-CoV-2|N|protein|A|*|31|:|01|5|–KMKDLSPRWY|–|KMKDLSPRWY|100–109|A|–|-SPRWYFYYL|SPRWYFYYL|105–113|B	19
IGYYRRATR	7754929	10.1080/21645515.2020.1823777	body	The|epitope|conservancy|analysis|result|for|N|protein|among|the|13|coronavirus|Identity|percentage|(|%|)|Name|Epitope|sequence|Length|Percent|of|protein|sequence|match|YP_009724397.2|QHR84456.1|AVP78049.1|ALK02467.1|ATO98142.1|ACZ72030.1|YP_009825061.1|AWH65950.1|AVV62533.1|YP_009555245.1|YP_173242.1|ARU07605.1|YP_003771.1|NP|1|DGKMKDLSPRWYFYYL|98-113|16|15.38|%|(|2|/|13|)|100.00|100.00|93.75|93.…	N|protein|NP|2|NP|3|NP|4|NP|5|NP|6|NP|7|NP|8|NP|9|NP|10|NP|11|NP|14|Amino-acid|position|Table|7	28
IGYYRRATR	7754929	10.1080/21645515.2020.1823777	body	The|epitope|sequence|and|its|presented|HLA|allele|of|the|14|combination|epitope|Protein|Epitope|sequence|HLA|Allele|N|protein|IAQFAPSASAFF|304-315|A|*|23|:|01|,|B|*|15|:|01|,|B|*|15|:|02|,|B|*|15|:|25|,|B|*|35|:|01|,|C|*|03|:|02|,|C|*|03|:|03|,|C|*|03|:|04|,|C|*|12|:|03|,|C|*|14|:|02|,|C|*|16|:|01|MSRIGMEVTPSGTWLTY|317-333|A|*|29|:|02|,|A|*|30|:|02|,|B|*|18|:|01|,|B|*|35|:|01|,|B|*|44|:|02|,|B|*|…	N|protein|IAQFAPSASAFF|304-315|A|epitopes|epitopes	7
IGYYRRATR	7902242	10.1007/s12033-021-00303-0	body	Table|1|BALB|/|c|MHC|class|I|epitope|in|predict|model|Antigenicity|score|Percentile|rank|Allele|Length|End|Start|Peptide|Model|1|1.426|0.3|H-2-Kd|9|69|61|CYGVSPTKL|0.596|0.3|H-2-Dd|9|195|187|YQPYRVVVL|0.578|0.64|H-2-Kd|9|178|170|CYFPLQSYG|0.5003|0.7|H-2-Kd|9|40|32|VYAWNRKRI|0.5107|0.8|H-2-Dd|9|179|171|YFPLQSYGF|0.5453|0.92|H-2-Ld|9|174|166|EGFNCYFPL|Model|2|1.4263|0.3|H-2-Kd|9|69|61|CYGVSPTKL|0.5…	Table|1|BALB|c|MHC|class|I|epitopes|H-2-Dd|9|179|171|YFPLQSYGF|0.5453|0.92|H-2-Ld|9|174|166|EGFNCYFPL|Table|2|BALB|/|c|MHC|class|II|epitopes|MCHI|MHCII|MHCI|epitopes	33
IGYYRRATR	7902242	10.1007/s12033-021-00303-0	body	Among|the|predict|peptide|,|IGYYRRATR|and|YYRRATRRI|from|N|protein|and|FRLFARTRS|,|FIASFRLFA|and|FARTRSMWS|from|M|be|predict|to|interact|by|human|allele|.	IGYYRRATR|YYRRATRRI|N|protein	4
IGYYRRATR	7111852	10.1016/j.virol.2005.11.042	body	Table|1|T-cell|IFN-γ|ELISpot|positive|N-peptide|sequence|N|peptide|IFN-γ|SFC|/|10|splenocyte|(|mean|±|SD|)|Number|N-aa|Sequence|p-hLAMP-N|p-N|N-GST|11|76–93|NTNSGPDDQIGYYRRATR|57|±|2|3|±|2|6|±|1|12|80–99|GPDDQIGYYRRATRRVRGGD|429|±|8|266|±|18|46|±|12|13|84–101|QIGYYRRATRRVRGGDGK|377|±|11|209|±|6|55|±|6|14|92–109|TRRVRGGDGKMKELSPRW|309|±|13|212|±|7|24|±|5|15|100–114|GKMKELSPRWYFYYL|75|±|12|55|±|7|9…	N-GST|11|76–93|NTNSGPDDQIGYYRRATR|57|±|2|3|±|2|6|±|1|12|80–99|GPDDQIGYYRRATRRVRGGD|429|±|8|266|±|18|46|±|12|13|84–101|20|23|±|3|2|±|1|51|352–366|ILLNKHIDAYKTFPP|137|±|10|34|±|8|38|±|4|52|353–370|amino|acid|region	51
IGYYRRATR	7111852	10.1016/j.virol.2005.11.042	body	Table|2|Correlation|of|ELISpot-positive|peptide|and|computational|prediction|of|N-specific|H2|binding|motif|IFN-γ|N|peptide|PRED|H2|allele|H2-K|H2-L|H2-D|I-A|I-E|76|NTNSGPDDQIGYYRRATR|93|–|–|SGPDDQIGY|–|–|80|GPDDQIGYYRRATRRVRGGD|99|YYRRATRRV|GPDDQIGYY|IGYYRRATR|GYYRRATRR|GYYRRATRR|GYYRRATRR|84|QIGYYRRATRRVRGGDGK|101|YYRRATRRV|–|IGYYRRATR|GYYRRATRR|RRVRGGDGK|GYYRRATRR|92|TRRVRGGDGKMKELSPRW|109|–|–…	–|RRVRGGDGK|VRGGDGKMK|GKMKELSPR|100|GKMKELSPRWYFYYL|114|ELSPRWYFY|LSPRWYFYY|LSPRWYFYY|–|GKMKELSPR|SPRWYFYYL|LSPRWYFYY|130|GIVWVATEGALNTPKDHIGT|149|ALNTPKDHI|VWVATEGAL|–|EGALNTPKD|WVATEGALN|TEGALNTPK|241|QQQGQTVTKKSAAEASKK|258|–|–|–|QQGQTVTKK	30
IHFYSKWYIRVGARK	7399176	10.3389/fimmu.2020.01784	body	Epitope|Allele|(|score|)|IC50|ORF8|protein|HFYSKWYIRVGARKS|HLA-DRB1|*|07-01|(|0.06|)|HLA-DRB1|*|01-01|(|0.07|)|32.2|39.5|DFLEYHDVRVVLDFI|HLA-DQA1|*|05-01|/|DQB1|*|02-01|(|0.01|)|HLA-DQA1|*|01-01|/|DQB1|*|05-01|(|0.5|)|276|101.9|IHFYSKWYIRVGARK|HLA-DPA1|*|02-01|/|DPB1|*|01-01|(|0.01|)|HLA-DPA1|*|03-01|/|DPB1|*|04-02|(|0.02|)|HLA-DPA1|*|01-03|/|DPB1|*|02-01|(|0.09|)|281.8|42.8|79.4|nsp9|KGLNNLNRGMV…	DQB1|DQB1|DPB1|DPB1|DPB1|DQB1|DQB1|GPKVKYLYFIKGLNN|HLA-DPA1|DPB1|DPB1|DPB1|DQB1|DQB1|DPB1|DPB1|DPB1|DQB1|DQB1|DQB1|HLA-DPA1|DPB1|DPB1|DQB1|DPB1|DPB1|DPB1|DPB1|epitopes|MHC|molecules	31
IHFYSKWYIRVGARK	7769971	10.1038/s41598-020-79645-9	body	In|addition|,|variant|M|protein|(|T175M|)|and|orf8|variant|(|S24L|and|V62L|)|have|specific|epitope|with|high|antigenicity|value|as|different|from|original|Wuhan|M|and|orf8|proteins.Table|8Epitope|specific|to|select|MHC-II|alleles.ProteinsAlleleStartEndPeptideIC50Percentile|rankAntigenicityVaccine|candidate|epitopesaS|proteinHLA-DRB3|*|02-02115129QSLLIVNNATNVVIK13.080.020.4343|(|probable|antigen|)…	T175M|S24L|V62L|epitopes|orf8|proteins.Table|8Epitopes|V62L|L84S|V62L|P13L|R203K|G204R|P13L|07-01305319AQFAPSASAFFGMSR41.3420.5266|(|probable|antigen|)|aVaccine|candidate|epitopes	22
IINLVQMAPISAMVR	7447814	10.1038/s41598-020-70864-8	body	Protein|Peptide|Residue|Antigenicity|score|Predict|Alleles|Binding|affinity|(|nM|)|Class|I|S|FAMQMAYRF|898–906|1.0278|A|*|24|:|02|142.9|B|*|15|:|01|123.9|B|*|58|:|01|23.4|ORF1ab|LSFKELLVY|4758–4767|0.7234|A|*|01|:|01|371.8|B|*|15|:|01|42.6|B|*|58|:|01|35.7|ORF1ab|MMISAGFSL|6425–6434|1.0248|A|*|02|:|01|6.9|B|*|08|:|01|367.6|B|*|15|:|01|16.2|ORF1ab|MSNLGMPSY|*|2254–2262|0.9272|A|*|01|:|01|184.2|B|*…	Class|II|M|ASFRLFARTRSMWSF|DRB1|DRB1|DRB1|DRB1|DRB1|DRB5|DPA1|DPB1|DPA1|DPB1|DRB1|DRB1|DRB1|DRB1|DRB1|DRB3|DRB5|DRB1|DRB1|DRB3|DQA1|DQB1|DPA1|DPB1|DRB1|DRB1|DRB1|DPA1|DPB1|DPA1|DPB1|DPA1|DPB1|DPA1|DPB1|DPA1|DPB1|DPA1|DPB1|DPA1|DPB1|DPA1|DPB1|DPA1|DPB1|DPA1|DPB1|DPA1|DPB1|DPA1|DPB1|DPA1|DPB1|DRB1|DRB1|DRB1|DQA1|DQB1|DQA1|DQB1|DQA1|DQB1|DQA1|DQB1|DPA1|DPB1|DPA1|DPB1|DPA1|DPB1|DRB1|DRB1|DRB4|DRB1|DR…	225
ILDITPCSF	7968690	10.1371/journal.pone.0248061	body	Other|select|epitope|have|similar|putative|restricted|attachment|such|as|“|ILDITPCSF|”|with|an|antigenicity|score|of|1.184|and|potentially|attach|to|seven|allele|:|HLA|-|A|*|01|:|01|,|HLA|-|C|*|04|:|01|,|HLA|-|C|*|02|:|02|,|HLA|-|C|*|01|:|02|,|HLA|-|B|*|15|:|01|,|HLA|-|A|*|02|:|01|,|HLA|-|B|*|13|:|01|.	epitopes|“|ILDITPCSF|”|HLA|-|A|HLA|-|C|HLA|-|C|HLA|-|C|HLA|-|B|HLA|-|A|HLA|-|B	25
ILDITPCSF	7968690	10.1371/journal.pone.0248061	body	Alleles|Start|End|Length|Peptide|Allergenicity|Antigenicity|HLA|-|A|*|01|:|01|,|HLA|-|B|*|15|:|01|,|HLA|-|C|*|02|:|02|652|660|9|GAEHVNNSY|*|Non|-|allergen|0.9|HLA|-|A|*|01|:|01|,|HLA|-|B|*|15|:|01|,|HLA|-|C|*|02|:|02|,|HLA|-|A|*|03|:|01|,|HLA|-|A|*|30|:|01|733|741|9|KTSVDCTMY|*|Non|-|allergen|1.1824|HLA|-|A|*|01|:|01|,|HLA|-|C|*|02|:|02|,|HLA|-|C|*|01|:|02|723|731|9|TTEILPVSM|*|Non|-|allergen|1.2…	HLA|-|A|HLA|-|B|HLA|-|C|Non|HLA|-|B|HLA|-|C|HLA|-|A|HLA|-|A|Non|HLA|-|A|HLA|-|C|HLA|-|C|Non|HLA|-|A|HLA|-|C|HLA|-|C|HLA|-|C|HLA|-|B|HLA|-|A|HLA|B|*|13|:|01|584|592|9|ILDITPCSF|Non|HLA|-|A|HLA|-|B|HLA|-|A|HLA|-|C|HLA|-|C|HLA|-|B|HLA|-|C|HLA|-|A|HLA|-|B|HLA|-|B|HLA|-|B|HLA|-|A|HLA|-|C|HLA|-|C|HLA|-|A|HLA|-|B|HLA|-|C|HLA|-|B|HLA|-|A|HLA|-|B|HLA|-|C|HLA|-|C|HLA|-|C|HLA|-|A|HLA|-|B|HLA|-|B|HLA|-|A|HLA…	227
ILDITPCSF	8148159	10.3390/antibiotics10050535	body	The|CTL|epitope|‘|ILDITPCSF|’|and|STQDLFLPF|’|of|Wuhan|isolate|,|‘|IAIPTNFTI|’|and|‘|WTAGAAAYY|’|of|England|variant|,|and|the|epitope|‘|VVFLHVTYV|’|,|‘|ILDITPCSF|,|and|‘|FTISVTTEI|’|of|the|USA|isolate|,|‘|FTISVTTEI|’|and|‘|VVFLHVTYV|’|of|the|Indian|isolate|,|and|‘|IAIPTNFTI|’|and|‘|FTISVTTEI|’|of|the|South|African|variant|,|show|the|high|affinity|for|about|9|to16|MHC|I|molecule|,|include|HLA|-|B|…	‘|ILDITPCSF|’|epitopes|VVFLHVTYV|’|‘|ILDITPCSF|VVFLHVTYV|’|MHC|I|molecules|HLA|-|B|HLA|-|A|HLA|-|A|HLA|-|A|HLA|-|A|HLA|-|B|HLA|-|B|HLA|-|B|HLA|-|B|HLA|-|B|SARS	44
ILDITPCSF	8148159	10.3390/antibiotics10050535	body	In|the|Wuhan|isolate|,|peptide|‘|GVVFLHVTY|‘|(|−66.28|kcal|/|mol|)|and|‘|ILDITPCSF|’|(|−58.28|kcal|/|mol|)|show|a|strong|binding|affinity|towards|the|allele|HLA|-|B|*|35|:|01|and|HLA|-|B|*|51|:|01|,|respectively|.	GVVFLHVTY|‘|‘|ILDITPCSF|’|HLA|-|B|HLA|-|B	11
ILDITPCSF	8148159	10.3390/antibiotics10050535	body	Among|these|epitope|,|‘|VVFLHVTYV|’|,|‘|WTAGAAAYY|’|,|‘|GAAAYYVGY|’|,|and|‘|ILDITPCSF|’|be|find|to|be|common|in|the|USA|isolate|.	epitopes|‘|ILDITPCSF|’	4
ILFLALITL	7836868	10.1016/j.meegid.2021.104712	body	Predict|Epitopes|Binding|Energy|(|kcal|/|mol|)|against|HLA-A|*|0101|HLA-A|*|0201|HLA-A|*|0301|HLA-A|*|1101|HLA-A|*|2402|1|FLAFVVFLL|−7.5|−7.1|−7.9|−7.2|−9.3|2|FVVFLLVTL|−8|−7.1|−7.5|−8.8|−9.4|3|SVLLFLAFV|−8.1|−7.9|−7.4|−7.8|−8.2|4|FVLAAVYRI|−7.7|−7.7|−6.5|−6.6|−8.2|5|SFRLFARTR|−7.4|−7|−7.5|−7|−8|6|FLFLTWICL|−8|−7.4|−8|NB|−9.4|7|LWPVTLACF|−7.9|−7.1|−7.5|−8|−8.6|8|SYFIASFRL|−7.6|−7.5|−8.2|−7.3|−9.9…	HLA-A|peptide|binding|groove	4
ILFLALITL	7540743	10.1098/rsos.201141	body	epitope|sequence|spike|(|surface|)|ORF3a|envelope|membrane|ORF6|ORF7a|ORF8|nucleocapsid|ORF10|FVFLVLLPL|FTSDYYQLY|LTALRLCAY|FLFLTWICL|KVSIWNLDY|GTYEGNSPF|IQYIDIGNY|FAPSASAFF|YINVFAFPF|YLQPRTFLL|FLYLYALVY|LIVNSVLLF|YFIASFRLF|NLDYIINLI|FLIVAAIVF|GIIITVAAF|NTASWFTAL|MGYINVFAF|FVTVYSHLL|FLAFVVFLL|HLVDFQVTI|ITLATCELY|SFYEDFLEY|LQLPQGTTL|VFAFPFTIY|LLYDANYFL|IVNSVLLFL|MFHLVDFQV|ILFLALITL|SLVVRCSFY|IAQVD…	spike|(|surface|)|ORF3a|envelope|membrane|ORF6|ORF7a|ORF8|nucleocapsid|ORF10|FVFLVLLPL|FTSDYYQLY|LTALRLCAY|FLFLTWICL|KVSIWNLDY|GTYEGNSPF|IQYIDIGNY|FAPSASAFF|YINVFAFPF|YLQPRTFLL|FLYLYALVY|LIVNSVLLF|YFIASFRLF|NLDYIINLI|FLIVAAIVF|GIIITVAAF	28
INLVQMAPISAMVRM	7447814	10.1038/s41598-020-70864-8	body	Protein|Peptide|Residue|Antigenicity|score|Predict|Alleles|Binding|affinity|(|nM|)|Class|I|S|FAMQMAYRF|898–906|1.0278|A|*|24|:|02|142.9|B|*|15|:|01|123.9|B|*|58|:|01|23.4|ORF1ab|LSFKELLVY|4758–4767|0.7234|A|*|01|:|01|371.8|B|*|15|:|01|42.6|B|*|58|:|01|35.7|ORF1ab|MMISAGFSL|6425–6434|1.0248|A|*|02|:|01|6.9|B|*|08|:|01|367.6|B|*|15|:|01|16.2|ORF1ab|MSNLGMPSY|*|2254–2262|0.9272|A|*|01|:|01|184.2|B|*…	Class|II|M|ASFRLFARTRSMWSF|DRB1|DRB1|DRB1|DRB1|DRB1|DRB5|DPA1|DPB1|DPA1|DPB1|DRB1|DRB1|DRB1|DRB1|DRB1|DRB3|DRB5|DRB1|DRB1|DRB3|DQA1|DQB1|DPA1|DPB1|DRB1|DRB1|DRB1|DPA1|DPB1|DPA1|DPB1|DPA1|DPB1|DPA1|DPB1|DPA1|DPB1|DPA1|DPB1|DPA1|DPB1|DPA1|DPB1|DPA1|DPB1|DPA1|DPB1|DPA1|DPB1|DPA1|DPB1|DPA1|DPB1|DRB1|DRB1|DRB1|DQA1|DQB1|DQA1|DQB1|DQA1|DQB1|DQA1|DQB1|DPA1|DPB1|DPA1|DPB1|DPA1|DPB1|DRB1|DRB1|DRB4|DRB1|DR…	225
IPLMYKGLPWNVVRI	7546226	10.1016/j.vaccine.2020.10.016	body	Accord|to|immunoinformatic|analyz|of|the|final|vaccine|construct|,|one|of|the|most|immunodominant|overlap|epitope|“|IPLMYKGLPWNVVRI|”|be|recognize|which|could|bind|to|multiple|allele|of|HLA-I|and|II|.	epitope|“|IPLMYKGLPWNVVRI|”|HLA-I	5
IPLMYKGLPWNVVRI	7546226	10.1016/j.vaccine.2020.10.016	body	The|sequence|of|“|LMYKGLPWNV|”|and|“|IPLMYKGLPWNVVRI|”|be|generate|by|the|peptide|builder|of|the|Maestro|environment|for|the|docking|process|with|HLA|class|I|and|II|,|respectively|.	“|LMYKGLPWNV|”|“|IPLMYKGLPWNVVRI|”|HLA|class|I	9
IPLMYKGLPWNVVRI	7546226	10.1016/j.vaccine.2020.10.016	body	#|SARS-CoV-2|protein|Experimentally|validate|epitope|Location|in|Orf1ab|(|residue|)|Location|in|the|vaccine|(|residue|)|IEDB|epitope|ID|1|S|glycoprotein|YP_009724390.1|RQIAPGQTGKIADYNYKL|408–425|74–91|1|,|075|,|039|2|YNYKLPDDFTGCVIA|421–435|87–101|1|,|074|,|214|3|KLPDDFTGCV|424–435|90–100|1|,|074|,|952|4|LPDDFTGCVIAWNSNNLDSKVGGNYNYLYRLFRKSNLKPFERD|425–467|91–133|1|,|074|,|979|5|KLPDDFTGCV|424–433…	SARS-CoV-2|proteins|217|36|ATVVIGTSK|4973–4981|378–386|5209|37|3′-to-5′|exonuclease	11
IPTNFTISVTTEILP	7328648	10.1016/j.virusres.2020.198082	body	We|find|that|four|of|11|T|-|cell|epitope|from|S|protein|substantially|overlap|with|two|of|the|five|T|-|cell|epitope|report|in|the|literature|(|‘|PTNFTISVTTEILPV|’|,|‘|TNFTISVTTEILPVS|’|,|‘|TNFTISVTTEILPVS|’|overlap|with|‘|IPTNFTISVTTEILP|’|;|‘|VVFLHVTYVPAQEKN|’|overlap|with|‘|APHGVVFLHVTYVPA|’|)|.	11|T|-|cell|epitopes|‘|PTNFTISVTTEILPV|’|‘|TNFTISVTTEILPVS|’|‘|TNFTISVTTEILPVS|’|‘|IPTNFTISVTTEILP|’|‘|APHGVVFLHVTYVPA|’	20
IPVAYRKVLLRKNGN	7831793	10.1016/j.intimp.2020.107276	body	Cod|Type|MHC-I|restricted|T-cell|MHC-II|restricted|T-cell|B-cell|Epitopes|Proteins|Epitopes|HLA|Alleles|Epitopes|HLA|Alleles|NSP3|Immunogenic|FLKKDAPYI|HLA-A|*|31-01|ITFLKKDAPYIVGDV|HLA-DRB3|*|01-01|TLVSDIDITFLKKDAP|Antigenic|TAVVIPTKK|HLA-A|*|68-01|IDITFLKKDAPYIVG|HLA-DRB3|*|01-01|LHPDSATLVSDIDITF|3CL-Proteinase|Immunogenic|FLNGSCGSV|HLA-A|*|02-03|CGSVGFNIDYDCVSF|HLA-DQA1|*|01-01|/|DQB1|*|05-01|…	NSP3|HLA-DRB3|*|01-01|TLVSDIDITFLKKDAP|Antigenic|TAVVIPTKK|HLA-A|*|68-01|IDITFLKKDAPYIVG|HLA-DRB3|*|01-01|LHPDSATLVSDIDITF|3CL-Proteinase|DQB1|HLA-B|NSP3|NPPALQDAY|HLA-B|IELKFNPPAL|HLA-B|NSP4|VSFLAHIQW|HLA-B|DPB1|NSP3|HLA-B|DQB1|DQB1|HLA-B|DQB1|NSP4|ICISTKHFYW|HLA-B|DPB1|DPB1|HLA-B|HLA-B|DQB1|NVLEGSVAY|HLA-B|VLAYVDHSY|HLA-B|NSP3|HLA-A|DPB1|HLA-B|VPANSTVLSF|HLA-B|HLA-B|DQB1|DQB1|NSP1|HLA-B|NSP4|RP…	68
IQLSSYSLF	7996071	10.7717/peerj.11126	body	S.|no|Protein|name|Start|Epitope|Antigenicity|Allergenicity|Toxicity|Immunogenicity|1|ORF3a|4|MRIFTIGTV|0.69|Non-allergenic|Non-toxic|0.37|2|Surface|glycoprotein|242|WTAGAAAYY|0.63|Non-allergenic|Non-toxic|0.15|702|FTISVTTEI|0.85|Non-allergenic|Non-toxic|−0.18|3|Orf1ab|polyprotein|3449|LSFKELLVY|0.72|Non-allergenic|Non-toxic|−0.07|1890|EIDPKLDNY|1.61|Non-allergenic|Non-toxic|−0.2|1502|ETISLAGSY|0…	Epitope|Antigenicity|Allergenicity|Toxicity|Immunogenicity|1|ORF3a|4|MRIFTIGTV|0.69|Non-allergenic|Non-toxic|0.37|2|Surface|glycoprotein|242|WTAGAAAYY|0.63|Non-allergenic|Non-toxic|0.15|702|FTISVTTEI|0.85|Non-allergenic|Non-toxic|−0.18|3|Orf1ab|ORF3a|protein|epitope|surface|glycoprotein|epitopes|ORF1ab|polyprotein|ORF3a|protein|epitope|surface|glycoprotein|epitope|ORF1ab|polyprotein	46
IQQVVDADSKIVQLS	7425717	10.1016/j.humimm.2020.08.001	body	Protein|Peptide|ID|Peptide|sequence|Position|(|star-end|)|Percentile|Rank|Viral|antigenicity|Toxicity|and|Allergenicity|IFN-g|induction|HLA-I|interact|allele|NSP7|P32|VVLLSVLQQLRVESS|11–25|0.60|0.50|Negative|Positive|DRB1|*|01|:|01|,|DRB1|*|01|:|02|,|DRB1|*|03|:|01|,|DRB1|*|03|:|07|,|DRB1|*|04|:|01|,|DRB1|*|04|:|02|,|DRB1|*|04|:|04|,|NSP8|P33|IASEFSSLPSYAAFA|2–16|0.13|0.54|Negative|Positive|DRB1|…	P32|DRB1|DRB1|DRB1|DRB1|DRB1|DRB1|NSP8|DRB1|DRB1|DRB1|DRB1|DRB1|DRB1|DRB1|DRB1|DRB1|DRB1|DRB1|DRB1|DRB1|DRB1|P39|DRB1|DRB1|P41|DRB1|DRB1|DRB1|DRB1|DRB1|DRB1|DRB1|DRB1|DRB1|DRB1|DRB1|DRB1|DRB1|DRB1|DRB1|DRB1|DRB1|DRB1|P48|DRB1|DRB1|DRB1|DRB1|P50|DRB1|DRB1|DRB1|DRB1|DRB1|DRB1|DRB1|DRB1|DRB1|DRB1|DRB1|P59|DRB1|DRB1|P65|DRB1|DRB1|DRB1|DRB1|P67|DRB1|DRB1|DRB1|DRB1|DRB1|P70|DRB1|DRB1|DRB1|P71|DRB1|P73|…	96
IRGDEVRQI	7899787	10.2217/fvl-2020-0269	body	IRGDEVRQI|N|N|N|-|0.38|0.00|1085.36|0.98|Cymotrypsin|,|cyanogen|bromide|,|idosobenzoate|,|proline|endopept|and|trypsin|K|9|.	IRGDEVRQI|N|N|N|-|0.38|0.00|1085.36|0.98|Cymotrypsin|proline|endopept|trypsin|K|9	15
ITDAVDCAL	7952308	10.3389/fimmu.2021.598778	body	Cluster|T|-|cell|epitope|Sequence|Amino|acid|position|Population|coverage|(|%|)|CD8+|T|-|cell|epitope|CD4+|T|-|cell|epitope|The|United|Kingdom|GTKRFDN|PVLPFNDGV|YFASTEK|82–90|(|75–97|)|99.9|GTKRFDNPV|,|RFDNPVLPF|,|LPFNDGVYF|,|GVYFASTEK|–|KIY|SKHTPINLVRDLP|QGF|205–217|(|202–220|)|85.0|KIYSKHTPI|,|YSKHTPINL|,|TPINLVRDL|,|LVRDLPQGF|–|NENGT|ITDAVDCALDPLSETKCTL|KSFTVEK|285–303|(|280–310|)|93.7|NENGTIT…	RFDNPVLPF|LPFNDGVYF|GVYFASTEK|–|KIY|SKHTPINLVRDLP|QGF|205–217|(|202–220|)|85.0|KIYSKHTPI|YSKHTPINL|TPINLVRDL|ALDPLSETK|ETKCTLKSF|TLKSFTVEK|–|NYLYRLF|RKSNLKPFE|RDISTEI|457–465|(|450–472|)|90.6|NYLYRLFRK|GIVNNTV|1115–1130|(|1114–1137|)|89.7|RFDNPVLPF|LPFNDGVYF|RFDNPVLPF|LPFNDGVYF|GVYFASTEK|–|VYYHKNN|KSWMESEFRVYSSANNCTFEYVSQPFLMDLEGKQGNFKNLR|EFVF|150–190|(|143–194|)|84.2|FLMDLEGKQ|LMDLEGKQG|FKNLREFV…	120
ITDAVDCAL	7085496	10.1007/s13337-020-00571-5	body	Table|2|Comparison|of|antigenicity|between|spike|glycoprotein|of|2019|-|nCoV|and|SARS|-|CoV|strain|Antigenicity|2019|-|nCoV|SARS|-|CoV|Peptide|(|IEDB|)|Peptide|(|NetCTL|1.2|)|Position|(|start|)|Peptide|(|IEDB|)|Peptide|(|NetCTL|1.2|)|Position|(|start|)|NSFTRGVYY|NSFTRGVYY|30|FDDVQAPNY|FDDVQAPNY|22|STQDLFLPF|STQDLFLPF|50|HTSSMRGVY|HTSSMRGVY|33|VLPFNDGVY|VLPFNDGVY|83|TSSMRGVYY|TSSMRGVYY|34|CNDPFLGV…	spike|glycoproteins|SARS|nCoV|SARS|IEDB|IEDB|NSFTRGVYY|30|FDDVQAPNY|FDDVQAPNY|22|STQDLFLPF|STQDLFLPF|50|HTSSMRGVY|HTSSMRGVY|33|VLPFNDGVY|VLPFNDGVY|83|TSSMRGVYY|TSSMRGVYY|34|CNDPFLGVY|CNDPFLGVY|136|EIFRSDTLY|EIFRSDTLY|45|WMESEFRVY|WMESEFRVY|152|RSDTLYLTQ|RSDTLYLTQ|48|YSSANNCTF|FVFKNIDGY|192|VIPFKDGIY|VIPFKDGIY|80|NIDGYFKIY|NIDGYFKIY|196|HTMIFDNAF|HTMIFDNAF|149|WTAGAAAYY|WTAGAAAYY|258|NAFNCTFEY|NAF…	165
ITLATCELY	7540743	10.1098/rsos.201141	body	It|be|observe|that|most|of|the|epitope|with|conserve|residue|belong|to|ORF1ab|region|(|table|3|)|,|and|epitope|belong|to|this|region|may|act|as|vaccine|candidate|target|MERS|and|other|HCoV|specie|,|in|addition|to|SARS-CoV-2.Table|1.Top-ranked|sequence|of|CTL|epitope|common|across|HLA|supertype|(|HLA-A|*|01-01|,|HLA-A|*|02-01|,|HLA-A|*|03-01|,|HLA-A|*|24-02|,|HLA-A|*|26-01|,|HLA-B|*|07-02|,|HLA-B|…	epitopes|table|3|epitopes|MERS|HLA-A|HLA-A|HLA-A|HLA-A|HLA-A|HLA-B|HLA-B|HLA-B|HLA-B|HLA-B|HLA-B|HLA-B|HLA-A|HLA-A|HLA-A|HLA-A|HLA-A|HLA-B|HLA-B|HLA-B|HLA-B|HLA-B|HLA-B|HLA-B|SARS-CoV-2|ORF1ab|polyprotein.leader|protein|nsp1|HLA-A|HLA-B|HLA-B|HLA-B|HLA-B|HLA-B|HLA-A|HLA-B|HLA-B|HLA-A|HLA-B|HLA-B|HLA-A|HLA-A|HLA-B|HLA-A|HLA-A|HLA-B|HLA-B|HLA-B|HLA-B|HLA-B|HLA-B|HLA-A|HLA-B|HLA-B|HLA-A|HLA-A|HLA-B|…	106
ITLKKRWQLALSKGV	7531350	10.7717/peerj.9855	body	The|second|docking|analysis|between|the|MHC|-|II|allele|(|HLA|-|DRB1|*|01|:|01|)|and|epitope|“|ITLKKRWQLALSKGV|”|from|ORF3a|protein|also|result|in|desire|negative|value|of|HADDOCK|and|Z|score|The|last|HADDOCK|docking|examination|be|perform|with|the|MHC|II|allele|(|HLA|-|DRB1|*|04|:|01|)|and|the|epitope|“|LFLTWICLLQFAYAN|”|from|membrane|glycoprotein|of|SARS|-|CoV|-|2|,|which|reveal|a|HADDOCK|score…	MHC|DRB1|epitope|“|ITLKKRWQLALSKGV|”|ORF3a|protein|DRB1|epitope|“|LFLTWICLLQFAYAN|”|membrane|glycoprotein|SARS|Table|2	18
ITLKKRWQLALSKGV	7531350	10.7717/peerj.9855	body	Image|pertain|to|epitope|from|ORF3a|protein|(|E–H|)|:|(|E|)|3D|structure|of|surface|of|the|two|chain|A|and|B|of|“|HLA|-|DRB1|*|01|:|01|”|and|the|sticky|form|of|epitope|“|ITLKKRWQLALSKGV|”|from|ORF3a|protein|;|(|F|)|epitope|“|ITLKKRWQLALSKGV|“|and|both|the|chain|of|HLA|-|DRB1|*|01|:|01|in|3D|cartoon|structure|;|(|G|)|sticky|form|of|epitope|“|ITLKKRWQLALSKGV|”|with|position|of|residue|;|(|H|)|2D|in…	epitopes|“|HLA|DRB1|epitope|“|ITLKKRWQLALSKGV|”|ORF3a|protein|HLA|-|DRB1|epitope|“|ITLKKRWQLALSKGV|”|epitope|“|ITLKKRWQLALSKGV|”|HLA|-|DRB1	24
ITSGWTFGAGAALQI	7527307	10.1016/j.bj.2020.09.005	body	A|total|of|11|CD4+|T|-|cell|epitope|[|Table|2|]|and|13|CD8+|T|-|cell|epitope|[|Table|3|]|be|predict|in|this|manner.Table|2SARS|-|CoV|-|2|CD4+|T|-|cell|epitope|predict|in|S|,|M|,|and|N|proteins.Table|2SpikeMembraneNucleocapsidVVLSFELLHAPATVCGLMWLSYFIASFRLFAQFAPSASAFFGMSRQQLIRAAEIRASANLNLVIGFLFLTWICLLAALALLLLDRLNQLEGNYNYLYRLFRKSNLFVFLVLLPLVSSQCVSSGWTAGAAAYYVGYITSGWTFGAGAALQINFTISVTTEILPVS∗Percentil…	N|proteins.Table|2SpikeMembraneNucleocapsidVVLSFELLHAPATVCGLMWLSYFIASFRLFAQFAPSASAFFGMSRQQLIRAAEIRASANLNLVIGFLFLTWICLLAALALLLLDRLNQLEGNYNYLYRLFRKSNLFVFLVLLPLVSSQCVSSGWTAGAAAYYVGYITSGWTFGAGAALQINFTISVTTEILPVS∗Percentile|rank|≤5.0|IEDB|MHC	7
IVDEPEEHV	7674012	10.1016/j.nmni.2020.100817	body	Upon|test|the|sequence|homology|between|SARS-CoV-2|predict|T-cell|MHC|epitope|for|the|accessory|ORF|protein|against|the|experimentally|identify|T-cell|MHC|epitope|from|the|P.|falciparum|immunome|,|we|find|that|ORF3a|epitope|(|IVDEPEEHV|,|236–244|aa|;|ALLAVFQSA|,|51–59|)|share|44.4|%|homology|with|TRAP|epitope|(|DLDEPEQFRL|,|543–552|aa|;|GLALLACAGL|,|504–513|aa|)|respectively|.	SARS-CoV-2|predicted|T-cell|MHC|epitopes|accessory|ORF|proteins|T-cell|MHC|epitopes|ORF3a|epitopes|TRAP|epitopes	15
IVDEPEEHV	7674012	10.1016/j.nmni.2020.100817	body	falciparumSARS-CoV-2IDSequenceMapped|start–endEpitope|antigen|nameEpitope|parent|nameMHC|alleleSequenceProtein|nameMapped|start–endIdentity|(|%|)|9041DLDEPEQFRL543–552TRAP|precursorTRAPHLA-A∗02-01IVDEPEEHVORF3a236–24444.420762GLALLACAGL504–513TRAP|precursorTRAPHLA-A∗02-01ALLAVFQSAORF3a51–5944.468914VICSFLVFL9–17Hypothetical|protein|PFL0800cUncharacterize|proteinHLA-A∗02-03|,|HLA-A∗02-06LVFLGIITTV…	falciparumSARS-CoV-2IDSequenceMapped|start–endEpitope|antigen|nameEpitope|parent|nameMHC|alleleSequenceProtein|nameMapped|start–endIdentity|(|%|)|9041DLDEPEQFRL543–552TRAP|precursorTRAPHLA-A∗02-01IVDEPEEHVORF3a236–24444.420762GLALLACAGL504–513TRAP|precursorTRAPHLA-A∗02-01ALLAVFQSAORF3a51–5944.468914VICSFLVFL9–17Hypothetical|protein|HLA-A∗02-064016939FLVFLVFSNV13–22HLA-A∗02-064016939FLVFLVFSNV13–2…	28
IVTALRANSAVKLQN	7447814	10.1038/s41598-020-70864-8	body	Protein|Peptide|Residue|Antigenicity|score|Predict|Alleles|Binding|affinity|(|nM|)|Class|I|S|FAMQMAYRF|898–906|1.0278|A|*|24|:|02|142.9|B|*|15|:|01|123.9|B|*|58|:|01|23.4|ORF1ab|LSFKELLVY|4758–4767|0.7234|A|*|01|:|01|371.8|B|*|15|:|01|42.6|B|*|58|:|01|35.7|ORF1ab|MMISAGFSL|6425–6434|1.0248|A|*|02|:|01|6.9|B|*|08|:|01|367.6|B|*|15|:|01|16.2|ORF1ab|MSNLGMPSY|*|2254–2262|0.9272|A|*|01|:|01|184.2|B|*…	Class|II|M|ASFRLFARTRSMWSF|DRB1|DRB1|DRB1|DRB1|DRB1|DRB5|DPA1|DPB1|DPA1|DPB1|DRB1|DRB1|DRB1|DRB1|DRB1|DRB3|DRB5|DRB1|DRB1|DRB3|DQA1|DQB1|DPA1|DPB1|DRB1|DRB1|DRB1|DPA1|DPB1|DPA1|DPB1|DPA1|DPB1|DPA1|DPB1|DPA1|DPB1|DPA1|DPB1|DPA1|DPB1|DPA1|DPB1|DPA1|DPB1|DPA1|DPB1|DPA1|DPB1|DPA1|DPB1|DPA1|DPB1|DRB1|DRB1|DRB1|DQA1|DQB1|DQA1|DQB1|DQA1|DQB1|DQA1|DQB1|DPA1|DPB1|DPA1|DPB1|DPA1|DPB1|DRB1|DRB1|DRB4|DRB1|DR…	225
KAALLADKFPVLHDI	7521348	10.1016/j.mehy.2020.110305	body	These|preliminary|finding|seem|promising|and|may|merit|further|investigation|in|the|future.Table|1Potential|HLA-II|molecule|binder|(|15-mer|peptide|)|present|in|related|peptide|of|DTaP|vaccine|antigen|and|SARS-CoV-2|proteins.Serial|numberDTaP|vaccine|Ag|(|UniProt|accession|number|)|SARS-CoV-2|protein|(|NCBI|accession|number|)|Location|of|match|peptide|in|DTaP|vaccine|AgLocation|of|match|peptide|i…	DTaP|vaccine|antigens|SARS-CoV-2|proteins.Serial|numberDTaP|vaccine|Ag|(|UniProt|accession|number|)|SARS-CoV-2|protein|SARS-CoV-2|proteinHLA|binders|#|HLA|binders|DTaP|vaccine|Ag1Filamentous|hemagglutinin|(|P12255|)|ORF1ab|polyprotein|(|YP_009724389.1|)|3′-to-5′|exonuclease|ORF1ab|3′-to-5′|exonuclease|DQB1|06-022Serotype|3|fimbrial|subunit|ORF1ab|DPB1|*|05-01ASAVVLLILMTARTVHLA-DRB1|*|15-013Seroty…	154
KDLPKEITV	7882953	10.1016/j.vacune.2021.01.001	body	Table|3|Antigenicity|SARS-CoV-2|Pangolin|CoV|MP|Bat|SARS-CoV|MP|Human|SARS-CoV|MP|Peptide|(|NetCTL|)|CTLPred|Position|Peptide|(|NetCTL|)|CTLPred|Position|Peptide|(|NetCTL|)|CTLPred|Position|Peptide|(|NetCTL|)|CTLPred|Position|–|–|–|–|–|–|MADNGTITV|–|1|MADNGTITV|–|1|LLEQWNLVI|–|16|LLEQWNLVI|–|16|LLEQWNLVI|–|15|LLEQWNLVI|–|15|WICLLQFAY|–|31|WICLLQFAY|–|31|WIMLLQFAY|–|30|WIMLLQFAY|–|30|YANRNRFLY|–|3…	–|30|WIMLLQFAY|–|30|YANRNRFLY|–|39|YANRNRFLY|–|39|YSNRNRFLY|–|38|YSNRNRFLY|–|38|LVGLMWLSY|–|87|LVGLMWLSY|–|87|IVGLMWLS|–|170|VATSRTLSY|–|170|VATSRTLSY|–|169|VATSRTLSY|–|169|ATSRTLSYY|NWITGGIAI|105|–|VIRSMADNG|34|–|PESVMADNG|45|–|FIASFRLFA|151|–|MTCLVGLMW|115|–|IGAVIIRGH|176|–|MLLQFAYSN|80|–|NVPLHGTIL|176|–|SRTLSYYKL|204|–|KDLPKEITV|198|–	66
KDLPKEITV	7532767	10.1016/j.vacun.2020.09.005	body	Table|3|Antigenicity|SARS-CoV-2|Pangolin|CoV|MP|Bat|SARS-CoV|MP|Human|SARS-CoV|MP|Peptide|(|NetCTL|)|CTLPred|Position|Peptide|(|NetCTL|)|CTLPred|Position|Peptide|(|NetCTL|)|CTLPred|Position|Peptide|(|NetCTL|)|CTLPred|Position|–|–|–|–|–|–|MADNGTITV|–|1|MADNGTITV|–|1|LLEQWNLVI|–|16|LLEQWNLVI|–|16|LLEQWNLVI|–|15|LLEQWNLVI|–|15|WICLLQFAY|–|31|WICLLQFAY|–|31|WIMLLQFAY|–|30|WIMLLQFAY|–|30|YANRNRFLY|–|3…	–|30|WIMLLQFAY|–|30|YANRNRFLY|–|39|YANRNRFLY|–|39|YSNRNRFLY|–|38|YSNRNRFLY|–|38|LVGLMWLSY|–|87|LVGLMWLSY|–|87|IVGLMWLS|–|170|VATSRTLSY|–|170|VATSRTLSY|–|169|VATSRTLSY|–|169|ATSRTLSYY|NWITGGIAI|105|–|VIRSMADNG|34|–|PESVMADNG|45|–|FIASFRLFA|151|–|MTCLVGLMW|115|–|IGAVIIRGH|176|–|MLLQFAYSN|80|–|NVPLHGTIL|176|–|SRTLSYYKL|204|–|KDLPKEITV|198|–	66
KFNGLTVLPPLLTDE	7423576	10.1016/j.compbiomed.2020.103967	body	Table|3|Core|epitope|Allele|Percentile|rank|Peptide|Start|End|SMM|IC|50|LIVNNATNV|HLA-DRB1|*|13-02|0.01|KTQSLLIVNNATNVV|113|127|3.00|HLA-DRB1|*|01-01|9.50|TQSLLIVNNATNVVI|114|128|49.00|IVNNATNVV|HLA-DRB1|*|13-02|0.01|TQSLLIVNNATNVVI|114|128|3.00|HLA-DRB1|*|13-02|0.01|QSLLIVNNATNVVIK|115|129|3.00|HLA-DRB1|*|13-02|0.01|SLLIVNNATNVVIKV|116|130|3.00|HLA-DRB1|*|13-02|0.01|LLIVNNATNVVIKVC|117|131|4.00|…	HLA-DRB1|HLA-DRB1|HLA-DRB1|TFLLKYNENGTITDA|274|288|11.00|HLA-DRB1|*|13-02|0.06|FLLKYNENGTITDAV|275|289|11.00|HLA-DRB1|*|13-02|0.36|LLKYNENGTITDAVD|276|290|32.00|HLA-DRB1|*|13-02|0.36|LKYNENGTITDAVDC|277|291|32.00|YNYLYRLFR|HLA-DRB1|HLA-DRB1|HLA-DRB1|HLA-DRB1|HLA-DRB1|HLA-DRB1|HLA-DRB1|HLA-DRB1|HLA-DRB1|HLA-DRB1|RVVVLSFELLHAPAT|509|523|5.00|FELLHAPAT|HLA-DRB1|*|01-01|0.24|VVVLSFELLHAPATV|510|524|5…	229
KGKYVQIPTTCANDP	7831793	10.1016/j.intimp.2020.107276	body	Consensus|Conserved|Region|(|CCnR|)|Protein|Sequence|of|CCnR|Length|of|BLAST|Specificity|%|of|BLAST|Specificity|Coding|Starting|Ending|Length|of|CR|Cod|CCnR|Score|of|CCnR|Score|as|Query|Coverage|Region|(|CR|)|Coordinate|of|CR|Coordinate|of|CR|Protein|from|CR|4012-CACAGAAAACTTGTTACTTTATATTGACATTAATGGCAATCTTCATCCAGATTCTGCCACTCTTGTTAGTGACATTGACATCACTTTCTTAAAGAAAGATGCTCCATATATAGTGGGTGATGTTGTTCAAGAGGG…	CCnR|CR|Protein|CR|4012-CACAGAAAACTTGTTACTTTATATTGACATTAATGGCAATCTTCATCCAGATTCTGCCACTCTTGTTAGTGACATTGACATCACTTTCTTAAAGAAAGATGCTCCATATATAGTGGGTGATGTTGTTCAAGAGGGTGTTTTAACTGCTGTGGTTATACCTACTAAAAAGGCTGGTGGCACTACTGAAATGCTAGCGAAAGCTTT-4215|TENLLLYIDINGNLHPDSATLVSDIDITFLKKDAPYIVGDVVQEGVLTAVVIPTKKAGGTTEMLAKA|204|377|100|ORF1ab|266|21555|21290|NSP3|10463-TTAAGGGTTCATTCCTTAATGGTTCATGTGGTAGTGTTGGTTTTAACATAG…	27
KGKYVQIPTTCANDP	7831793	10.1016/j.intimp.2020.107276	body	Consensus|Conserved|Region|(|CCnR|)|Protein|Cod|MHC-I|restricted|T-cell|MHC-II|restricted|T-cell|B-cell|Epitopes|Final|Sequence|Protein|Immunogenic|Score|Antigenic|score|Immunogenic|score|Antigenic|Score|Immunogenic|Score|Antigenic|Score|Score|10463-CACAGAAAACTTGTTACTTTATATTGACATTAATGGCAATCTTCATCCAGATTCTGCCACTCTTGTTAGTGACATTGACATCACTTTCTTAAAGAAAGATGCTCCATATATAGTGGGTGATGTTGTTCAAGAGGGTGTTTTAACTGCTG…	MHC-I|structural|proteins|non-structural|proteins	5
KGKYVQIPTTCANDP	7831793	10.1016/j.intimp.2020.107276	body	Protein|Cod|Type|MHC-I|restricted|T-cell|MHC-II|restricted|T-cell|B-cell|Sequence|Proteins|Epitope|Alleles|Scaled|Score|of|Epitope|Alleles|Scaled|Score|of|Epitope|Scaled|Score|of|Immunogenicity|Antigenicity|Immunogenicity|Antigenicity|Immunogenicity|Antigenicity|TENLLLYIDINGNLHPDSATLVSDIDITFLKKDAPYIVGDVVQEGVLTAVVIPTKKAGGTTEMLAKA|NSP3|Immunogenic|FLKKDAPYI|HLA-A|*|31-01|0.8640|0.3890|ITFLKKDAPYIVG…	Immunogenicity|Antigenicity|Immunogenicity|Antigenicity|Immunogenicity|Antigenicity|TENLLLYIDINGNLHPDSATLVSDIDITFLKKDAPYIVGDVVQEGVLTAVVIPTKKAGGTTEMLAKA|NSP3|Immunogenic|FLKKDAPYI|HLA-A|*|31-01|0.8640|0.3890|ITFLKKDAPYIVGDV|HLA-DRB3|*|01-01|0.9804|0.3036|TLVSDIDITFLKKDAP|0.8810|0.7314|KGSFLNGSCGSVGFNIDYDCVSFCY|3CL-Proteinase|DQB1|HLA-B|NPPALQDAY|HLA-B|VSFLAHIQW|HLA-B|GVYSVIYLYLTFYLT|HLA-DPA1|DPB1|…	42
KGKYVQIPTTCANDP	7831793	10.1016/j.intimp.2020.107276	body	Cod|Type|MHC-I|restricted|T-cell|MHC-II|restricted|T-cell|B-cell|Epitopes|Proteins|Epitopes|HLA|Alleles|Epitopes|HLA|Alleles|NSP3|Immunogenic|FLKKDAPYI|HLA-A|*|31-01|ITFLKKDAPYIVGDV|HLA-DRB3|*|01-01|TLVSDIDITFLKKDAP|Antigenic|TAVVIPTKK|HLA-A|*|68-01|IDITFLKKDAPYIVG|HLA-DRB3|*|01-01|LHPDSATLVSDIDITF|3CL-Proteinase|Immunogenic|FLNGSCGSV|HLA-A|*|02-03|CGSVGFNIDYDCVSF|HLA-DQA1|*|01-01|/|DQB1|*|05-01|…	NSP3|HLA-DRB3|*|01-01|TLVSDIDITFLKKDAP|Antigenic|TAVVIPTKK|HLA-A|*|68-01|IDITFLKKDAPYIVG|HLA-DRB3|*|01-01|LHPDSATLVSDIDITF|3CL-Proteinase|DQB1|HLA-B|NSP3|NPPALQDAY|HLA-B|IELKFNPPAL|HLA-B|NSP4|VSFLAHIQW|HLA-B|DPB1|NSP3|HLA-B|DQB1|DQB1|HLA-B|DQB1|NSP4|ICISTKHFYW|HLA-B|DPB1|DPB1|HLA-B|HLA-B|DQB1|NVLEGSVAY|HLA-B|VLAYVDHSY|HLA-B|NSP3|HLA-A|DPB1|HLA-B|VPANSTVLSF|HLA-B|HLA-B|DQB1|DQB1|NSP1|HLA-B|NSP4|RP…	68
KGKYVQIPTTCANDP	7831793	10.1016/j.intimp.2020.107276	body	MHC-II|restricted|T-cell|epitope|Positively|charge|Negatively|charge|Polarity|Non|Polarity|Aliphaticity|Aromaticity|Acidicity|Basicity|Hydrophobicity|Hydrophilicity|Neutral|Hydroxylic|Sulphur|Content|ITFLKKDAPYIVGDV|0.133|0.133|0.133|0.6|0.533|0.133|0.133|0.133|0.6|0.2|0.267|0.067|0|IDITFLKKDAPYIVG|0.133|0.133|0.133|0.6|0.533|0.133|0.133|0.133|0.6|0.2|0.267|0.067|0|CGSVGFNIDYDCVSF|0|0.133|0.333|0…	MHC-II|restricted|T-cell|epitopes|B-cell|epitopes	6
KGKYVQIPTTCANDP	7831793	10.1016/j.intimp.2020.107276	body	MHC-I|restricted|Score|from|Z|Score|MHC-II|restricted|Score|from|Z|Score|T-cell|epitope|Autodock|Vina|T-cell|epitope|Autodock|Vina|FLKKDAPYI|−8.2|−9.81|ITFLKKDAPYIVGDV|−9|−5.53|TAVVIPTKK|−8.1|−5.9|IDITFLKKDAPYIVG|−8.8|−5.59|FLNGSCGSV|Not|Generate|Not|Generate|CGSVGFNIDYDCVSF|Not|Generate|Not|Generate|GSVGFNIDY|−7.1|−5.4|DLKGKYVQI|−8.1|−8.81|KGKYVQIPTTCANDP|Not|Generated|Not|Generated|DLKGKYVQIPTT…	MHC-I|CGSVGFNIDYDCVSF	2
KHFFFAQDGNAAISD	7425717	10.1016/j.humimm.2020.08.001	body	Protein|Peptide|ID|Peptide|sequence|Position|(|star-end|)|Percentile|Rank|Viral|antigenicity|Toxicity|and|Allergenicity|IFN-g|induction|HLA-I|interact|allele|NSP7|P32|VVLLSVLQQLRVESS|11–25|0.60|0.50|Negative|Positive|DRB1|*|01|:|01|,|DRB1|*|01|:|02|,|DRB1|*|03|:|01|,|DRB1|*|03|:|07|,|DRB1|*|04|:|01|,|DRB1|*|04|:|02|,|DRB1|*|04|:|04|,|NSP8|P33|IASEFSSLPSYAAFA|2–16|0.13|0.54|Negative|Positive|DRB1|…	P32|DRB1|DRB1|DRB1|DRB1|DRB1|DRB1|NSP8|DRB1|DRB1|DRB1|DRB1|DRB1|DRB1|DRB1|DRB1|DRB1|DRB1|DRB1|DRB1|DRB1|DRB1|P39|DRB1|DRB1|P41|DRB1|DRB1|DRB1|DRB1|DRB1|DRB1|DRB1|DRB1|DRB1|DRB1|DRB1|DRB1|DRB1|DRB1|DRB1|DRB1|DRB1|DRB1|P48|DRB1|DRB1|DRB1|DRB1|P50|DRB1|DRB1|DRB1|DRB1|DRB1|DRB1|DRB1|DRB1|DRB1|DRB1|DRB1|P59|DRB1|DRB1|P65|DRB1|DRB1|DRB1|DRB1|P67|DRB1|DRB1|DRB1|DRB1|DRB1|P70|DRB1|DRB1|DRB1|P71|DRB1|P73|…	96
KHIDAYKTFPPTEPK	7115648	10.1016/j.vaccine.2006.01.058	body	Table|1|Amino|acid|sequence|of|overlap|15|-|mer|peptide|of|the|N|protein|of|the|SARS|CoV|Peptide|number|15|-|mer|Amino|acid|sequence|Pool|Start|position|1|MSDNGPQSNQRSAPR|1|1|2|PQSNQRSAPRITFGG|1|6|3|RSAPRITFGGPTDST|1|11|4|ITFGGPTDSTDNNQN|1|16|5|PTDSTDNNQNGGRNG|1|21|6|DNNQNGGRNGARPKQ|1|26|7|GGRNGARPKQRRPQG|1|31|8|ARPKQRRPQGLPNNT|1|36|9|RRPQGLPNNTASWFT|1|41|10|LPNNTASWFTALTQH|1|46|11|ASWFTALTQHGKEE…	N|protein|mer|Amino|acid|sequence|Pool|Start|position|1|MSDNGPQSNQRSAPR|1|1|2|PQSNQRSAPRITFGG|1|6|3|RSAPRITFGGPTDST|1|11|4|ITFGGPTDSTDNNQN|1|16|5|PTDSTDNNQNGGRNG|1|21|6|DNNQNGGRNGARPKQ|1|NSPARMASGGGETAL|5|206|43|MASGGGETALALLLL|5|211|44|GETALALLLLDRLNQ|5|216|45|ALLLLDRLNQLESKV|5|221|46|DRLNQLESKVSGKGQ|5|226|47|LESKVSGKGQQQQGQ|5|231|48|SGKGQQQQGQTVTKK|5|GAIKLDDKDPQFKDN|7|336|69|DDKDPQFKDNVILLN|7|3…	83
KHWPQIAQF	7196925	10.1080/07391102.2020.1756411	body	Name|protein|Accession|number|FASTA|Nucleocapsid|protein|QIC53221.1|&|gt|;|QIC53221.1|nucleocapsid|protein|[|Severe|acute|respiratory|syndrome|coronavirus|2|]|[|Severe|acute|respiratory|syndrome|coronavirus|2|]|MSDNGPQNQRNAPRITFGGPSDSTGSNQNGERSG|ARSKQRRPQGLPNNTASWFTALTQHGKEDLKFPRG|QGVPINTNSSPDDQIGYYRRATRRIRGGDGKMKDLS|PRYFYYLGTGPEAGLPYGANKDGIIWVATEGALNTP|KDHIGTRNPANNAAIVLQLPQGTTLPKGFYAEGSRG|GSQASS…	QIC53221.1|nucleocapsid|protein|QIC53216.1|membrane|protein|MADSNGTITVEELKKLLEQWNLVIGFLFLTWICLLQF|AYANRNRFLYIIKLIFLWLLWPVTLACFVLAAVYRINWI|TGGIAIAMACLVGLMWLSYFIASFRLFARTRSMWSF|NPETNILLNVPLHGTILTRPLLESELVIGAVILRGHLRIA|GHHLGRCDIKDLPKEITVATSRTLSYYKLGASQRVAG|DSGFAAYSRYRIGNYKLNTDHSSSSDNIALLV|ORF10|protein|QIC53212.1|ORF10|protein|QIC53206.1|envelope|protein|QIC53210.1|ORF8|protein|QIC53205.1|ORF3a|prot…	26
KHWPQIAQF	7196925	10.1080/07391102.2020.1756411	body	Antigen|HLA_A0201|HLA_A0204|HLA_A0206|HLA_B0702|HLA_B51|HLA_B5401|HLA_B5301|Nucleocapsid|protein|316-324|299-307|66-74|343-351|66-74|45-53|GMSRIGMEV|KHWPQIAQF|FPRGQGVPI|DPNFKDQVI|FPRGQGVPI|LPNNTASWF|45-53|LPNNTASWF|66-74|FPRGQGVPI|ORF3a|39-47|39-47|45-53|35-43|41-49|ASLPFGWLIV|ASLPFGWLI|WLIVGVALL|IPIQASLPF|LPFGWLIVG|46-55|72-80|72-80|35-43|LIVGVALLAV|ALSKGVHFV|ALSKGVHFV|IPIQASLPF|64-73|220-228|82…	HLA|II|antigenic|epitopes|Rankpep	5
KHWPQIAQF	7196925	10.1080/07391102.2020.1756411	body	Antigen|Server|Amino|acid|Position|Sequence|Nucleocapsid|protein|Bepipre|1-51|MSDNGPQNQRNAPRITFGGPSDSTGSNQNGERSGARSKQRRPQGLPNNTAS|(|QIC53221.1|)|58-85|QHGKEDLKFPRGQGVPINTNSSPDDQIG|93-104|RIRGGDGKMKDL|306-310|QFAPS|323-321|EVTPSGTWL|338-347|KLDDKDPNFK|361-390|KTFPPTEPKKDKKKKADETQALPQRQKKQQ|Kolaskar|&|amp|;|Tongaonkar|52-59|WFTALTQH|69-75|GQGVPIN|83-89|QIGYYRR|299-315|KHWPQIAQFAPSASAFF|333-339|YTGA…	RIRGGDGKMKDL|306-310|QFAPS|323-321|EVTPSGTWL|338-347|KLDDKDPNFK|361-390|KTFPPTEPKKDKKKKADETQALPQRQKKQQ|Kolaskar|&|amp|;|Tongaonkar|52-59|WFTALTQH|69-75|GQGVPIN|83-89|QIGYYRR|299-315|KHWPQIAQFAPSASAFF|333-339|YTGAIKL|347-363|KDQVILLNKHIDAYKTF|ORF3a|GWLIVGVALLAVFQS|74-100|SKGVHFVCNLLLLFVTVYSHLLLVAAG|212-217|YQLYST|Membrane|protein|QIC53207.1	35
KISEMHPAL	8051835	10.1007/s10989-021-10205-z	body	Thus|,|53|putative|CTL|epitope|have|be|select|from|antigen|P0DTC2|,|10|putative|CTL|epitope|have|be|select|from|antigen|P0DTC9|and|8|putative|CTL|epitope|have|be|select|from|antigen|P0DTD2|for|further|analysis|as|list|in|Table|3.Table|3Selected|CTL|epitope|and|their|binding|to|different|MHC|class|I|supertypesProteinEpitopeMHC|I|supertypesP0DTC2Spike|glycoprotein|(|S|)|AALQIPFAMB7|,|B58AIVMVTIMLA2…	Table|3.Table|3Selected|CTL|epitopes|MHC|class|I|supertypesProteinEpitopeMHC|I|supertypesP0DTC2Spike|glycoprotein|B58AIVMVTIMLA2|B7DEDDSEPVLB39|B44EPVLKGVKLB7|B8ESNKKFLPFA26|B62FAMQMAYRFB58|B62FEYVSQPFLB39|B44FLHVTYVPAA2|B8FRKSNLKPFB8|B27FTISVTTEIA2|A26|B58FVFLVLLPLA2|A26|B8|B62GAAAYYVGYA1|B58|B62GAEHVNNSYA1|B62GQTGKIADYB27|B62IAIPTNFTIA24|B58IGAGICASYB58|B62IGIVNNTVYB58|B62ITDAVDCALA1|B39|B58KGI…	131
KKFLPFQQF	8059946	10.1016/j.humimm.2021.04.005	body	Response|Allele|P|/|C|Start-End|Peptide|Score|Protein|Description|Dominant|T|Cell|HLA-A|*|02-02|P|976–984|VLNDILSRL|0.99|S|HLA-B|*|15-03|P|265–274|TKAYNVTQAF|0.97|N|HLA-C|*|12-03|P|265–274|TKAYNVTQAF|0.97|N|HLA-A|*|02-02|P|222–230|LLLDRLNQL|0.96|N|HLA-B|*|15-03|P|159–167|LQLPQGTTL|0.93|N|HLA-A|*|02-02|P|1185–1193|RLNEVAKNL|0.91|S|HLA-B|*|40-01|C|1011–1082|QLIRAAEIRASANLAATK|0.97|S|HLA-B|*|58-01|C…	HLA-A|N|HLA-B|HLA-B|N|HLA-B|HLA-B|HLA-A|N|HLA-B|HLA-C|HLA-B|HLA-B|N|HLA-B|HLA-B|IEDB	17
KKSTNLVKNK	7894964	10.1371/journal.pone.0247396	body	Epitope|CellPPD|(|SVM|score|)|CPP|Probability|score|by|C2Pred|Uptake|efficiency|by|MLCPP|Uptake|efficiency|by|CPPred-RF|S|protein|NLTTRTQLPP|0.03|0.549136|Low|High|RFQTLLALHR|0.11|0.924753|Low|High|YLQPRTFLLK|0.05|0.745663|Low|High|SVYAWNRKRI|0.12|0.542719|Low|High|YAWNRKRISN|0.21|0.581372|Low|High|AWNRKRISNC|0.10|0.581372|Low|High|WNRKRISNCV|0.07|0.422121|Low|High|RQIAPGQTGK|0.05|0.480859|Low|Hi…		0
KKSTNLVKNK	7894964	10.1371/journal.pone.0247396	body	Epitope|Net|charge|pI|Amphipathicity|MW|Water|solubility|Hydrophobicity|(|H|)|Hydrophobic|ratio|by|APD|Polar|residue|+|GLY|(|n|/|%|)|Nonpolar|residue|(|n|/|%|)|Uncharged|residue|+|GLY|Charge|residue|S|protein|NLTTRTQLPP|1.00|10.11|0.37|1140.31|Poor|0.379|20|%|6|/|60.00|4|/|40.00|GLN|1|,|THR|3|,|ASN|1|,|GLY|0|ARG|1|RFQTLLALHR|2.50|12.01|0.76|1254.50|Poor|0.535|50|%|5|/|50.00|5|/|50.00|GLN|1|,|HIS|…	Epitope|GLN|1|THR|3|ASN|1|GLY|0|GLN|1|HIS|1|THR|1|GLY|0|GLN|1|THR|1|GLY|0|LYS|1|SER|1|ASN|1|GLY|0|LYS|1|ARG|2|SER|1|ASN|2|GLY|0|LYS|1|ARG|2|SER|1|ASN|2|GLY|0|LYS|1|ARG|2|SER|1|ASN|2|GLY|0|LYS|1|GLN|2|THR|1|GLY|2|LYS|1|ASN|1|GLY|0|LYS|1|ARG|2|SER|1|ASN|1|GLY|0|LYS|1|ARG|2|SER|1|ASN|1|GLY|0|LYS|2|SER|1|ASN|1|GLY|0|LYS|2|SER|1|ASN|1|GLY|0|LYS|2|ARG|2|GLU|1|SER|1|THR|1|ASN|2|GLY|0|SER|1|THR|1|ASN|2|G…	2183
KKSTNLVKNK	7894964	10.1371/journal.pone.0247396	body	Epitope|Protein-binding|Potential|(|Boman|index|)|Hydrophobic|moment|(|μH|)|Membrane-binding|potential|(|D|factor|)|Cellular|localization|by|TMHMM|Server|Total|probability|of|N-in|by|TMHMM|Server|S|protein|NLTTRTQLPP|2.49|0.148|0.469|Inside|0.47745|RFQTLLALHR|2.3|0.342|1.147|Inside|0.48730|YLQPRTFLLK|1.09|0.225|0.8724|Outside|0.34806|SVYAWNRKRI|3.24|0.224|1.196|Inside|0.89106|YAWNRKRISN|4.31|0.16…	N-in|CPPs	2
KKSTNLVKNK	7894964	10.1371/journal.pone.0247396	body	coli|Half-life|in|mammalian|HemoPI|S|protein|NLTTRTQLPP|0.01498|Non-Toxin|PROBABLE|ALLERGEN|PROBABLE|ALLERGEN|-|-|0.49|RFQTLLALHR|0.02623|Non-Toxin|PROBABLE|ALLERGEN|PROBABLE|ALLERGEN|~|2|min|~|1|hour|0.49|YLQPRTFLLK|0.1338|Non-Toxin|PROBABLE|ALLERGEN|PROBABLE|ALLERGEN|~|2|min|~|2.8|hour|0.49|SVYAWNRKRI|0.14453|Non-Toxin|PROBABLE|ALLERGEN|PROBABLE|ALLERGEN|~|&|gt|;|10|hour|~|1.9|hour|0.50|YAWNRKR…	~|2|min|~|1|hour|0.49|KQDDKKIKAC|-0.42434|Non-Toxin|PROBABLE|ALLERGEN|PROBABLE|Non-ALLERGEN|~|2|min|~|1.3|hour|0.49|DITFLKKDAP|Non-Toxin|PROBABLE|ALLERGEN|PROBABLE|ALLERGEN|~|2|min	30
KKSTNLVKNK	7378008	10.1016/j.meegid.2020.104474	body	Table|2|Peptide|name|Sequence|UE|Peptide|name|Sequence|UE|Peptide|name|Sequence|UE|Peptide|name|Sequence|UE|SCV2-CPP1|IKRSDARTAP|Low|SCV2-CPP79|LAYYFMRFRR|Low|SCV2-CPP157|NARLRAKHYV|Low|SCV2-CPP235|KLIFLWLLWP|Low|SCV2-CPP2|KRSDARTAPH|Low|SCV2-CPP80|AYYFMRFRRA|Low|SCV2-CPP158|PAPRTLLTKG|Low|SCV2-CPP236|FIASFRLFAR|Low|SCV2-CPP3|PVAYRKVLLR|High|SCV2-CPP81|YYFMRFRRAF|High|SCV2-CPP159|APRTLLTKGT|Low|S…		0
KLQDVVNQNAQALNT	8110691	10.1186/s12919-021-00213-8	body	Top|12|predict|epitope|and|correspond|HCoV|homolog|%|Identity|peptide|po|name|allele|core|median_rank|sar|229E|NL63|OC43|HKU1|total|AEVQIDRLITGRLQS|988|GU280_gp02|8|IDRLITGRL|246.5|0.85|0.69|0.69|0.77|0.77|3.77|VEAEVQIDRLITGRL|986|GU280_gp02|5|VQIDRLITG|456|0.85|0.69|0.69|0.77|0.77|3.77|KLQDVVNQNAQALNT|946|GU280_gp02|4|VVNQNAQAL|607|0.85|0.62|0.69|0|0.69|2.85|GAISSVLNDILSRLD|970|GU280_gp02|3|VLND…	epitopes|NQKLIANQFNSAIGK|918|GU280_gp02|6|LIANQFNSA|560|0.77|0|0|0.69|0|1.46|FGAISSVLNDILSRL|969|GU280_gp02|5|FGAISSVLN|278|0.85|0|0|0|0|0.85|DDSEPVLKGVKLHYT|1258|GU280_gp02|5	29
KLVLSVNPY	7996071	10.7717/peerj.11126	body	S.|no|Protein|name|Start|Epitope|Antigenicity|Allergenicity|Toxicity|Immunogenicity|1|ORF3a|4|MRIFTIGTV|0.69|Non-allergenic|Non-toxic|0.37|2|Surface|glycoprotein|242|WTAGAAAYY|0.63|Non-allergenic|Non-toxic|0.15|702|FTISVTTEI|0.85|Non-allergenic|Non-toxic|−0.18|3|Orf1ab|polyprotein|3449|LSFKELLVY|0.72|Non-allergenic|Non-toxic|−0.07|1890|EIDPKLDNY|1.61|Non-allergenic|Non-toxic|−0.2|1502|ETISLAGSY|0…	Epitope|Antigenicity|Allergenicity|Toxicity|Immunogenicity|1|ORF3a|4|MRIFTIGTV|0.69|Non-allergenic|Non-toxic|0.37|2|Surface|glycoprotein|242|WTAGAAAYY|0.63|Non-allergenic|Non-toxic|0.15|702|FTISVTTEI|0.85|Non-allergenic|Non-toxic|−0.18|3|Orf1ab|ORF3a|protein|epitope|surface|glycoprotein|epitopes|ORF1ab|polyprotein|ORF3a|protein|epitope|surface|glycoprotein|epitope|ORF1ab|polyprotein	46
KMVSLLSVL	7540743	10.1098/rsos.201141	body	leader|protein|(|nsp1|)|nsp2|nsp3|nsp4|3C-like|proteinase|nsp6|nsp7|nsp8|nsp9|nsp10|RdRP|helicase|3′-5′|exonuclease|endoRNAse|ribose|methyl|transferase|HVGEIPVAY|NMMVTNNTF|LVAEWFLAY|not|among|top|scorer|in|many|allele|VVAFNTLLF|all|allele|except|HLA-A|*|02-01|,|HLA-A|*|03-01|,|HLA-B|*|07-02|,|HLA-B|*|08-01|,|HLA-B|*|27-05|,|HLA-B|*|39-01|,|HLA-B|*|40-01|QTFSVLACY|MLVYCFLGY|all|allele|except|HLA-A…	leader|protein|nsp1|HLA-A|HLA-A|HLA-B|HLA-B|HLA-B|HLA-B|HLA-B|HLA-A|HLA-A|HLA-B|HLA-B|HLA-A|HLA-A|HLA-B|HLA-B|HLA-A|HLA-A|HLA-A|HLA-B|HLA-A|HLA-A|HLA-A|HLA-B|HLA-B|HLA-B|HLA-B|HLA-B|TTLPVNVAF|HLA-A|HLA-B|HLA-A|HLA-A|HLA-B|HLA-B|HLA-A|HLA-A|HLA-A|HLA-B|HLA-B|HLA-B|HLA-A|HLA-A|HLA-B|HLA-B|HLA-A|HLA-B|HLA-B|HLA-A|HLA-A|HLA-A|HLA-B|HLA-B|HLA-B|HLA-B|HLA-A|HLA-B|HLA-A|HLA-A|HLA-A|HLA-B|PQLEQPYVF|HSMQN…	81
KMVSLLSVL	7540743	10.1098/rsos.201141	body	The|large|cluster|harbour|consensus|sequence|be|:|VDFQVTIAEILLIIMRTFKVSIWNLDYIINLIIKN|(|23|member|)|,|KLWAQCVQLHNDILLAKDTTEAFEKMVSLLSVLLSM|and|TQHQPYVVDDPCPIHFYSKWYIRVGARKSAPLIEL|(|20|member|each|)|.		0
KPGGTSSGDATTAYA	7898897	10.3389/fphar.2020.572249	body	Protein|Peptide|HLA|able|to|present|peptide|Peptide|location|indifferent|coronavirus|B_score|HLA|I|frequency|HLA|II|frequency|ORF1ab|KPGGTSSGDATTAYA|DQA1_05_05|:|DQB1_03_01|SARS-CoV|:|5045_50592019-nCoV|:|5068_5082MERS-CoV|:|5054_5068RaTG13-CoV|:|5067_5081|4.98|0|0.42|ORF1ab|TSSGDATTAY|HLA-B15-01|SARS-CoV|:|5049_50582019-nCoV|:|5072_5081MERS-CoV|:|5058_5067RaTG13-CoV|:|5071_5080|4.98|1.68|0|ORF1a…	T-cell|epitopes|ORF1ab	3
KQGNFKNLR	7321027	10.1016/j.intimp.2020.106738	body	,|India|Surface|glycoprotein|*|YLQPRTFLL|*|GVYFASTEK|*|EPVLKGVKL|*|VVNQNAQAL|*|WTAGAAAYY|S|*|(|0.45|)|%|*|(|0.71|)|%|*|(|1.23|)|%|*|(|0.47|)|%|*|(|0.63|)|%|0.5|0.83|/|0.64|0.58|/|0.98|0.73|/|0.61|0.77|/|0.78|0.82|/|0.54|One|overlap|CTL|epitope|between|MERS‐CoV|and|2019‐nCoV|with|one|gap|and|one|mismatch|,|India|Spike|protein|*|RISNCVADY|*|CVADYSVLY|*|RSFIEDLLF|*|RVDFCGKGY|*|MTSCCSCLK|*|VLKGVKLHY|…	glycoprotein|YLQPRTFLL|*|GVYFASTEK|RSFIEDLLF|*|RVDFCGKGY|*|MTSCCSCLK|VLKGVKLHY|S|*|357|*|361|*|815|*|1039|GAALQIPFAMQMAYRF|*|AFFGMSRIGMEVTPSGTW|*|MAYRFNGIGVTQNVLY|*|MEVTPSGTWL|*|QLIRAAEIRASANLAATK|NLNESLIDL|*|KHWPQIAQFAPSASAFF|*|QALNTLVKQLSSNFGAI|*|LALLLLDRL|*|RLNEVAKNL|*|LLLDRLNQL|*|VLNDILSRL|*|LLNKHIDAYKTFPPTEPK|*|LQLPQGTTL|*|LQLPQGTTL|*|AQFAPSASAFFGMSR|B|cell|epitopes|PSFYVYSRVKNLNSS|*|VLLFLAF…	231
KQIYKTPPI	7952308	10.3389/fimmu.2021.598778	body	Most|reactive|T-cell|epitope|in|each|country|(|population|coverage|≥|80|%|)|be|highlight|in|red|circle|and|list|in|,|show|the|presence|of|two|CD8+|T-cell|epitope|that|would|afford|high|coverage|for|all|the|population|(|ESNKKFLPF|and|KQIYKTPPI|)|and|the|epitope|GTITSGWTF|would|be|highly|promiscuous|for|the|South|African|,|Brazilian|and|Japanese|population|.	CD8+|T-cell|epitopes|ESNKKFLPF|KQIYKTPPI|epitope|GTITSGWTF	7
KQIYKTPPI	7952308	10.3389/fimmu.2021.598778	body	of|HLA|class|I|allele|The|United|Kingdom|Spike|ESNKKFLPF|554–562|86.9|29|Spike|KQIYKTPPI|786–794|85.2|31|Spike|GTKRFDNPV|75–83|82.8|15|Spike|RVDFCGKGY|1039–1047|82.1|18|Spike|MTSCCSCLK|1237–1245|80.9|18|Spike|GVYFASTEK|89–97|80.2|16|South|Africa|Spike|KQIYKTPPI|786–794|88.5|128|Spike|ESNKKFLPF|554–562|86.1|144|Spike|GTITSGWTF|880–888|85.2|147|Brazil|Spike|KQIYKTPPI|786–794|90.6|130|Spike|ESNKKFLP…		0
KQIYKTPPI	7952308	10.3389/fimmu.2021.598778	body	T-cell|epitope|Amino|acid|position|Individual|population|coverage|Combine|population|coverage|(|%|)|Putative|allele|restriction|The|United|Kingdom|CD8+|T-cell|epitope|KIYSKHTPI|202–210|0.762|99.2|A|*|02|:|01|(|0.288|)|,|B|*|07|:|02|(|0.152|)|,|B|*|51|:|01|(|0.046|)|,|A|*|01|:|01|(|0.207|)|,|A|*|03|:|01|(|0.137|)|,|A|*|11|:|01|(|0.069|)|,|A|*|24|:|02|(|0.068|)|,|A|*|25|:|01|(|0.021|)|,|A|*|26|:|01…	T-cell|epitopes|B|*|57|:|01|(|0.036|)|RVDFCGKGY|1039–1047|0.821|CD4+|T-cell|epitopes|DRB1|DRB1|DRB1|DRB1|DRB1|DRB1|DRB1|DRB1|DRB1|DRB1|DRB1	27
KQIYKTPPI	7952308	10.3389/fimmu.2021.598778	body	ESNKKFLPF|554–562|0.861|MIAQYTSAL|869–877|0.499|CD4+|T-cell|epitope|FQTLLALHR|238–246|0.298|72.4|DRB1|*|13|:|01|(|0.128|)|,|DRB1|*|13|:|02|(|0.03|)|,|DRB1|*|10|:|01|(|0.004|)|,|DRB1|*|13|:|05|(|0|)|,|DRB1|*|03|:|01|(|0.137|)|,|DRB1|*|03|:|02|(|0.09|)|,|DRB1|*|03|:|04|(|0.077|)|,|DRB1|*|09|:|01|(|0.008|)|,|DRB1|*|10|:|01|(|0.004|)|YECDIPIGA|660–668|0.516|FKNHTSPDV|1156–1164|0.0178|FGAISSVLN|970–97…	DRB1|DRB1|DRB1|DRB1|DRB1|DRB1|DRB1|DRB1|DRB1|IPFAMQMAY|896–904|0.672|CD4+|T-cell|epitopes|DRB1|DRB1|DRB1|DRB1|DRB1|DRB1|DRB1|DRB1|DRB1|DRB1|ESNKKFLPF|554–562|0.938|99.9|A|B|*|40|:|06|(|0.047|)|KQIYKTPPI|786–794|0.909|CD4+|T-cell|epitopes|DRB1|DRB1|DRB1|DRB1|DRB1|DRB1|DRB1|DRB1|DRB1|DRB1|DRB1|DRB1	56
KQIYKTPPI	7865008	10.1038/s41598-021-81749-9	body	Next|,|DeepVacPred|simply|check|the|epitope|and|other|merit|on|those|26|subunit|and|construct|the|multi-epitope|vaccine|directly|from|those|26|candidate|,|which|be|much|more|efficient|than|traditional|approaches.Vaccine|subunitsProteinStartEndPeptide|sequenceSubunit|1Spike1948TTRTQLPPAYTNSFTRGVYYPDKVFRSSVLSubunit|2Spike3463RGVYYPDKVFRSSVLHSTQDLFLPFFSNVTSubunit|3Spike71100SGTNGTKRFDNPVLPFNDGVYFAST…	traditional|approaches.Vaccine|subunitsProteinStartEndPeptide|sequenceSubunit|1Spike1948TTRTQLPPAYTNSFTRGVYYPDKVFRSSVLSubunit|2Spike3463RGVYYPDKVFRSSVLHSTQDLFLPFFSNVTSubunit|3Spike71100SGTNGTKRFDNPVLPFNDGVYFASTEKSNISubunit|4Spike141170LGVYYHKNNKSWMESEFRVYSSANNCTFEYSubunit|5Spike191220FVFKNIDGYFKIYSKHTPINLVRDLPQGFSSubunit|6Spike209238PINLVRDLPQGFSALEPLVDLPIGINITRFSubunit|7Spike306335FTVEKGIYQTSNFR…	20
KQIYKTPPI	7865008	10.1038/s41598-021-81749-9	body	Vaccine|Subunits|Protein|Start|End|Peptide|Sequence|B-cell|Epitopes|Emini|Score|Subunit|1|Spike|19|48|TTRTQLPPAYTNSFTRGVYYPDKVFRSSVL|TTRTQLPPAYTNSF|1.937|Subunit|3|Spike|71|100|SGTNGTKRFDNPVLPFNDGVYFASTEKSNI|NGTKRFD|2.678|KSNI|1.395|Subunit|4|Spike|141|170|LGVYYHKNNKSWMESEFRVYSSANNCTFEY|YYHKNNKS|3.544|Subunit|5|Spike|191|220|FVFKNIDGYFKIYSKHTPINLVRDLPQGFS|HTPIN|1.207|Subunit|9|Spike|402|431|IRGDE…	B-cell|Epitopes|Emini|Score|Subunit|1|Spike|19|48|TTRTQLPPAYTNSFTRGVYYPDKVFRSSVL|TTRTQLPPAYTNSF|1.937|Subunit|3|Spike|71|100|SGTNGTKRFDNPVLPFNDGVYFASTEKSNI|NGTKRFD|2.678|KSNI|1.395|Subunit|4|ILDITPCSFGGVSVITPGTNTSNQVAVLYQ|GTNTSN|1.888|Subunit|15|Spike|655|684|HVNNSYECDIPIGAGICASYQTQTNSPRRA|HVNNSY|1.460|YQTQTNSPRRAR|3.849|Subunit|18|Spike|773|802|EQDKNTQEVFAQVKQIYKTPPIKDFGGFNF|QDKNTQ|4.752|KQIYKTP…	53
KQIYKTPPI	7865008	10.1038/s41598-021-81749-9	body	The|result|be|show|in|Table|6.Table|6CTL|epitope|prediction|results.SubunitsPeptide|sequenceCTL|epitopesHLA|class|I|allele|and|supertypesHLA|scoreSubunit|1TTRTQLPPAYTNSFTRGVYYPDKVFRSSVL9A1|,|A2|,|A24|,|A26|,|B7|,|B8|,|B27|,|B39|,|B58|,|B624.652Subunit|3SGTNGTKRFDNPVLPFNDGVYFASTEKSNI6A1|,|A3|,|A24|,|B7|,|B27|,|B39|,|B622.492Subunit|4LGVYYHKNNKSWMESEFRVYSSANNCTFEY9A1|,|A3|,|A24|,|A26|,|B39|,|B40|,|…	A2|A24|A26|B7|B8|B27|B39|B58|B624.652Subunit|3SGTNGTKRFDNPVLPFNDGVYFASTEKSNI6A1|A3|A24|B7|B27|B39|B622.492Subunit|4LGVYYHKNNKSWMESEFRVYSSANNCTFEY9A1|A3|A24|A26|B39|B40|B58|B626.124Subunit|5FVFKNIDGYFKIYSKHTPINLVRDLPQGFS9A1|A2|A24|A26|B7|B8|B27|B39|B58|B627.131Subunit|9IRGDEVRQIAPGQTGKIADYNYKLPDDFTG6A2|A3|B7|B27|B623.092Subunit|10NNLDSKVGGNYNYLYRLFRKSNLKPFERDI9A1|A3|A24|B8|B27|B39|B624.326Subunit|…	107
KQIYKTPPI	7865008	10.1038/s41598-021-81749-9	body	The|result|appear|in|Table|7.Table|7HTL|epitope|prediction|results.SubunitsPeptide|sequenceHTL|epitopesHLA|class|II|(|HLA-DRB1|*|-01|)|allelesHLA|scoreSubunit|1TTRTQLPPAYTNSFTRGVYYPDKVFRSSVL901|,|03|,|04|,|07|,|08|,|09|,|10|,|11|,|13|,|15|,|1618.031Subunit|3SGTNGTKRFDNPVLPFNDGVYFASTEKSNI1001|,|04|,|07|,|08|,|09|,|10|,|12|,|13|,|14|,|159.07Subunit|4LGVYYHKNNKSWMESEFRVYSSANNCTFEY904|,|08|,|10|,|11|…	HLA-DRB1	1
KQIYKTPPI	7865008	10.1038/s41598-021-81749-9	body	Vaccine|subunit|Protein|Start|End|Peptide|sequence|Population|coverage|(|worldwide|)|%|Subunit|1|Spike|19|48|TTRTQLPPAYTNSFTRGVYYPDKVFRSSVL|96.95|Subunit|3|Spike|71|100|SGTNGTKRFDNPVLPFNDGVYFASTEKSNI|83.02|Subunit|4|Spike|141|170|LGVYYHKNNKSWMESEFRVYSSANNCTFEY|81.74|Subunit|5|Spike|191|220|FVFKNIDGYFKIYSKHTPINLVRDLPQGFS|97.04|Subunit|9|Spike|402|431|IRGDEVRQIAPGQTGKIADYNYKLPDDFTG|77.19|Subunit|10…	Subunit|1|Spike|19|48|TTRTQLPPAYTNSFTRGVYYPDKVFRSSVL|96.95|Subunit|3|Spike|71|100|SGTNGTKRFDNPVLPFNDGVYFASTEKSNI|83.02|Subunit|4|Spike|141|170|LGVYYHKNNKSWMESEFRVYSSANNCTFEY|81.74|Subunit|5|Spike|191|220|FVFKNIDGYFKIYSKHTPINLVRDLPQGFS|97.04|Subunit|9	30
KQIYKTPPI	7321027	10.1016/j.intimp.2020.106738	body	,|China|Surface|glycoprotein|*|Nucleocapsidphosphoprotein|DVVNQNAQALNTLVKQL|/|17|*|FFGMSRIGMEVTPSGTW|/|17|EAEVQIDRLITGRLQSL|/|17|*|GLPNNTASWFTALTQHGK|/|18|GAGICASY|/|8|*|GTTLPK|/|6|AISSVLNDILSRLDKVE|/|17|*|IRQGTDYKHWPQIAQFA|/|17|GSFCTQLN|/|8|*|KHIDAYKTFPPTEPKKDKKK|/|20|ILSRLDKVEAEVQIDRL|/|17|*|KHWPQIAQFAPSASAFF|/|17|KGIYQTSN|/|8|*|YNVTQAFGRRGPEQTQGNF|/|19|AMQMAYRF|/|8|*|KTFPPTEPKKDKKKK|/|15|KNHTS…	glycoprotein|Nucleocapsidphosphoprotein|GLPNNTASWFTALTQHGK|GTTLPK|IRQGTDYKHWPQIAQFA|KHIDAYKTFPPTEPKKDKKK|YNVTQAFGRRGPEQTQGNF|/|19|AMQMAYRF|KTFPPTEPKKDKKKK|/|15|KNHTSPDVDLGDISGIN|QLPQGTTLPKGFYAEGSRGGSQ|LNKHIDAYKTFPPTEPK|PKGFYAEGSRGGSQASSR|QFAPSASAFFGMSRIGM|QLPQGTTLPKGFYAEGSR|TFPPTEPK|LLPAAD|/|6|SLQTYVTQQLIRAAEIR|RRPQGLPNNTASWFT|/|15|DLGDISGINASVVNIQK|SRGGSQASSRSSSRSR|/|16|EVAKNLNESLIDLQELGGAALQIPF…	99
KQIYKTPPI	7321027	10.1016/j.intimp.2020.106738	body	Study|ID|T|cell|epitope|MHC|I|&|amp|;|MHC|II|Antigenicity|Threshold|Score|Results|,|USA|S|protein|N|protein|*|IRGWIFGTTLDSKTQSLL|*|ALNTPKDHI|*|CTFEYVSQPFLMD|*|LQLPQGTTL|*|QPFLMDLEGKQGN|*|GDAALALLLL|*|TRFQTLLALHRSYLTPGD|*|LALLLLDRL|*|KSFTVEKGIYQTSNFRVQ|*|LLLDRLNQL|*|SASFSTFKCYGVSPTKL|*|RLNQLESKM|*|KLPDDFTGCV|*|TKAYNVTQAF|*|NLDSKVGGNYNYLYRLFR|*|GMSRIGMEV|*|YLYRLFRKSNLKPFERDI|*|MEVTPSGTWL|*|KPFERDIS…	MHC|II|LALLLLDRL|*|KSFTVEKGIYQTSNFRVQ|*|LLLDRLNQL|*|SASFSTFKCYGVSPTKL|*|RLNQLESKM|*|KLPDDFTGCV|*|TKAYNVTQAF|NLDSKVGGNYNYLYRLFR|NFKDQVILL|*|QSIIAYTMSLGAENSVAY|Orf|1ab|protein|VLNDILSRL|*|TLMNVLTLV|*|LITGRLQSL|*|SMWALIISV|*|QLIRAAEIRASANLAATK|*|CLEASFNYL|*|HWFVTQRNFYEPQII|M|protein|NLNESLIDL|*|HLRIAGHHL|*|FIAGLIAIV|*|TLACFVLAAV|*|SIIAYTMSL|Orf|3a|protein	49
KQIYKTPPI	7321027	10.1016/j.intimp.2020.106738	body	,|India|Surface|glycoprotein|*|YLQPRTFLL|*|GVYFASTEK|*|EPVLKGVKL|*|VVNQNAQAL|*|WTAGAAAYY|S|*|(|0.45|)|%|*|(|0.71|)|%|*|(|1.23|)|%|*|(|0.47|)|%|*|(|0.63|)|%|0.5|0.83|/|0.64|0.58|/|0.98|0.73|/|0.61|0.77|/|0.78|0.82|/|0.54|One|overlap|CTL|epitope|between|MERS‐CoV|and|2019‐nCoV|with|one|gap|and|one|mismatch|,|India|Spike|protein|*|RISNCVADY|*|CVADYSVLY|*|RSFIEDLLF|*|RVDFCGKGY|*|MTSCCSCLK|*|VLKGVKLHY|…	glycoprotein|YLQPRTFLL|*|GVYFASTEK|RSFIEDLLF|*|RVDFCGKGY|*|MTSCCSCLK|VLKGVKLHY|S|*|357|*|361|*|815|*|1039|GAALQIPFAMQMAYRF|*|AFFGMSRIGMEVTPSGTW|*|MAYRFNGIGVTQNVLY|*|MEVTPSGTWL|*|QLIRAAEIRASANLAATK|NLNESLIDL|*|KHWPQIAQFAPSASAFF|*|QALNTLVKQLSSNFGAI|*|LALLLLDRL|*|RLNEVAKNL|*|LLLDRLNQL|*|VLNDILSRL|*|LLNKHIDAYKTFPPTEPK|*|LQLPQGTTL|*|LQLPQGTTL|*|AQFAPSASAFFGMSR|B|cell|epitopes|PSFYVYSRVKNLNSS|*|VLLFLAF…	231
KQIYKTPPI	7228377	10.1002/jmv.25736	body	Start|End|Sequence|Length|1|22|46|SQCVNLTTRTQLPPAYTNSFTRGVY|25|2|68|90|FSNVTWFHAIHVSGTNGTKRFDN|23|3|106|107|KS|2|4|147|163|DPFLGVYYHKNNKSWME|17|5|186|198|MDLEGKQGNFKNL|13|6|215|230|KHTPINLVRDLPQGFS|16|7|259|269|TPGDSSSGWTA|11|8|302|305|LDPL|4|9|313|331|KSFTVEKGIYQTSNFRVQP|19|10|338|372|FPNITNLCPFGEVFNATRFASVYAWNRKRISNCVA|35|11|378|402|YNSASFSTFKCYGVSPTKLNDLCFT|25|12|413|435|GDEVRQIAPGQTGKIADYNYKL…	Length|1|22|46|SQCVNLTTRTQLPPAYTNSFTRGVY|25|2|68|90|FSNVTWFHAIHVSGTNGTKRFDN|23|3|106|107|KS|2|4|147|163|DPFLGVYYHKNNKSWME|17|5|186|198|MDLEGKQGNFKNL|13|6|215|230|KHTPINLVRDLPQGFS|NLDSKVGGNYNYLYRLFRKSNLKPFERDISTEIYQAGSTPCNGVEGFNCYFPLQSYGFQPTN|62|14|525|545|ELLHAPATVCGPKKSTNLVKN|21|15|564|571|SNKKFLPF|8|16|589|592	45
KQIYKTPPI	7228377	10.1002/jmv.25736	body	HLA‐B|*|4403|HLA‐B|*|51|HLA‐B62|HLA‐Cw|*|0702|MHC‐Dd|23|KQIYKTPPI|HLA‐A2|795‐803|0.2705|(|Probable|Nonantigen|)|.	HLA‐B|HLA‐B|Probable|Nonantigen	4
KRSFIEDLLFNKVTL	8110691	10.1186/s12919-021-00213-8	body	Table|1|(|abstract|A13|)|.Top|12|predict|epitope|and|correspond|HCoV|homolog|%|Identitypeptideposnameallelescoremedian_ranksars229ENL63OC43HKU1totalAEVQIDRLITGRLQS988GU280_gp028IDRLITGRL246.50.850.690.690.770.773.77VEAEVQIDRLITGRL986GU280_gp025VQIDRLITG4560.850.690.690.770.773.77KLQDVVNQNAQALNT946GU280_gp024VVNQNAQAL6070.850.620.6900.692.85GAISSVLNDILSRLD970GU280_gp023VLNDILSRL10190.85000.690.692…	Table|1|(|abstract|A13|)|.Top|12|predicted|epitopes	10
KRSFIEDLL	7094376	10.1016/j.compbiomed.2020.103670	body	From|the|point|of|synthesis|of|a|peptide|as|a|plausible|analogue|of|an|immunogenic|part|(|“|epitope|”|)|of|a|protein|for|development|of|diagnostic|and|the|peptide|of|interest|be|:|(|NH3+|)|-|GPSKRSFIEDLLFNKVTLAC|-|(|COO−|)|The|rationale|be|that|the|section|KRSFIEDLLFNKV|be|expose|as|associate|with|S2′|at|the|surface|but|highly|conserve|as|show|in|the|second|(|i.e|.	GPSKRSFIEDLLFNKVTLAC|S2′	2
KRSFIEDLL	7094376	10.1016/j.compbiomed.2020.103670	body	(|NH3+|)|-|GPSKRSFIEDLLFNKVTLAC|-|(|COO−|)|retroinverso|mimetic|(|NH3+|)|-|dextro|-|[|GNFLLDEIFSRKSRKSPC|]|-|(|COO−|)|Neither|of|the|first|L|-|peptide|or|follow|D|-|peptide|correspond|simply|to|the|peptide|that|would|be|synthesize|as|the|original|well|conserve|KRSFIEDLLFNKV|sequence|.	GPSKRSFIEDLLFNKVTLAC	1
KRSFIEDLL	7667438	10.1016/j.heliyon.2020.e05528	body	Base|on|the|selection|criterion|there|12|B|-|cell|epitope|(|Table|1|)|,|to|produce|antibody|against|SARS|–|CoV|-|2.Table|1B|-|cell|epitope|for|vaccine|construct|show|its|peptide|sequence|,|start|position|in|S|protein|and|its|PI|score.Table|1Peptide|sequenceSequence|PositionEllipro|score|(|PI|)|IHVSGTNGT670.847VYFASTEK890.847TTLDSKTQ1080.847VYYHKNN1430.847MDLEGKQ1770.847SYLTPGDSS2470.82YAWNRKRI351…	Table|1|antibodies|SARS|CoV|2.Table|1B|Table|2|Table|3|MHC|II|HLA|HLA|MHC|I|immunogenicity|score.Table|3PeptideSequence|PositionHLA|supertypeImmunogenicityVTWFHAIHV62A20.39VLPFNDGVY83A1|B620.18WTAGAAAYY258A1|A26|B58|B620.51LQPRTFLLK270A30.18VRFPNITNL327B270.175FNATRFASV342B80.15NYLYRLFRK450A240.161YQPYRVVVL505A2|A24|B8|B39|B620.14VLSFELLHA512A20.16QLTPTWRVY628A1|B620.31TPTWRVYST630B70.224YECDIPIG…	52
KSDGTGTIY	7540743	10.1098/rsos.201141	body	leader|protein|(|nsp1|)|nsp2|nsp3|nsp4|3C-like|proteinase|nsp6|nsp7|nsp8|nsp9|nsp10|RdRP|helicase|3′-5′|exonuclease|endoRNAse|ribose|methyl|transferase|HVGEIPVAY|NMMVTNNTF|LVAEWFLAY|not|among|top|scorer|in|many|allele|VVAFNTLLF|all|allele|except|HLA-A|*|02-01|,|HLA-A|*|03-01|,|HLA-B|*|07-02|,|HLA-B|*|08-01|,|HLA-B|*|27-05|,|HLA-B|*|39-01|,|HLA-B|*|40-01|QTFSVLACY|MLVYCFLGY|all|allele|except|HLA-A…	leader|protein|nsp1|HLA-A|HLA-A|HLA-B|HLA-B|HLA-B|HLA-B|HLA-B|HLA-A|HLA-A|HLA-B|HLA-B|HLA-A|HLA-A|HLA-B|HLA-B|HLA-A|HLA-A|HLA-A|HLA-B|HLA-A|HLA-A|HLA-A|HLA-B|HLA-B|HLA-B|HLA-B|HLA-B|TTLPVNVAF|HLA-A|HLA-B|HLA-A|HLA-A|HLA-B|HLA-B|HLA-A|HLA-A|HLA-A|HLA-B|HLA-B|HLA-B|HLA-A|HLA-A|HLA-B|HLA-B|HLA-A|HLA-B|HLA-B|HLA-A|HLA-A|HLA-A|HLA-B|HLA-B|HLA-B|HLA-B|HLA-A|HLA-B|HLA-A|HLA-A|HLA-A|HLA-B|PQLEQPYVF|HSMQN…	81
KSTNLVKNK	7926959	10.3390/v13020333	body	For|example|,|S|protein|and|N|protein-reactive|CD8+|epitope|be|increasingly|identify|from|recover|COVID-19|patient|by|experimental|method|[|22|,|23|]|,|include|S-34|(|EYVSQPFLM|)|,|S-106|(|KSTNLVKNK|)|,|NP-1|(|QRNAPRITF|)|,|NP-16|(|SPRWYFYYL|,|YLGTGPEAGL|)|,|and|NP-51|(|KTFPPTEPK|)|.	N|protein-reactive|CD8+|epitopes|S-34|S-106|KSTNLVKNK|NP-1|QRNAPRITF|NP-16|YLGTGPEAGL|NP-51|KTFPPTEPK	13
KSTNLVKNK	8027208	10.1038/s41598-021-86986-6	body	Epitope|rank|Rankpep|BIMAS|NetMHC|4.0|CTLpre|NetCTL-1.2|1|FVSGNCDVV|TLDSKTQSL|MFVFLVLLP|FRVQPTESI|LTDEMIAQY|2|FGGFNFSQI|SIIAYTMSL|FVFLVLLPL|NYNYLYRLF|WTAGAAAYY|3|FQFCNDPFL|GLTVLPPLL|VFLVLLPLV|AQVKQIYKT|TSNQVAVLY|4|KVGGNYNYL|VLNDILSRL|FLVLLPLVS|YTNSFTRGV|CVADYSVLY|5|CVNFNFNGL|SALEPLVDL|LVLLPLVSS|TRFQTLLAL|KTSVDCTMY|6|FCGKGYHLM|ALNTLVKQL|VLLPLVSSQ|NENGTITDA|STECSNLLL|7|VVNQNAQAL|MFVFLVLLP|LLPLVSSQC…	VVNQNAQAL|MFVFLVLLP|LLPLVSSQC|YQTSNFRVQ|GAEHVNNSY|8|VLYENQKLI|GLTVLPPLL|LPLVSSQCV|KCYGVSPTK|NIDGYFKIY|9|YHKNNKSWM|WTFGAGAAL|PLVSSQCVN|GKIADYNYK|YSSANNCTF|10|VSGNCDVVI|SLSSTASAL|LVSSQCVNL|KSTNLVKNK|WMESEFRVY|Top|ten|ranked|predicted|epitopes	28
KSTNLVKNK	7956900	10.1016/j.isci.2021.102311	body	Table|3|Prediction|of|immunodominance|for|long|peptide|,|against|which|CD8|T|cell|response|be|find|in|patient|with|COVID-19|Tested|peptide|Patient|Largest|amplitude|prediction|Immunogenic|True|positive|rate|Epitope|HLA|Amplitude|LSPRWYFYYLGTGPEAGL|1–10|SPRWYFYYL|HLA-B|07|:|02|48|,|654|Yes|10|/|11|11|YLGTGPEAGL|HLA-A|02|:|01|4|,|761|No|MEVTPSGTWL|1|MEVTPSGTWL|HLA-B|40|:|01|97|,|994|Ye|1|/|1|LLNKHI…	column|2	2
KSTNLVKNK	7544969	10.1080/14760584.2020.1813576	body	Spike|Glycoprotein|30|A3|NSFTRGVYY|0.9914|41|A3|KVFRSSVLH|1.3419|69|A3|HVSGTNGTK|1.1575|89|A3|GVYFASTEK|1.4615|142|A3|GVYYHKNNK|1.3335|162|A3|SANNCTFEY|0.8377|187|A3|KNLREFVFK|0.7504|270|A3|LQPRTFLLK|1.0511|296|A3|LSETKCTLK|0.8213|302|A3|TLKSFTVEK|1.3483|311|A3|GIYQTSNFR|1.1119|349|A3|SVYAWNRKR|1.1423|357|A3|RISNCVADY|1.1734|361|A3|CVADYSVLY|1.1344|370|A3|NSASFSTFK|1.3454|372|A3|ASFSTFKCY|0.8899|…	Spike|Glycoprotein|30|A3|NSFTRGVYY|0.9914|41|A3|KVFRSSVLH|1.3419|69|A3|HVSGTNGTK|1.1575|89|A3|GVYFASTEK|1.4615|142|A3|GVYYHKNNK|1.3335|162|A3|SANNCTFEY|0.8377|187|A3|A3|LSETKCTLK|0.8213|302|A3|TLKSFTVEK|1.3483|311|A3|GIYQTSNFR|1.1119|349|A3|SVYAWNRKR|1.1423|357|A3|RISNCVADY|1.1734|361|A3|CVADYSVLY|1.1344|370|A3|NSASFSTFK|1.3454|372|A3|A3|KCYGVSPTK|1.2722|409|A3|QIAPGQTGK|1.0483|454|A3|RLFRKSNLK|1…	115
KSWMESEFR	7952308	10.3389/fimmu.2021.598778	body	One|particular|region|that|rise|interest|span|position|150|to|185|(|KSWMESEFRVYSSANNCTFEYVSQPFLMDLEGKQ|)|,|which|comprise|both|CD8+|and|CD4+|T-cell|epitope|cluster|consistently|predict|for|the|population|of|the|United|Kingdom|,|South|Africa|,|Brazil|and|Japan|.	KSWMESEFRVYSSANNCTFEYVSQPFLMDLEGKQ	1
KSWMESEFR	7952308	10.3389/fimmu.2021.598778	body	Cluster|T-cell|epitope|Sequence|Amino|acid|position|Population|coverage|(|%|)|CD8+|T-cell|epitope|CD4+|T-cell|epitope|The|United|Kingdom|GTKRFDNPVLPFNDGVYFASTEK|82–90|(|75–97|)|99.9|GTKRFDNPV|,|RFDNPVLPF|,|LPFNDGVYF|,|GVYFASTEK|–|KIYSKHTPINLVRDLPQGF|205–217|(|202–220|)|85.0|KIYSKHTPI|,|YSKHTPINL|,|TPINLVRDL|,|LVRDLPQGF|–|NENGTITDAVDCALDPLSETKCTLKSFTVEK|285–303|(|280–310|)|93.7|NENGTITDA|,|ITDAVDC…	CD4+|T-cell|epitopes|RFDNPVLPF|LPFNDGVYF|GVYFASTEK|–|KIYSKHTPINLVRDLPQGF|205–217|(|202–220|)|85.0|KIYSKHTPI|YSKHTPINL|TPINLVRDL|LVRDLPQGF|–|NENGTITDAVDCALDPLSETKCTLKSFTVEK|285–303|(|280–310|)|93.7|NENGTITDA|ALDPLSETK|ETKCTLKSF|TLKSFTVEK|–|NYLYRLFRKSNLKPFERDISTEI|457–465|(|450–472|)|90.6|NYLYRLFRK|RFDNPVLPF|LPFNDGVYF|RFDNPVLPF|LPFNDGVYF|GVYFASTEK|–|VYYHKNNKSWMESEFRVYSSANNCTFEYVSQPFLMDLEGKQGNFKNLRE…	109
KTSVDCTMY	7968690	10.1371/journal.pone.0248061	body	The|non-allergenic|peptide|be|:|GAEHVNNSY|which|be|putatively|restrict|to|HLA-A|*|01-01|,|HLA-B|*|15-01|,|and|HLA-C|*|02-02|,|KTSVDCTMY|attache|to|5|allele|:|HLA-A|*|01-01|,|HLA-B|*|15-01|,|HLA-C|*|02-02|,|HLA-A|*|03-01|,|HLA-A|*|30-01|,|TTEILPVSM|would|be|able|to|bind|to|3|allele|:|HLA-A|*|01-01|,|HLA-C|*|02-02|,|HLA-C|*|01-02|.	HLA-A|HLA-B|HLA-C|HLA-A|HLA-B|HLA-C|HLA-A|HLA-A|HLA-A|HLA-C|HLA-C	11
KTSVDCTMY	7968690	10.1371/journal.pone.0248061	body	Alleles|Start|End|Length|Peptide|Allergenicity|Antigenicity|HLA-A|*|01-01|,|HLA-B|*|15-01|,|HLA-C|*|02-02|652|660|9|GAEHVNNSY|Non-allergen|0.9|HLA-A|*|01-01|,|HLA-B|*|15-01|,|HLA-C|*|02-02|,|HLA-A|*|03-01|,|HLA-A|*|30-01|733|741|9|KTSVDCTMY|Non-allergen|1.1824|HLA-A|*|01-01|,|HLA-C|*|02-02|,|HLA-C|*|01-02|723|731|9|TTEILPVSM|Non-allergen|1.2262|HLA-A|*|01-01|,|HLA-C|*|04-01|,|HLA-C|*|02-02|,|HLA-…	HLA-B|HLA-B|HLA-C|HLA-A|HLA-A|HLA-A|HLA-C|HLA-C|*|01-02|723|731|9|TTEILPVSM|Non-allergen|1.2262|HLA-A|HLA-C|HLA-C|HLA-C|HLA-B|HLA-A|HLA-B|HLA-A|HLA-B|HLA-A|HLA-C|HLA-C|HLA-B|HLA-C|HLA-A|HLA-B|HLA-B|HLA-B|HLA-A|HLA-C|HLA-C|HLA-A|HLA-B|HLA-C|HLA-B|HLA-A|HLA-B|HLA-C|HLA-C|HLA-C|HLA-A|HLA-B|HLA-B|HLA-A|HLA-A|HLA-C|HLA-A|HLA-A|HLA-A|HLA-A|HLA-C|HLA-A|HLA-A|HLA-A|HLA-A|HLA-B|HLA-C|HLA-A|HLA-A|HLA-A|HLA…	89
KTSVDCTMY	7968690	10.1371/journal.pone.0248061	body	Epitope|Coverage|HLA|allele|Total|HLA|hit|(|Genotypic|frequency|(|%|)|)|Class|I|HLA-A|*|01-01|HLA-A|*|02-01|HLA-A|*|03-01|HLA-A|*|30-01|HLA-B|*|13-01|HLA-B|*|15-01|HLA-C|*|01-02|HLA-C|*|02-02|HLA-C|*|04-01|(|10.09|)|(|24.39|)|(|9.77|)|(|2.18|)|(|1.57|)|(|5.65|)|(|6.1|)|(|5.52|)|(|11.93|)|ILDITPCSF|73.40|%|+|+|-|-|+|+|+|+|+|7|KTSVDCTMY|46.77|%|+|-|+|+|-|+|-|+|-|5|VLKGVKLHY|46.77|%|+|-|+|+|-|+|-|+|…	HLA-B|HLA-B|CD4|T|cell|epitopes|CD8|T|cell|epitopes	10
KTSVDCTMY	7365865	10.3389/fimmu.2020.01663	body	Moreover|,|another|HLA|class|I|epitope|733KTSVDCTMY741|from|the|s2|domain|of|the|spike|protein|be|also|screen|to|be|potential|candidate|for|multi-epitope|vaccine|construction|.	HLA|class|I|epitope|s2|domain|spike|proteins	8
KTSVDCTMY	7365865	10.3389/fimmu.2020.01663	body	An|epitope|731MTKTSVDCTMYICGD745|from|the|s2|domain|be|also|prioritize|and|be|use|along|with|the|S1|epitope|506QPYRVVVLSFELLHA520|for|vaccine|2|construction|.	epitope|731MTKTSVDCTMYICGD745|s2|domain	4
KTSVDCTMY	7365865	10.3389/fimmu.2020.01663	body	Vaccine|combination|Epitope|Representation|MHC|class|/|B|cell|Location|within|spike|protein|Best|binding|allele|Percentile|rank|Vaccine|1|89GVYFASTEK97|E1S1|I|S1|domain|HLA-A|*|03-01|0.2|50STQDLFLPF58|E2S1|I|S1|domain|HLA-B|*|15-01|0.3|191|EFVFKNIDGYFKIYS205|E3S1|II|S1|domain|HLA-DRB5|*|01-01|0.17|506QPYRVVVLSFELLHA520|E4|S1|II|S1|domain|HLA-DRB4|*|01-01|2.9|Vaccine|2|89GVYFASTEK97|E1|S1|I|S1|dom…	spike|protein|Best|binding|allele|Percentile|rank|Vaccine|1|89GVYFASTEK97|E1S1|I|S1|domain|HLA-A|*|03-01|0.2|50STQDLFLPF58|E2S1|I|S1|domain|HLA-B|E4|S1|II|S1|domain|HLA-DRB4|*|01-01|2.9|Vaccine|2|89GVYFASTEK97|E1|S1|I|S1|domain|HLA-A|*|03-01|0.2|733KTSVDCTMY741|E1|S2|I|S2|domain|E4|S1|II|S1|domain|HLA-DRB4|*|01-01|2.9|731MTKTSVDCTMYICGD745|E2|S2|II|S2|domain|HLA-DRB3|*|01-01|6.3|Vaccine|3|89GVYFA…	102
KTSVDCTMY	7365865	10.3389/fimmu.2020.01663	body	All|our|seven|epitope|be|find|to|be|a|part|of|at|least|eight|viral|sequence|present|on|NCBI|,|while|one|of|the|prioritize|epitope|,|KTSVDCTMY|,|be|find|to|be|100|%|identical|in|43|available|coronavirus|sequence|(|Table|S3|)|.	epitopes|Table|S3	3
KTSVDCTMY	7365865	10.3389/fimmu.2020.01663	body	Identity|with|sequence|Epitope|sequence|Epitope|length|Percent|of|protein|sequence|match|at|identity|≤|100|%|SARS|reference|strain|Spike|protein|GVYFASTEK|9|78.57|%|(|11|/|14|)|STQDLFLPF|9|92.86|%|(|13|/|14|)|EFVFKNIDGYFKIYS|15|28.57|%|(|4|/|14|)|QPYRVVVLSFELLHA|15|35.71|%|(|5|/|14|)|KTSVDCTMY|9|78.57|%|(|11|/|14|)|MTKTSVDCTMYICGD|15|21.43|%|(|3|/|14|)|MERS|reference|strain|Spike|protein|GVYFASTE…	epitopes|Table|1	3
KTSVDCTMY	7365865	10.3389/fimmu.2020.01663	body	Dock|with|TLR|and|ACE2|show|that|they|bind|effectively|;|from|731MTKTSVDCTMYICGD745|,|Thr192|,|Val197|,|Lys186|,|Thr187|,|and|Ser186|bind|to|TLR4|;|Lys186|have|affinity|for|ACE2|receptor|.	TLRs|ACE2|Thr192|Lys186|Thr187|TLR4|ACE2|receptor	8
KTSVDCTMY	7365865	10.3389/fimmu.2020.01663	body	The|other|S2|epitope|733KTSVDCTMY741|completely|overlap|with|731MTKTSVDCTMYICGD745|.	S2|epitope|731MTKTSVDCTMYICGD745	3
KTSVDCTMY	7593713	10.3389/fmolb.2020.00227	body	Residue|number|Peptide|sequence|Predict|MHC|binding|affinity|Rescale|binding|affinity|C-terminal|cleavage|affinity|TAP|transport|efficiency|Prediction|score|Spike|865|LTDEMIAQY|0.7953|3.3768|0.9723|2.779|3.6616|258|WTAGAAAYY|0.6735|2.8596|0.7339|2.863|3.1128|604|TSNQVAVLY|0.6559|2.7847|0.944|2.991|3.0758|361|CVADYSVLY|0.5348|2.2705|0.9764|3.18|2.5759|733|KTSVDCTMY|0.4908|2.084|0.9649|3.016|2.3795…	MHC|SARS-CoV-2|Structural|Proteins	4
KTSVDCTMY	7593713	10.3389/fmolb.2020.00227	body	Peptide|Global|energy|(|kcal|/|mol|)|Attractive|VdW|energy|(|kcal|/|mol|)|H|bond|Energy|(|kcal|/|mol|)|Peptide-MHC|pair|Bond|distance|(|Å|)|Conserve|residue|LTDEMIAQY|−34.23|−26.46|−1.11|ILE|6|CD|ALA|69.A|CB|2.400|TYR9|TYR|9|CB|GLN|70.A|OE1|2.306|ARG62|ILE|6|CD|ALA|69.A|HB3|1.855|ILE66|TYR|9|O1|GLN|70.A|HE22|1.458|THR73|MET|5|CE|ARG|62.A|NH1.B|2.738|TYR99|TYR|9|O1|GLN|70.A|NE2|2.350|GLU152|GLN|8|…	THR|2|THR|5|LYS|1|ILE66|SER|1|OG|ALA|150.A|C|3.547|THR73|LEU|9|CB|TYR|159.A|CE1|3.967|TYR99|SER|5|CA|ARG|156.A|HE|3.276|GLU152|LEU|7|CD1|top|10|docked|complexes	38
KTSVDCTMY	7593713	10.3389/fmolb.2020.00227	body	In|conclusion|,|10|Epitope|(|six|from|spike|protein|“|LTDEMIAQY|,|WTAGAAAYY|,|TSNQVAVLY|,|CVADYSVLY|,|KTSVDCTMY|,|and|STECSNLLL|,|”|two|from|membrane|protein|“|SSDNIALLV|and|ATSRTLSYY|,|”|one|from|nucleocapsid|and|one|from|envelope|protein|“|LSPRWYFYY|and|LTALRLCAY|,|”|respectively|)|,|be|predict|which|might|be|potential|target|as|peptide|vaccine|against|deadly|SARS|-CoV-2|.		0
KTSVDCTMY	8051835	10.1007/s10989-021-10205-z	body	Table|3|Select|CTL|epitope|and|their|binding|to|different|MHC|class|I|supertype|Protein|Epitope|MHC|I|supertype|P0DTC2|Spike|glycoprotein|(|S|)|AALQIPFAM|B7|,|B58|AIVMVTIML|A2|,|B7|DEDDSEPVL|B39|,|B44|EPVLKGVKL|B7|,|B8|ESNKKFLPF|A26|,|B62|FAMQMAYRF|B58|,|B62|FEYVSQPFL|B39|,|B44|FLHVTYVPA|A2|,|B8|FRKSNLKPF|B8|,|B27|FTISVTTEI|A2|,|A26|,|B58|FVFLVLLPL|A2|,|A26|,|B8|,|B62|GAAAYYVGY|A1|,|B58|,|B62|GAE…	Table|3|Selected|CTL|epitopes|MHC|class|I|supertypes|Protein|Epitope|MHC|I|supertypes|P0DTC2|Spike|glycoprotein|B58|AIVMVTIML|A2|B7|DEDDSEPVL|B39|B44|EPVLKGVKL|B7|B8|ESNKKFLPF|A26|B62|FAMQMAYRF|B58|B62|B44|FLHVTYVPA|A2|B8|FRKSNLKPF|B8|B27|FTISVTTEI|A2|A26|B58|FVFLVLLPL|A2|A26|B8|B62|GAAAYYVGY|A1|B58|B62|GAEHVNNSY|A1|B62|GQTGKIADY|B27|B62|B58|IGAGICASY|B58|B62|IGIVNNTVY|B58|B62|B39|B58|KGIYQTSNF|B…	263
KTSVDCTMY	8051835	10.1007/s10989-021-10205-z	body	Table|4|Population|coverage|analysis|of|optimize|top|scoring|CTL|epitope|for|different|target|population|Protein|Target|population|Epitope|Percentage|coverage|Total|HLA|hit|P0DTC2|Spike|glycoprotein|(|S|)|Europe|RVVVLSFEL|80.55|%|31|SLSSTASAL|77.12|%|31|YQPYRVVVL|75.44|%|24|AIVMVTIML|72.91|%|18|FVFLVLLPL|68.03|%|20|TSNQVAVLY|63.35|%|26|YLQPRTFLL|63.31|%|26|SIIAYTMSL|60.53|%|33|North|America|RVVVL…	P0DTC2|Spike|glycoprotein|soluble|native|antigen|MHC|molecules	8
KTSVDCTMY	7785481	10.1007/s40203-020-00062-x	body	Table|1|Select|predict|epitope|for|further|analysis|Linear|B-cell|epitope|MHC-II|binding|epitope|MHC-I|binding|epitope|NITNLCPFGEVFNATRFASVYAWNRKRISNC|VFVYNVNFPLAVMAS|TSNQVAVLY|SFSTFKCYGVSPTKLNDL|EVFVYNVNFPLAVMA|QLTPTWRVY|IRGDEVRQIAPGQTGKIADYNYKLP|FVYNVNFPLAVMASN|GAEHVNNSY|NNLDSKVGGNYNYLY|QEVFVYNVNFPLAVM|VASQSIIAY|LFRKSNLKPFERDISTEIYQAGST|QQEVFVYNVNFPLAV|KTSVDCTMY|EGFNCYFPLQS|VYNVNFPLAVMASNF|STEC…	Table|1|Selected|predicted|epitopes|MHC-II|MHC-I|MHC-II|MHC-II|binding|epitopes|epitopes|MHC	13
KTSVDCTMY	7085496	10.1007/s13337-020-00571-5	body	Table|2|Comparison|of|antigenicity|between|spike|glycoprotein|of|2019-nCoV|and|SARS-CoV|strain|Antigenicity|2019-nCoV|SARS-CoV|Peptide|(|IEDB|)|Peptide|(|NetCTL|1.2|)|Position|(|start|)|Peptide|(|IEDB|)|Peptide|(|NetCTL|1.2|)|Position|(|start|)|NSFTRGVYY|NSFTRGVYY|30|FDDVQAPNY|FDDVQAPNY|22|STQDLFLPF|STQDLFLPF|50|HTSSMRGVY|HTSSMRGVY|33|VLPFNDGVY|VLPFNDGVY|83|TSSMRGVYY|TSSMRGVYY|34|CNDPFLGVY|CNDPFL…	spike|glycoproteins|IEDB|IEDB|NSFTRGVYY|30|FDDVQAPNY|FDDVQAPNY|22|STQDLFLPF|STQDLFLPF|50|HTSSMRGVY|HTSSMRGVY|33|VLPFNDGVY|VLPFNDGVY|83|TSSMRGVYY|TSSMRGVYY|34|CNDPFLGVY|CNDPFLGVY|136|EIFRSDTLY|EIFRSDTLY|45|WMESEFRVY|WMESEFRVY|152|RSDTLYLTQ|RSDTLYLTQ|48|YSSANNCTF|FVFKNIDGY|192|VIPFKDGIY|VIPFKDGIY|80|NIDGYFKIY|NIDGYFKIY|196|HTMIFDNAF|HTMIFDNAF|149|WTAGAAAYY|WTAGAAAYY|258|NAFNCTFEY|NAFNCTFEY|155|GAAA…	161
KTSVDCTMY	8027208	10.1038/s41598-021-86986-6	body	Epitope|rank|Rankpep|BIMAS|NetMHC|4.0|CTLpre|NetCTL-1.2|1|FVSGNCDVV|TLDSKTQSL|MFVFLVLLP|FRVQPTESI|LTDEMIAQY|2|FGGFNFSQI|SIIAYTMSL|FVFLVLLPL|NYNYLYRLF|WTAGAAAYY|3|FQFCNDPFL|GLTVLPPLL|VFLVLLPLV|AQVKQIYKT|TSNQVAVLY|4|KVGGNYNYL|VLNDILSRL|FLVLLPLVS|YTNSFTRGV|CVADYSVLY|5|CVNFNFNGL|SALEPLVDL|LVLLPLVSS|TRFQTLLAL|KTSVDCTMY|6|FCGKGYHLM|ALNTLVKQL|VLLPLVSSQ|NENGTITDA|STECSNLLL|7|VVNQNAQAL|MFVFLVLLP|LLPLVSSQC…	VVNQNAQAL|MFVFLVLLP|LLPLVSSQC|YQTSNFRVQ|GAEHVNNSY|8|VLYENQKLI|GLTVLPPLL|LPLVSSQCV|KCYGVSPTK|NIDGYFKIY|9|YHKNNKSWM|WTFGAGAAL|PLVSSQCVN|GKIADYNYK|YSSANNCTF|10|VSGNCDVVI|SLSSTASAL|LVSSQCVNL|KSTNLVKNK|WMESEFRVY|Top|ten|ranked|predicted|epitopes	28
KTSVDCTMY	7831793	10.1016/j.intimp.2020.107276	body	[|17|]|Spike|glycoproteinGVYFASTEKEFVFKNIDGYFKIYSYNSASFSTFKCYGVSPTKLNDLCFTSTQDLFLPFQPYRVVVLSFELLHAKTSVDCTMYMTKTSVDCTMYICGD|Kar|et|al|.		0
KTSVDCTMY	7319274	10.1126/sciadv.abb8097	body	The|select|good|T|cell|epitope|with|residue|numbering|,|e.g.|,|WTAGAAAYY|,|CVADYSVLY|,|TSNQVAVLY|,|KTSVDCTMY|,|STECSNLLL|,|LTDEMIAQY|and|SEDMLNPNY|,|TANPKTPKY|,|QTFSVLACY|,|GSVGFNIDY|,|DYDCVSFCY|,|GTDLEGNFY|,|TVNVLAWLY|,|and|LLEDEFTPF|,|of|the|spike|(|Fig|.	T|cell|epitopes|GTDLEGNFY|LLEDEFTPF	5
KTSVDCTMY	7284139	10.1080/07391102.2020.1770127	body	Residue|No|Peptide|Sequence|MHC|binding|affinity|Rescale|binding|affinity|c-terminal|cleavageaffinity|Transport|affinity|Prediction|score|865|LTDEMIAQY|0.7953|3.3768|0.9723|2.7790|3.6616|258|WTAGAAAYY|0.6735|2.8596|0.7339|2.8630|3.1128|604|TSNQVAVLY|0.6559|2.7847|0.9440|2.9910|3.0758|361|CVADYSVLY|0.5348|2.2705|0.9764|3.1800|2.5759|733|KTSVDCTMY|0.4908|2.0840|0.9649|3.0160|2.3795|746|STECSNLLL|0.…		0
KTSVDCTMY	8017916	10.1016/j.meegid.2021.104823	body	These|score|be|mention|throughout|the|paper|and|the|actual|score|be|give|as|Supplementary|in|an|excel|file.Table|1Conserve|Region|(|CnR|)|as|derive|from|10|,|664|SARS-CoV-2|genome|with|associate|details.Table|1DNA|sequence|ofProteinLengthBLAST|Specificity|%|of|BLAST|SpecificityCodingStartingEndingLengthCodedConserve|Region|(|CnR|)|Sequenceof|CnRScore|of|CnRScore|as|Query|CoverageRegion|(|CR|)|Coo…	CnR|287NSP612|287NSP813|287RdRp15|732-ACAGAAATTCTACCAGTGTCTATGACCAAGACATCAGTAGATTGTACAATGTACATTTGTGGTGATT-23798TEILPVSMTKTSVDCTMYICGD67124100Spike21|3813819Spike|glycoprotein24|406-TCAAGATGTGGTCAACCAAAATGCACAAGCTTTAAACACGCTTGTTAAACAACTTAGCTCCAA-24468QDVVNQNAQALNTLVKQLSS63117100Spike21|3813819Spike|glycoprotein25|217825ORF3a|protein26|560-TTAAAAAGCTCCTTGAACAATGGAACCTAGTAATAGGTTTCCTATTCCTTACATGGATT…	22
KTSVDCTMY	8017916	10.1016/j.meegid.2021.104823	body	Out|of|these|30|epitope|,|in|term|of|score|,|the|most|immunogenic|MHC-I|restricted|T-cell|epitope|be|DTDFVNEFY|bound|to|HLA-A|*|01-01|allele|and|the|most|antigenic|epitope|be|IPARARVECF|bound|to|HLA-B|*|07-02|allele|belong|to|RdRp|and|Helicase|cod|protein|respectively.Table|2List|of|most|Immunogenic|and|Antigenic|Epitope|for|MHC-I|,|MHC-II|restrict|T-cell|and|B-cell|Epitope|for|17|CnRs.Table|2Pro…	immunogenic|MHC-I|restricted|T-cell|epitopes|IPARARVECF|HLA-B|RdRp|Helicase|coded|proteins|Antigenic|Epitopes|MHC-I|MHC-II|B-cell|Epitopes|DQB1|DQB1|DQB1|DPB1|DPB1|DPB1|DPB1|DPB1|MHC-II|restricted|T-cell|epitopes|IEDB	30
KTSVDCTMY	8017916	10.1016/j.meegid.2021.104823	body	As|can|be|see|from|Table|2|,|in|term|of|score|,|the|most|immunogenic|B-cell|epitope|be|ANTVIWDYKRDAPAHI|while|the|most|antigenic|epitope|be|AVGNICYTPSKLIEYT|and|LPVSMTKTSVDCTMYI|.	Table|2|immunogenic|B-cell|epitope|antigenic|epitopes	7
KTSVDCTMY	8017916	10.1016/j.meegid.2021.104823	body	Table|3|,|Table|4|thus|provide|an|overview|of|the|epitope|identify|so|far.Table|3Summary|of|most|Immunogenic|and|Antigenic|Epitope|for|MHC-I|,|MHC-II|restrict|T-cell|and|B-cell|Epitope|for|17|CnRs.Table|3CodedMHC-I|restricted|T-cellMHC-II|restricted|T-cellB-cellProteinsEpitopesEpitopesEpitopesNSP3STFISDEVARFCAGSTFISDEVARDCDTFCAGSTFISDEVADTFCAGSTFDTFCAGSTFISDEVANSP4YTPSKLIEYVGNICYTPSKLIEYTAVGNICYT…	Table|4|epitopes|Antigenic|Epitopes|MHC-I|MHC-II|B-cell|Epitopes	9
KTSVDCTMY	8017916	10.1016/j.meegid.2021.104823	body	(|2020a|)|Spike|glycoproteinGVYFASTEKEFVFKNIDGYFKIYSYNSASFSTFKCYGVSPTKLNDLCFTSTQDLFLPFQPYRVVVLSFELLHAKTSVDCTMYMTKTSVDCTMYICGDOng|et|al|.		0
KTSVDCTMY	8017916	10.1016/j.meegid.2021.104823	body	For|the|other|epitope|,|their|physico-chemical|property|be|report|in|table|as|well.Table|5List|of|physico-chemical|property|of|MHC-I|restricted|T-cell|epitopes.Table|5MHC-I|restricted|T-cell|epitopesPositively|chargedNegatively|chargedPolarityNon|polarityAliphaticityAromaticityAcidicityBasicityHydrophobicityHydrophilicityNeutralHydroxylicSulphur|contentSTFISDEVAR0.10.20.30.40.30.10.20.10.50.10.50…	epitopes|MHC-I|MHC-II|MHC-I|MHC-II|restricted|T-cell|epitopes	8
KTSVDCTMY	8017916	10.1016/j.meegid.2021.104823	body	Moreover|for|MHC-II|,|HLA-DPA1|*|01-03|/|DPB1|*|02-01|,|HLA-DQA1|*|01-01|/|DQB1|*|05-01|,|HLA-DPA1|*|01-03|/|DPB1|*|04-01|,|HLA-DRB3|*|01-01|,|HLA-DPA1|*|02-01|/|DPB1|*|14-01|,|HLA-DRB3|*|02-02|,|HLA-DPA1|*|02-01|/|DPB1|*|05-01|and|HLA-|DQA1|*|03|:|01|/|DQB1|*|03|:|02|allele|be|not|available|and|thus|not|include|in|the|calculation|of|population|coverage.Table|8Docking|and|Z-score|of|most|Immunoge…	MHC-II|HLA-DPA1|DPB1|HLA-DQA1|DQB1|HLA-DPA1|DPB1|HLA-DRB3|HLA-DPA1|DPB1|HLA-DRB3|HLA-DPA1|DPB1|MHC-I|MHC-II|restricted|T-cell|epitopes	18
KTSVDCTMY	7544969	10.1080/14760584.2020.1813576	body	No.SARS-CoV-2|proteinPositionAllele|supertypeCTL|epitopesScore1.Spike|Glycoprotein30A3NSFTRGVYY0.991441A3KVFRSSVLH1.341969A3HVSGTNGTK1.157589A3GVYFASTEK1.4615142A3GVYYHKNNK1.3335162A3SANNCTFEY0.8377187A3KNLREFVFK0.7504270A3LQPRTFLLK1.0511296A3LSETKCTLK0.8213302A3TLKSFTVEK1.3483311A3GIYQTSNFR1.1119349A3SVYAWNRKR1.1423357A3RISNCVADY1.1734361A3CVADYSVLY1.1344370A3NSASFSTFK1.3454372A3ASFSTFKCY0.88993…		0
KTSVDCTMY	7423576	10.1016/j.compbiomed.2020.103967	body	Identity|%|)|MCH-I|interaction|with|an|affinity|of|IC50|and|the|total|score|(|proteasome|score|,|TAP|score|,|MHC-I|score|,|process|score|)|pMHC-I|immunogenicity|score|WTAGAAAYY|3.1128|100|HLA-A|*|29-02|(|1.51|)|,|HLA-A|*|26-01|(|1.43|)|,|HLA-A|*|68-01|(|1.12|)|,|HLA-C|*|12-03|(|0.99|)|,|HLA-B|*|15-25|(|0.97|)|,|HLA-B|*|35-01|(|0.96|)|,|HLA-C|*|03-02|(|0.91|)|,|HLA-A|*|30-02|(|0.90|)|,|HLA-A|*|01-…	IC50|proteasome|MHC-I|HLA-A|HLA-A|HLA-C|HLA-B|HLA-B|HLA-C|HLA-A|HLA-A|HLA-B|HLA-B|HLA-C|HLA-A|HLA-C|HLA-C|HLA-C|HLA-C|*|14-02|(|0.24|)|0.15259|CNDPFLGVY|1.3355|100|HLA-A|*|01-01|(|0.36|)|0.15232|GAAAYYVGY|1.2194|100|HLA-B|HLA-A|HLA-B|HLA-A|HLA-B|HLA-C|HLA-C|HLA-C|−0.41|HLA-C|−0.41|HLA-C|*|16-01|(|−0.43|)|0.08501|STQDLFLPF|1.0468|100|HLA-B|HLA-B|HLA-B|HLA-A|HLA-C|HLA-C|HLA-B|HLA-C|−0.03|HLA-A|HLA-…	80
KVKYLYFIKGLNNLN	8321692	10.1016/j.compbiomed.2021.104703	body	“|424KVKYLYFIKGLNNLN438|”|have|an|antigenicity|score|of|0.9061|and|bind|with|17|HLA|Class|II|allele|.	424KVKYLYFIKGLNNLN438|”	2
KVKYLYFIKGLNNLN	8321692	10.1016/j.compbiomed.2021.104703	body	Thus|,|the|final|construct|generate|be|as|follow|(|Bold|letter|indicate|the|linker|)|:|“|EAAAKGIINTLQKYYCRVRGGRCAVLSCLPKEEQIGKCSTRGRKCCRRKKEAAAKIADYNYKLPGPGPGWFVTQRNFYGPGPGNSYECDIPIGAGICGPGPGKVKYLYFIKGLNNLNAAYRVVFNGVSFAAYYPSLETIQIAAYYTEISFMLWAAYTVKPGNFNKAAYVVSTGYHFRAAYEIDPKLDNYAAYGVVFLHVTYAAYLVIGAVILRHHHHHH|”|(|Fig|.	EAAAKGIINTLQKYYCRVRGGRCAVLSCLPKEEQIGKCSTRGRKCCRRKKEAAAKIADYNYKLPGPGPGWFVTQRNFYGPGPGNSYECDIPIGAGICGPGPGKVKYLYFIKGLNNLNAAYRVVFNGVSFAAYYPSLETIQIAAYYTEISFMLWAAYTVKPGNFNKAAYVVSTGYHFRAAYEIDPKLDNYAAYGVVFLHVTYAAYLVIGAVILRHHHHHH|”	2
KVNSTLEQY	8017916	10.1016/j.meegid.2021.104823	body	Table|1|DNA|sequence|of|Protein|Length|BLAST|Specificity|%|of|BLAST|Specificity|Coding|Starting|Ending|Length|Coded|Conserved|Region|(|CnR|)|Sequence|of|CnR|Score|of|CnR|Score|as|Query|Coverage|Region|(|CR|)|Coordinate|Coordinate|of|Protein|Protein|7622-GTTAATTGTGATACATTCTGTGCTGGTAGTACATTTATTAGTGATGAAGTTGCGAGAGAC-7681|VNCDTFCAGSTFISDEVARD|60|111|100|ORF1ab|266|21|,|552|21|,|287|NSP3|8918-TTACCTAG…	CnR|CnR|Spike|glycoprotein|24|Spike|glycoprotein|25|Membrane|glycoprotein|27|Membrane|glycoprotein|28|T-cell|epitopes|epitopes	17
KVNSTLEQY	8017916	10.1016/j.meegid.2021.104823	body	Table|2|Protein|Cod|Type|MHC-I|restricted|T-cell|MHC-II|restricted|T-cell|B-cell|sequence|Proteins|Epitope|Alleles|Scaled|Score|of|Epitope|Alleles|Scaled|Score|of|Epitope|Scaled|Score|of|Immunogenicity|Antigenicity|Immunogenicity|Antigenicity|Immunogenicity|Antigenicity|VNCDTFCAGSTFISDEVARD|NSP3|Immunogenic|STFISDEVAR|HLA-A|*|68-01|0.91|0.23|FCAGSTFISDEVARD|HLA-DRB3|*|01-01|0.99|0.03|CDTFCAGSTFIS…	Table|2|Protein|DQB1|ILMTARTVY|HLA-B|VENPDILRVY|HLA-B|DQB1|DQB1|HLA-B|DPB1|HLA-B|DPB1|HLA-B|HLA-B|PKGIMMNVAKYTQLC|HLA-DRB3|HLA-B|DPB1|DPB1|Membrane|glycoprotein|DPB1|HLA-B|glycoprotein|Immunogenic|SSDNIALLV|HLA-A|HLA-DRB3|IGYYRRATRRIRGGD|HLA-DRB1|MHC-II|restricted|T-cell|epitopes|IEDB	37
KVNSTLEQY	8017916	10.1016/j.meegid.2021.104823	body	Table|3|Coded|MHC-I|restricted|T-cell|MHC-II|restricted|T-cell|B-cell|Proteins|Epitopes|Epitopes|Epitopes|NSP3|STFISDEVAR|FCAGSTFISDEVARD|CDTFCAGSTFISDEVA|DTFCAGSTF|DTFCAGSTFISDEVA|NSP4|YTPSKLIEY|VGNICYTPSKLIEYT|AVGNICYTPSKLIEYT|FSAVGNICY|NSP6|TVYDDGARR|ASAVVLLILMTARTV|LILMTARTVYDDGARR|ILMTARTVY|SGFKLKDCVMYASAVV|NSP8|TTAAKLMVV|LNIIPLTTAAKLMVV|LNIIPLTTAAKLMVVI|NIIPLTTAAK|RdRp|VENPDILRVY|ILRVYANLGE…	MHC-I|NSP3|epitopes	3
KVNSTLEQY	8017916	10.1016/j.meegid.2021.104823	body	Table|5|MHC-I|restricted|T-cell|epitope|Positively|charge|Negatively|charge|Polarity|Non|polarity|Aliphaticity|Aromaticity|Acidicity|Basicity|Hydrophobicity|Hydrophilicity|Neutral|Hydroxylic|Sulphur|content|STFISDEVAR|0.1|0.2|0.3|0.4|0.3|0.1|0.2|0.1|0.5|0.1|0.5|0.3|0|DTFCAGSTF|0|0.111|0.444|0.444|0.222|0.222|0.111|0|0.667|0|0.556|0.333|0.111|YTPSKLIEY|0.111|0.111|0.444|0.333|0.333|0.222|0.111|0.1…	Table|5|MHC-I|restricted|T-cell|epitopes|MHC-II|restricted|T-cell|epitopes	10
KVNSTLEQY	8017916	10.1016/j.meegid.2021.104823	body	Table|6|MHC-I|restricted|T-cell|epitope|Positively|charge|Negatively|charge|Polarity|Non|polarity|Aliphaticity|Aromaticity|Acidicity|Basicity|Hydrophobicity|Hydrophilicity|Neutral|Hydroxylic|Sulphur|content|FCAGSTFISDEVARD|0.067|0.2|0.267|0.467|0.333|0.133|0.2|0.067|0.533|0.067|0.467|0.2|0.067|DTFCAGSTFISDEVA|0|0.2|0.333|0.467|0.333|0.133|0.2|0|0.6|0|0.533|0.267|0.067|VGNICYTPSKLIEYT|0.067|0.067|…	Table|6|MHC-I|restricted|T-cell|epitopes|B-cell|epitopes	8
KVNSTLEQY	8017916	10.1016/j.meegid.2021.104823	body	Table|8|MHC-I|epitope|PDB|ID|Score|from|AutoDock|Vina|Z-Score|MHC-II|epitope|PDB|ID|Score|from|Autodock|Vina|Z|-Score|STFISDEVAR|4HWZ|:|A|−7.905|−9.09|FCAGSTFISDEVARD|2Q6W|:|B|−8.081|−8.97|DTFCAGSTF|2HN7|:|A|−7.164|−8.95|DTFCAGSTFISDEVA|4Z7U|:|A|;|4Z7U|:|B|−7.712|−9.27|YTPSKLIEY|2HN7|:|A|−9.143|−8.95|VGNICYTPSKLIEYT|4I5B|:|B|−7.002|−8.77|FSAVGNICY|3BO8|:|A|−7.356|−8.98|TVYDDGARR|4HWZ|:|A|−8.450|−…	MHC-I|MHC-II|MHC-I|MHC-II|restricted|T-cell|epitopes	7
KWYIRVGAR	7836868	10.1016/j.meegid.2021.104712	body	Predict|Epitopes|Binding|Energy|(|kcal|/|mol|)|against|HLA-A|*|0101|HLA-A|*|0201|HLA-A|*|0301|HLA-A|*|1101|HLA-A|*|2402|1|FLAFVVFLL|−7.5|−7.1|−7.9|−7.2|−9.3|2|FVVFLLVTL|−8|−7.1|−7.5|−8.8|−9.4|3|SVLLFLAFV|−8.1|−7.9|−7.4|−7.8|−8.2|4|FVLAAVYRI|−7.7|−7.7|−6.5|−6.6|−8.2|5|SFRLFARTR|−7.4|−7|−7.5|−7|−8|6|FLFLTWICL|−8|−7.4|−8|NB|−9.4|7|LWPVTLACF|−7.9|−7.1|−7.5|−8|−8.6|8|SYFIASFRL|−7.6|−7.5|−8.2|−7.3|−9.9…	HLA-A|peptide|binding|groove	4
KYAISAKNR	7309412	10.12688/f1000research.23458.2	body	No|predict|IC50|value|of|&|lt|;|500|nM|be|find|for|HLA-C|*|0401|common|human|coronavirus|IC50|prediction|by|ANN|4.0|program|of|IEDB|software|(|only|IC50|valuesof|&|lt|;|500|nM|be|show|)|Mature|Group|II|Group|I|HLA-A|HLA-B|HLA-C|SARS-CoV-2|source|protein|Sequence|(|9aa|)|OC43|HKU1|229E|NL63|*|0101|*|0201|*|0301|*|2402|*|2601|*|0702|*|0801|*|1501|*|2705|*|3901|*|4001|*|5801|*|0303|*|0401|ORF1ab|300…	HLA-C|IEDB|OC43|HKU1	4
LAILTALRL	7686850	10.1155/2020/7079356	body	Moreover|,|the|FLAFVVFLL|epitope|be|find|to|have|maximum|population|coverage|follow|by|LLVTLAILT|,|LAILTALRL|,|and|VLLFLAFVV|epitope|.	FLAFVVFLL|epitope|LAILTALRL|VLLFLAFVV|epitopes	5
LAILTALRL	7686850	10.1155/2020/7079356	body	MHC|class|II|epitope|,|31LAILTALRL39|and|57YVYSRVKNL65|,|be|find|to|have|overlap|conformational|B-cell|epitope|(|Table|1|)|.	MHC|class|II|epitopes|31LAILTALRL39|57YVYSRVKNL65|B-cell|epitope|Table|1	10
LAILTALRL	7686850	10.1155/2020/7079356	body	Also|,|HTL|epitope|31LAILTALRL39|and|57YVYSRVKNL65|amino|acid|sequence|overlap|with|conformational|B-cell|epitope|.	B-cell|epitopes	2
LAILTALRL	7212276	10.1155/2020/2683286	body	The|form|complex|between|the|MHC|molecule|and|the|three|peptide|(|YVYSRVKNL|,|SLVKPSFYV|,|and|LAILTALRL|)|have|show|peptide|amino-|and|carboxyl-termini|form|one|and|three|hydrogen|bond|,|respectively|,|at|the|two|end|of|a|binding|groove|with|MHC|residue|with|the|least|binding|energy|-13.2|kcal|/|mol|,|-11|kcal|/|mol|,|and|-11.3|kcal|/|mol|,|respectively|(|Figure|6|(|c|)|–6|(|e|)|)|.	MHC|molecule|LAILTALRL|carboxyl-termini|MHC	5
LAILTALRL	7212276	10.1155/2020/2683286	body	Among|which|,|the|peptide|YVYSRVKNL|,|SLVKPSFYV|,|and|LAILTALRL|show|high|potentiality|for|vaccine|design|with|adequate|world|population|coverage|.	LAILTALRL	1
LAILTALRL	8310954	10.3389/fmolb.2021.648232	body	(|2020|)|3|Design|of|a|multiepitope-based|peptide|vaccine|against|the|E|Protein|of|human|COVID-19|:|An|immunoinformatic|approach|E-protein|YVYSRVKNL|,|SLVKPSFYV|,|and|LAILTALRL|--|-|Abdelmageed|et|al|.	E|Protein|human|COVID-19|LAILTALRL	5
LAILTALRL	8310954	10.3389/fmolb.2021.648232	body	The|study|conclude|YVYSRVKNL|,|SLVKPSFYV|,|and|LAILTALRL|as|potential|peptide|for|the|vaccine|design|against|COVID-19|(|Table|2|)|(|Abdelmageed|et|al.|,|2020|)|.	LAILTALRL|COVID-19	2
LAILTALRL	7544970	10.1080/14760584.2020.1811091	body	Notably|CTL|epitope|predict|for|spike|protein|be|VLSFELLNA|,|TSTGNYNYK|,|and|VVVLSFELL|;|envelope|protein|epitope|be|RLCAYCCNI|,|VVFLLVTLA|,|LAILTALRL|;|membrane|protein|epitope|be|NLVIGFLFL|,|GTITVEELK|,|RINWVTGGI|;|and|for|nucleocapsid|protein|CTL|epitope|be|KLDDKDPQF|,|ELSPRWYFY|,|and|DPQFKDNVI|(|Table|2|)|.	spike|protein|TSTGNYNYK|VVVLSFELL|;|envelope|protein|epitopes|VVFLLVTLA|GTITVEELK|nucleocapsid|protein|CTL|epitopes|Table|2	16
LAILTALRL	7544970	10.1080/14760584.2020.1811091	body	The|affinity|between|identify|CTL|epitope|and|their|correspond|major|histocompatibility|complex|(|MHC|)|class|I|allele|alongwith|their|immunogenic|property|be|show|in|Table|2.Table|2.Predicte|CTL|epitope|from|SARS-CoV-2|protein|to|design|multi-epitope|vaccine|construct|with|their|correspond|MHC|Class|I|allele|and|their|immunogenic|properties.ProteinsEpitopeHigh|affinity|HLA|Allele|binding|to|pred…	Table|2.Table|2.Predicted|CTL|epitopes|SARS-CoV-2|proteins|epitopes|NetMHCpan|4.1|serverNetCTL|ScoreNetMHCpan|4.1|ScorePositionConservancyToxicityHydrophobicityHydropathicityHydrophilicityChargeMol|wt.Spike|Protein|P59594|HLA-A|HLA-A|HLA-A|HLA-A|HLA-B|HLA-B|HLA-B|HLA-B|HLA-B|HLA-B|HLA-B|HLA-A|HLA-A|HLA-A|HLA-A|HLA-B|HLA-B|HLA-B|HLA-B|HLA-B|HLA-B|HLA-B|HLA-A|HLA-A|HLA-A|HLA-A|HLA-B|HLA-B|HLA-B|HLA…	152
LAILTALRL	8203416	10.1152/ajplung.00443.2020	body	The|MHC|II|binding|epitope|of|the|SARS-CoV-2|E|viroporin|as|predict|by|the|Vaxitope|server|*|Peptide|Antigenicity|Score|Allergenicity|Toxicity|IFN-γ|Induction|Peptide|Match-Ability|to|Induce|Autoimmunity|CNIVNVSLV|1.4201|Probable|allergen|Nontoxin|Negative|No|YCCNIVNVS|1.3929|Probable|nonallergen|Toxin|Negative|No|CCNIVNVSL|1.3710|Probable|nonallergen|Toxin|Positive|No|RLCAYCCNI|1.1243|Probable|n…	MHC|II|binding|epitopes|VYSRVKNLN|1.0946|Probable|nonallergen|Nontoxin|VVFLLVTLA|0.9374|Probable|nonallergen|Nontoxin|LAILTALRL|0.8872|Probable|nonallergen|Nontoxin	19
LAILTALRL	7462568	10.1016/j.meegid.2020.104517	body	Table|1|Protein|Conserve|region|Vaxijen|score|Topology|Spike|glycoprotein|NVYADSFVIRGDEVRQIAPGQTGKIADYNYKLPDD|0.5471|Inside|Membrane|protein|LACFVLAAVYRINWITGGIAIAMACLVGLMWLSYFIASFRLFARTRSMWSFNPETNILL|0.7352|Outside|NVPLHGTILTRPLLESELVIGAVILRGHLRIAGHHLGRCDIKDLPKEI|0.2688|Outside|Envelope|protein|MYSFVSEETGTLIVNSVLLFLAFVVFLLVTLAILTALRLCAYCCNIVNVSLVKPSFYVYSRVKNLNSSRVPDLLV|0.6025|Outside|Nucleocapsi…	Table|1|Protein|NVPLHGTILTRPLLESELVIGAVILRGHLRIAGHHLGRCDIKDLPKEI|0.2688|Outside|Envelope|protein|immunogenic|epitopes	10
LAILTALRL	7462568	10.1016/j.meegid.2020.104517	body	of|HLA|Conservancy|CTL|epitope|Spike|glycoprotein|ADYNYKLPD|26|34|1.3382|81|100|%|(|47|/|47|)|Membrane|protein|GIAIAMACL|18|26|1.2059|54|10.6|%|(|5|/|47|)|LACFVLAAV|1|9|1.1825|27|93.6|%|(|44|/|47|)|LVGLMWLSY|26|34|1.0633|54|8.51|%|(|4|/|47|)|LACFVLAAVY|1|10|1.0354|27|91.5|%|(|43|/|47|)|CLVGLMWLSY|25|34|1.0255|27|8.51|%|(|4|/|47|)|LVIGAVILR|18|26|1.1027|54|8.51|%|(|4|/|47|)|ELVIGAVILR|17|26|0.9998…	Spike|glycoprotein|ADYNYKLPD|26|34|1.3382|81|100|%|(|47|/|47|)|Membrane|protein|14|22|0.8597|27|23.4|%|(|11|/|47|)|Envelope|protein|B-cell|epitopes	31
LAILTALRL	7462568	10.1016/j.meegid.2020.104517	body	Table|4|Protein|Epitope|Conservancy|Spike|glycoprotein|ADYNYKLPD|100.00|%|(|31|/|31|)|SFVIRGDEVRQIAPG|100.00|%|(|31|/|31|)|IRGDEVRQIAPGQTGKIADYNYK|100.00|%|(|31|/|31|)|GDEVRQ|100.00|%|(|31|/|31|)|VRQIAPG|100.00|%|(|31|/|31|)|Envelope|protein|FVVFLLVTL|96.30|%|(|26|/|27|)|LCAYCCNIV|92.59|%|(|25|/|27|)|VTLAILTALRLCAYC|96.30|%|(|26|/|27|)|YVYSRVKNLNSSRVP|92.59|%|(|25|/|27|)|PSFYVYSRVKNLNSSRVP|92.59|…	Table|4|Protein|vaccine|molecules	5
LAILTALRL	7462568	10.1016/j.meegid.2020.104517	body	Table|5|Vaccine|construct|Composition|Complete|sequence|of|vaccine|construct|Allergenecity|(|Threshold|−0.4|)|Antigenicit|(|Threshold|0.4|)|Solubility|(|Threshold|0.45|)|V1|Predict|CTL|,|HTL|and|BCL|epitope|with|defensin|adjuvant|and|PADRE|sequence|EAAAK|GIINTLQKYYCRVRGGRCAVLSCLPKEEQIGKCSTRGRKCCRRKK|EAAAK|AKFVAAWTLKAAA|GGGS|ADYNYKLPD|GGGSLVIGAVILRGGGS|FVVFLLVTL|GGGSAIKLDDKDPGPGPG|SFVIRGDEVRQIAPG|…	HTL|BCL|epitopes|defensin|HTL|BCL|epitopes|L12|ribosomal|protein|HTL|BCL|epitopes	13
LAILTALRL	7323389	10.1002/jcp.29771	body	In|addition|,|the|identification|of|the|potential|T|cell|epitope|of|the|E|protein|of|SARS‐CoV‐2|propose|three|peptide|of|YVYSRVKNL|,|SLVKPSFYV|,|and|LAILTALRL|with|high|binding|affinity|to|MHC‐I|molecule|as|promising|vaccine|candidate|for|COVID‐19|(|Abdelmageed|et|al.|,|)|.	E|protein|SARS‐CoV‐2|YVYSRVKNL|LAILTALRL|MHC‐I|molecules|COVID‐19	8
LAKDTTEAF	7540743	10.1098/rsos.201141	body	leader|protein|(|nsp1|)|nsp2|nsp3|nsp4|3C-like|proteinase|nsp6|nsp7|nsp8|nsp9|nsp10|RdRP|helicase|3′-5′|exonuclease|endoRNAse|ribose|methyl|transferase|HVGEIPVAY|NMMVTNNTF|LVAEWFLAY|not|among|top|scorer|in|many|allele|VVAFNTLLF|all|allele|except|HLA-A|*|02-01|,|HLA-A|*|03-01|,|HLA-B|*|07-02|,|HLA-B|*|08-01|,|HLA-B|*|27-05|,|HLA-B|*|39-01|,|HLA-B|*|40-01|QTFSVLACY|MLVYCFLGY|all|allele|except|HLA-A…	leader|protein|nsp1|HLA-A|HLA-A|HLA-B|HLA-B|HLA-B|HLA-B|HLA-B|HLA-A|HLA-A|HLA-B|HLA-B|HLA-A|HLA-A|HLA-B|HLA-B|HLA-A|HLA-A|HLA-A|HLA-B|HLA-A|HLA-A|HLA-A|HLA-B|HLA-B|HLA-B|HLA-B|HLA-B|TTLPVNVAF|HLA-A|HLA-B|HLA-A|HLA-A|HLA-B|HLA-B|HLA-A|HLA-A|HLA-A|HLA-B|HLA-B|HLA-B|HLA-A|HLA-A|HLA-B|HLA-B|HLA-A|HLA-B|HLA-B|HLA-A|HLA-A|HLA-A|HLA-B|HLA-B|HLA-B|HLA-B|HLA-A|HLA-B|HLA-A|HLA-A|HLA-A|HLA-B|PQLEQPYVF|HSMQN…	81
LAKDTTEAF	7540743	10.1098/rsos.201141	body	The|large|cluster|harbour|consensus|sequence|be|:|VDFQVTIAEILLIIMRTFKVSIWNLDYIINLIIKN|(|23|member|)|,|KLWAQCVQLHNDILLAKDTTEAFEKMVSLLSVLLSM|and|TQHQPYVVDDPCPIHFYSKWYIRVGARKSAPLIEL|(|20|member|each|)|.		0
LALGGSVAI	7309412	10.12688/f1000research.23458.2	body	No|predict|IC50|value|of|&|lt|;|500|nM|be|find|for|HLA-C|*|0401|common|human|coronavirus|IC50|prediction|by|ANN|4.0|program|of|IEDB|software|(|only|IC50|valuesof|&|lt|;|500|nM|be|show|)|Mature|Group|II|Group|I|HLA-A|HLA-B|HLA-C|SARS-CoV-2|source|protein|Sequence|(|9aa|)|OC43|HKU1|229E|NL63|*|0101|*|0201|*|0301|*|2402|*|2601|*|0702|*|0801|*|1501|*|2705|*|3901|*|4001|*|5801|*|0303|*|0401|ORF1ab|300…	HLA-C|IEDB|OC43|HKU1	4
LANECAQVL	7309412	10.12688/f1000research.23458.2	body	No|predict|IC50|value|of|&|lt|;|500|nM|be|find|for|HLA-C|*|0401|common|human|coronavirus|IC50|prediction|by|ANN|4.0|program|of|IEDB|software|(|only|IC50|valuesof|&|lt|;|500|nM|be|show|)|Mature|Group|II|Group|I|HLA-A|HLA-B|HLA-C|SARS-CoV-2|source|protein|Sequence|(|9aa|)|OC43|HKU1|229E|NL63|*|0101|*|0201|*|0301|*|2402|*|2601|*|0702|*|0801|*|1501|*|2705|*|3901|*|4001|*|5801|*|0303|*|0401|ORF1ab|300…	HLA-C|IEDB|OC43|HKU1	4
LANECAQVL	5203785	10.1093/gbe/evw246	body	Table|4|Site|Conserve|in|Sequence|and|Structural|Property|Protein|family|PfamA|domain|Conserve|site|in|the|MSAa|NSP5|Peptidase_C30|149-GSCGS-153b|213-AWLYAA-218b|NSP7|Replicase|7-KCTSVVLL-14b|16-VLQQL-20b|NSP12|RPol|N-term|228-LDNQDLNG-235|239-DFGDF-243|RdRP_1|521-DKSAG-525|588-MTNRQ-592|677-LANECAQVL-685|800-GGTSSGD-706|C-term|853-YPDPSR-858|871-KTDGT-875|889-YPLTK-893|NSP13|N-term|10-SQTSLR-15|…	protein|family	2
LDKYFKNHTSPDVDL	8119491	10.1038/s41541-021-00331-6	body	Confirm|epitope|include|1|membrane|and|1|spike|epitope|find|by|Nelde|et|al.52|who|predict|CD4+|and|CD8+|T|-|cell|epitope|and|measure|T|-|cell|response|to|individual|peptide|in|culture|ELISpot|assay|use|PBMC|from|SARS|-|CoV|-|2|convalescent|and|naive|donor|,|3|membrane|and|5|spike|epitope|by|Peng|et|al.53|who|perform|ex|vivo|ELISpot|stimulation|of|cell|from|SARS|-|CoV|-|2|convalescent|use|overlap|…	epitopes|SARS|SARS|epitopes|SARS|CoV|-|2|surface|antigen|epitopesa.Input|sequenceCluster|addressCluster|sequenceNelde|et|al52.Peng|et|al53.Mateus|et|al51.MEMBRANE146–160RGHLRIAGHHLGRCDGAVILRGHLRIAGHHLGR|LRIAGHHLGRCDIKDLPKMEMBRANE165–179PKEITVATSRTLSYYPKEITVATSRTLSYYKLMEMBRANE175–190TLSYYKLGASQRVAGDLSYYKLGASQRVAGDTSRTLSYYKLGASQRVAMEMBRANE201–217IGNYKLNTDHSSSSDNIIGNYKLNTDHSSSSDNIASPIKE140–156FLGVYY…	33
LEQPTSEAV	7831793	10.1016/j.intimp.2020.107276	body	Cod|Type|MHC-I|restricted|T-cell|MHC-II|restricted|T-cell|B-cell|Epitopes|Proteins|Epitopes|HLA|Alleles|Epitopes|HLA|Alleles|NSP3|Immunogenic|FLKKDAPYI|HLA-A|*|31-01|ITFLKKDAPYIVGDV|HLA-DRB3|*|01-01|TLVSDIDITFLKKDAP|Antigenic|TAVVIPTKK|HLA-A|*|68-01|IDITFLKKDAPYIVG|HLA-DRB3|*|01-01|LHPDSATLVSDIDITF|3CL-Proteinase|Immunogenic|FLNGSCGSV|HLA-A|*|02-03|CGSVGFNIDYDCVSF|HLA-DQA1|*|01-01|/|DQB1|*|05-01|…	NSP3|HLA-DRB3|*|01-01|TLVSDIDITFLKKDAP|Antigenic|TAVVIPTKK|HLA-A|*|68-01|IDITFLKKDAPYIVG|HLA-DRB3|*|01-01|LHPDSATLVSDIDITF|3CL-Proteinase|DQB1|HLA-B|NSP3|NPPALQDAY|HLA-B|IELKFNPPAL|HLA-B|NSP4|VSFLAHIQW|HLA-B|DPB1|NSP3|HLA-B|DQB1|DQB1|HLA-B|DQB1|NSP4|ICISTKHFYW|HLA-B|DPB1|DPB1|HLA-B|HLA-B|DQB1|NVLEGSVAY|HLA-B|VLAYVDHSY|HLA-B|NSP3|HLA-A|DPB1|HLA-B|VPANSTVLSF|HLA-B|HLA-B|DQB1|DQB1|NSP1|HLA-B|NSP4|RP…	68
LHSYFTSDYYQLYST	8017916	10.1016/j.meegid.2021.104823	body	Table|1|DNA|sequence|of|Protein|Length|BLAST|Specificity|%|of|BLAST|Specificity|Coding|Starting|Ending|Length|Coded|Conserved|Region|(|CnR|)|Sequence|of|CnR|Score|of|CnR|Score|as|Query|Coverage|Region|(|CR|)|Coordinate|Coordinate|of|Protein|Protein|7622-GTTAATTGTGATACATTCTGTGCTGGTAGTACATTTATTAGTGATGAAGTTGCGAGAGAC-7681|VNCDTFCAGSTFISDEVARD|60|111|100|ORF1ab|266|21|,|552|21|,|287|NSP3|8918-TTACCTAG…	CnR|CnR|Spike|glycoprotein|24|Spike|glycoprotein|25|Membrane|glycoprotein|27|Membrane|glycoprotein|28|T-cell|epitopes|epitopes	17
LHSYFTSDYYQLYST	8017916	10.1016/j.meegid.2021.104823	body	Table|2|Protein|Cod|Type|MHC-I|restricted|T-cell|MHC-II|restricted|T-cell|B-cell|sequence|Proteins|Epitope|Alleles|Scaled|Score|of|Epitope|Alleles|Scaled|Score|of|Epitope|Scaled|Score|of|Immunogenicity|Antigenicity|Immunogenicity|Antigenicity|Immunogenicity|Antigenicity|VNCDTFCAGSTFISDEVARD|NSP3|Immunogenic|STFISDEVAR|HLA-A|*|68-01|0.91|0.23|FCAGSTFISDEVARD|HLA-DRB3|*|01-01|0.99|0.03|CDTFCAGSTFIS…	Table|2|Protein|DQB1|ILMTARTVY|HLA-B|VENPDILRVY|HLA-B|DQB1|DQB1|HLA-B|DPB1|HLA-B|DPB1|HLA-B|HLA-B|PKGIMMNVAKYTQLC|HLA-DRB3|HLA-B|DPB1|DPB1|Membrane|glycoprotein|DPB1|HLA-B|glycoprotein|Immunogenic|SSDNIALLV|HLA-A|HLA-DRB3|IGYYRRATRRIRGGD|HLA-DRB1|MHC-II|restricted|T-cell|epitopes|IEDB	37
LHSYFTSDYYQLYST	8017916	10.1016/j.meegid.2021.104823	body	On|the|basis|of|immunogenic|score|,|VGNICYTPSKLIEYT|,|NYVFTGYRVTKNSKV|,|IWDYKRDAPAHISTI|and|LHSYFTSDYYQLYST|be|find|to|be|most|immunogenic|where|the|first|two|be|bound|to|HLA-DRB1|*|07-01|while|the|rest|two|be|bound|to|HLA-DRB3|*|01-01|and|HLA-DPA1|*|01-03|/|DPB1|*|04-01|allele|respectively|and|they|belong|to|NSP4|,|Helicase|,|endoRNAse|and|ORF3a|cod|protein|respectively|.	HLA-DRB1|HLA-DRB3|HLA-DPA1|DPB1|NSP4|Helicase|endoRNAse|ORF3a|coded|proteins	10
LHSYFTSDYYQLYST	8017916	10.1016/j.meegid.2021.104823	body	Table|3|Coded|MHC-I|restricted|T-cell|MHC-II|restricted|T-cell|B-cell|Proteins|Epitopes|Epitopes|Epitopes|NSP3|STFISDEVAR|FCAGSTFISDEVARD|CDTFCAGSTFISDEVA|DTFCAGSTF|DTFCAGSTFISDEVA|NSP4|YTPSKLIEY|VGNICYTPSKLIEYT|AVGNICYTPSKLIEYT|FSAVGNICY|NSP6|TVYDDGARR|ASAVVLLILMTARTV|LILMTARTVYDDGARR|ILMTARTVY|SGFKLKDCVMYASAVV|NSP8|TTAAKLMVV|LNIIPLTTAAKLMVV|LNIIPLTTAAKLMVVI|NIIPLTTAAK|RdRp|VENPDILRVY|ILRVYANLGE…	MHC-I|NSP3|epitopes	3
LHSYFTSDYYQLYST	8017916	10.1016/j.meegid.2021.104823	body	Table|6|MHC-I|restricted|T-cell|epitope|Positively|charge|Negatively|charge|Polarity|Non|polarity|Aliphaticity|Aromaticity|Acidicity|Basicity|Hydrophobicity|Hydrophilicity|Neutral|Hydroxylic|Sulphur|content|FCAGSTFISDEVARD|0.067|0.2|0.267|0.467|0.333|0.133|0.2|0.067|0.533|0.067|0.467|0.2|0.067|DTFCAGSTFISDEVA|0|0.2|0.333|0.467|0.333|0.133|0.2|0|0.6|0|0.533|0.267|0.067|VGNICYTPSKLIEYT|0.067|0.067|…	Table|6|MHC-I|restricted|T-cell|epitopes|B-cell|epitopes	8
LHSYFTSDYYQLYST	8017916	10.1016/j.meegid.2021.104823	body	Table|7|B-cell|T-cell|epitope|Positively|charge|Negatively|charge|Polarity|Non|polarity|Aliphaticity|Aromaticity|Acidicity|Basicity|Hydrophobicity|Hydrophilicity|Neutral|Hydroxylic|Sulphur|content|CDTFCAGSTFISDEVA|0|0.188|0.375|0.438|0.312|0.125|0.188|0|0.625|0|0.5|0.25|0.125|AVGNICYTPSKLIEYT|0.062|0.062|0.375|0.438|0.438|0.125|0.062|0.062|0.562|0.188|0.312|0.188|0.062|LILMTARTVYDDGARR|0.188|0.12…	Table|7|B-cell|T-cell|epitopes|MHC-I|MHC-II|restricted|T-cell|epitopes	10
LHSYFTSDYYQLYST	8017916	10.1016/j.meegid.2021.104823	body	The|result|for|DTDFVNEFY|and|IPARARVECF|which|be|the|most|immunogenic|and|antigenic|MHC-I|restricted|T-cell|epitope|while|VGNICYTPSKLIEYT|,|NYVFTGYRVTKNSKV|,|IWDYKRDAPAHISTI|,|LHSYFTSDYYQLYST|,|TEILPVSMTKTSVDC|and|WNLVIGFLFLTWICL|which|be|the|most|immunogenic|and|antigenic|MHC-II|restricted|T-cell|epitope|be|show|respectively|in|,|,|,|,|,|,|,|.	IPARARVECF|antigenic|MHC-I|restricted|T-cell|epitopes|antigenic|MHC-II|restricted|T-cell|epitopes	11
LHSYFTSDYYQLYST	8017916	10.1016/j.meegid.2021.104823	body	Table|8|MHC-I|epitope|PDB|ID|Score|from|AutoDock|Vina|Z-Score|MHC-II|epitope|PDB|ID|Score|from|Autodock|Vina|Z|-Score|STFISDEVAR|4HWZ|:|A|−7.905|−9.09|FCAGSTFISDEVARD|2Q6W|:|B|−8.081|−8.97|DTFCAGSTF|2HN7|:|A|−7.164|−8.95|DTFCAGSTFISDEVA|4Z7U|:|A|;|4Z7U|:|B|−7.712|−9.27|YTPSKLIEY|2HN7|:|A|−9.143|−8.95|VGNICYTPSKLIEYT|4I5B|:|B|−7.002|−8.77|FSAVGNICY|3BO8|:|A|−7.356|−8.98|TVYDDGARR|4HWZ|:|A|−8.450|−…	MHC-I|MHC-II|MHC-I|MHC-II|restricted|T-cell|epitopes	7
LKKRWQLAL	7531350	10.7717/peerj.9855	abstract	Among|the|predict|CD8+|T|cell|epitope|,|potential|vaccine|target|from|surface|glycoprotein|be|;|YQPYRVVVL|,|PYRVVVLSF|,|GVYFASTEK|,|QLTPTWRVY|,|and|those|from|ORF3a|protein|be|LKKRWQLAL|,|HVTFFIYNK|.	CD8+|T|cell|epitopes|surface|glycoprotein|PYRVVVLSF|GVYFASTEK|ORF3a|protein	10
LKKRWQLAL	7531350	10.7717/peerj.9855	body	Epitopes|Position|Antigenicity|(|Vaxijen|Score|)|MHC-I|allele|Immunogenicity|Conservancy|(|%|)|Allergenicity|Toxicity|AllerTOP|AllergenFP|Surface|glycoprotein|(|S|)|YQPYRVVVL|505–513|0.5964|HLA-C|*|12-03|,|HLA-A|*|02-06|,|HLA-B|*|39-01|,|HLA-B|*|15-02|,|HLA-B|*|15-01|,|HLA-C|*|14-02|,|HLA-C|*|03-03|0.14090|100.00|NO|NO|NT|PYRVVVLSF|507–515|1.0281|HLA-C|*|14-02|,|HLA-A|*|23-01|,|HLA-C|*|12-03|,|HL…	MHC-I|Immunogenicity|Conservancy|(|%|)|Allergenicity|Toxicity|AllerTOP|AllergenFP|Surface|glycoprotein|HLA-C|HLA-A|HLA-B|HLA-B|HLA-B|HLA-C|HLA-C|HLA-C|HLA-A|HLA-C|HLA-C|HLA-B|HLA-A|HLA-C|HLA-B|HLA-B|HLA-C|HLA-B|HLA-B|HLA-C|HLA-C|HLA-C|HLA-A|HLA-A|HLA-B|HLA-C|HLA-C|HLA-B|HLA-B|HLA-C|HLA-A|HLA-B|HLA-B|HLA-C|HLA-B|HLA-B|HLA-A|HLA-C|HLA-C|HLA-A|HLA-C|HLA-C|HLA-C|HLA-A|HLA-C|HLA-A|HLA-C|HLA-A|HLA-C|HL…	237
LKKRWQLAL	7531350	10.7717/peerj.9855	body	Likewise|one|more|epitope|“|LKKRWQLAL|”|be|mark|as|potential|vaccine|candidate|base|on|their|score|gather|during|the|analysis|by|the|computational|tool|(|;|)|.	epitope|“|LKKRWQLAL|”	4
LKKRWQLAL	7531350	10.7717/peerj.9855	body	The|MHC|II|epitope|contain|the|core|peptide|“|LKKRWQLAL|”|from|ORF3a|be|find|to|be|present|as|the|core|sequence|in|44|predict|MHC|II|epitope|(|)|.	MHC|II|epitopes|MHC|II|epitopes	6
LKKRWQLAL	7531350	10.7717/peerj.9855	body	MHC-1|MHC-2|PDB|id|5VGE|5VGE|6J1W|5VWH|3X13|2FSE|2FSE|5LAX|HLA|molecule|HLA-C|*|07-02|HLA-C|*|07-02|HLA-A|*|30-01|HLA-B|*|58-01|HLA-B|*|08-01|HLA-DRB1|*|01-01|HLA-DRB1|*|01-01|HLA-DRB1|*|04-01|Epitope|PYRVVVLSF|QLTPTWRVY|HVTFFIYNK|LTWICLLQF|SPRWYFYYL|TNGVGYQPYRVVVLS|ITLKKRWQLALSKGV|LFLTWICLLQFAYAN|HADDOCK|score|−30.4|±|7.5|−8.5|±|5.3|−65.5|±|7.7|−10.7|±|1.0|−29.3|±|3.2|−38.1|±|9.9|−23.5|±|8.5|−78…	MHC-1|HLA-B|HLA-B|HLA-DRB1|HLA-DRB1|HLA-DRB1|13|38|44|105|84|8|4|57|RMSD|MHC|II|epitopes	18
LKKRWQLAL	7531350	10.7717/peerj.9855	body	The|second|docking|analysis|between|the|MHC-II|allele|(|HLA-DRB1|*|01-01|)|and|epitope|“|ITLKKRWQLALSKGV|”|from|ORF3a|protein|also|result|in|desire|negative|value|of|HADDOCK|and|Z|score|The|last|HADDOCK|docking|examination|be|perform|with|the|MHC|II|allele|(|HLA-DRB1|*|04-01|)|and|the|epitope|“|LFLTWICLLQFAYAN|”|from|membrane|glycoprotein|of|SARS-CoV-2|,|which|reveal|a|HADDOCK|score|of|−78.4|±|10…	HLA-DRB1|epitope|“|ITLKKRWQLALSKGV|”|ORF3a|protein|HLA-DRB1|epitope|“|LFLTWICLLQFAYAN|”|membrane|glycoprotein	14
LKKRWQLAL	7196925	10.1080/07391102.2020.1756411	body	Name|protein|Accession|number|FASTA|Nucleocapsid|protein|QIC53221.1|&|gt|;|QIC53221.1|nucleocapsid|protein|[|Severe|acute|respiratory|syndrome|coronavirus|2|]|[|Severe|acute|respiratory|syndrome|coronavirus|2|]|MSDNGPQNQRNAPRITFGGPSDSTGSNQNGERSG|ARSKQRRPQGLPNNTASWFTALTQHGKEDLKFPRG|QGVPINTNSSPDDQIGYYRRATRRIRGGDGKMKDLS|PRYFYYLGTGPEAGLPYGANKDGIIWVATEGALNTP|KDHIGTRNPANNAAIVLQLPQGTTLPKGFYAEGSRG|GSQASS…	QIC53221.1|nucleocapsid|protein|QIC53216.1|membrane|protein|MADSNGTITVEELKKLLEQWNLVIGFLFLTWICLLQF|AYANRNRFLYIIKLIFLWLLWPVTLACFVLAAVYRINWI|TGGIAIAMACLVGLMWLSYFIASFRLFARTRSMWSF|NPETNILLNVPLHGTILTRPLLESELVIGAVILRGHLRIA|GHHLGRCDIKDLPKEITVATSRTLSYYKLGASQRVAG|DSGFAAYSRYRIGNYKLNTDHSSSSDNIALLV|ORF10|protein|QIC53212.1|ORF10|protein|QIC53206.1|envelope|protein|QIC53210.1|ORF8|protein|QIC53205.1|ORF3a|prot…	26
LKKRWQLAL	7196925	10.1080/07391102.2020.1756411	body	Antigen|HLA_A0201|HLA_A0204|HLA_A0206|HLA_B0702|HLA_B51|HLA_B5401|HLA_B5301|Nucleocapsid|protein|316-324|299-307|66-74|343-351|66-74|45-53|GMSRIGMEV|KHWPQIAQF|FPRGQGVPI|DPNFKDQVI|FPRGQGVPI|LPNNTASWF|45-53|LPNNTASWF|66-74|FPRGQGVPI|ORF3a|39-47|39-47|45-53|35-43|41-49|ASLPFGWLIV|ASLPFGWLI|WLIVGVALL|IPIQASLPF|LPFGWLIVG|46-55|72-80|72-80|35-43|LIVGVALLAV|ALSKGVHFV|ALSKGVHFV|IPIQASLPF|64-73|220-228|82…	HLA|II|antigenic|epitopes|Rankpep	5
LKKRWQLAL	7196925	10.1080/07391102.2020.1756411	body	Antigen|HLADRB10101|HLADRB10401|HLADRB10402|HLADRB10402|HLADRB10701|HLADRB10801|HLADRB11101|HLADRB11501|Nucleocapsid|protein|298-305|52-60|346-354|41-49|87-95|50-58|YKHWPQIAQ|WFTALTQHG|FKDQVILLN|RPQGLPNNT|YRRATRRIR|ASWFTALTQ|354-362|86-94|300-308|348-356|86-94|360-368|NKHIDAYKT|YYRRATRRI|HWPQIAQFA|DQVILLNKH|YYRRATRRI|YKTFPPTEP|86-94|300-308|34-42|YYRRATRRI|HWPQIAQFA|GARSKQRRP|305-313|49-57|298-30…		0
LKKRWQLAL	7196925	10.1080/07391102.2020.1756411	body	Complex|Van|der|Waals|Electrostatic|Polar|solvation|SASA|Binding|Energy|CoVir|NOM-HLA-A|*|11-01|,|sol|no|2|−556|+|/|-|8|−2991.1|+|/|-|28.5|1354.4|+|/|-|20.5|−79.46|+|/|-|1.2|−2267.7|+|/|-|6.5|CoVir|NOM-HLA-A|*|11-01|,|sol|no|3|−381.9|+|/|-|8.7|−2705.2|+|/|-|11.5|729.4|+|/|-|10.9|−57.1|+|/|-|1|−2423.3|+|/|-|24.9|CoVir|NOM-TLR4|,|sol|no|5|−503|+|/|-|5.7|−1598.9|+|/|-|10.8|1202|+|/|-|6.1|−75.4|+|/|-…	/|-|24.9|CoVir|NOM-TLR4|/|-|7.6|CoVir|NOM-TLR4|epitope-rich|domains|RMSF	13
LKKRWQLAL	33062414	10.7717/peerj.9855	abstract	Among|the|predict|CD8+|T|cell|epitope|,|potential|vaccine|target|from|surface|glycoprotein|be|;|YQPYRVVVL|,|PYRVVVLSF|,|GVYFASTEK|,|QLTPTWRVY|,|and|those|from|ORF3a|protein|be|LKKRWQLAL|,|HVTFFIYNK|.	CD8+|T|cell|epitopes|surface|glycoprotein|PYRVVVLSF|GVYFASTEK|ORF3a|protein	10
LLDDFVEII	7956900	10.1016/j.isci.2021.102311	body	Table|1|The|predict|topmost|immunogenic|SARS-CoV-2|peptide|base|on|the|peptide|pool|report|by|HLA|Peptide|HLA-A|02|:|01|FLWLLWPVTL|;|SMWSFNPET|;|WLLWPVTLA|;|LLLDRLNQL|;|FLLNKEMYL|;|FLLPSLATV|;|FLNRFTTTL|;|FLPRVFSAV|;|ILGTVSWNL|;|ALWEIQQVV|;|KLWAQCVQL|;|FVDGVPFVV|;|KLNVGDYFV|;|LLDDFVEII|;|LLLDDFVEI|;|LVLSVNPYV|;|NLWNTFTRL|;|TLVPQEHYV|;|TMADLVYAL|;|VLWAHGFEL|;|YLDAYNMMI|;|YLNTLTLAV|;|HLVDFQVTI|;|RL…	KTFPPTEPK|GVAMPNLYK|GVAMPNLYK|KLFAAETLK|TTLPVNVAF|TTLPVNVAF|HLA|class|I|molecules	10
LLDKRTTCF	7996071	10.7717/peerj.11126	body	S.|no|Protein|name|Start|Epitope|Antigenicity|Allergenicity|Toxicity|Immunogenicity|1|ORF3a|4|MRIFTIGTV|0.69|Non-allergenic|Non-toxic|0.37|2|Surface|glycoprotein|242|WTAGAAAYY|0.63|Non-allergenic|Non-toxic|0.15|702|FTISVTTEI|0.85|Non-allergenic|Non-toxic|−0.18|3|Orf1ab|polyprotein|3449|LSFKELLVY|0.72|Non-allergenic|Non-toxic|−0.07|1890|EIDPKLDNY|1.61|Non-allergenic|Non-toxic|−0.2|1502|ETISLAGSY|0…	Epitope|Antigenicity|Allergenicity|Toxicity|Immunogenicity|1|ORF3a|4|MRIFTIGTV|0.69|Non-allergenic|Non-toxic|0.37|2|Surface|glycoprotein|242|WTAGAAAYY|0.63|Non-allergenic|Non-toxic|0.15|702|FTISVTTEI|0.85|Non-allergenic|Non-toxic|−0.18|3|Orf1ab|ORF3a|protein|epitope|surface|glycoprotein|epitopes|ORF1ab|polyprotein|ORF3a|protein|epitope|surface|glycoprotein|epitope|ORF1ab|polyprotein	46
LLKSIAATR	7546226	10.1016/j.vaccine.2020.10.016	body	#|Peptide|IC50|Alleles|1|AMQTMLFTM|44.80|A0201|,|A0206|,|B1525|,|A0301|,|A1101|,|A3101|,|A6801|,|A0203|,|A3202|AMQTMLFTM|LRKLDN|24.04|DRB11101|,|DPA10201DPB10501|,|DPA10201DPB14001|,|DRB10701|,|DRB10801|,|DPA10301|/|DPB10402|,|2|VLGSLAATV|50.70|A0201|,|A0202|,|A0206|,|A0203|,|A0301|,|A1101|,|A0204|,|A0207|,|A6802|,|B5701|RGM|VLGSLAATV|RLQ|14.88|DQA10501|/|DQB10301|,|DRB10101|,|DRB10701|,|DQA10102…	A3101|16|P|KVKYLYFIK|A6801|RIK|C1203|QKLLKS	8
LLKSIAATR	7546226	10.1016/j.vaccine.2020.10.016	body	#|SARS-CoV-2|protein|Experimentally|validate|epitope|Location|in|Orf1ab|(|residue|)|Location|in|the|vaccine|(|residue|)|IEDB|epitope|ID|1|S|glycoprotein|YP_009724390.1|RQIAPGQTGKIADYNYKL|408–425|74–91|1|,|075|,|039|2|YNYKLPDDFTGCVIA|421–435|87–101|1|,|074|,|214|3|KLPDDFTGCV|424–435|90–100|1|,|074|,|952|4|LPDDFTGCVIAWNSNNLDSKVGGNYNYLYRLFRKSNLKPFERD|425–467|91–133|1|,|074|,|979|5|KLPDDFTGCV|424–433…	SARS-CoV-2|proteins|217|36|ATVVIGTSK|4973–4981|378–386|5209|37|3′-to-5′|exonuclease	11
LLQFAYANRNRFLYI	7754933	10.1080/07391102.2020.1850357	body	MHC|Peptide|Antigenicity|(|Prediction|score|)|Allergenicity|Toxicity|1|1|HLA|-|DQA10301|-|DQB10302|,|HLA|-|DQA10401|-|DQB10402|MADSNGTITVEELKK|Antigen|*|(|0.7854|)|Allergen|Nontoxin|2|5|HLA|-|DPA10201|-|DPB10101|,|HLA|-|DPA10301|-|DPB10402|,|HLA|-|DPA10201|-|DPB10501|NGTITVEELKKLLEQ|Antigen|*|(|0.6935|)|Allergen|Nontoxin|3|34|DRB1_1302|LLQFAYANRNRFLYI|Antigen|*|(|0.5577|)|Nonallergen|Nontoxin|4|6…	MHC|HLA|-|DQA10401|-|DQB10402|MADSNGTITVEELKK|Antigen|HLA|HLA|DPB10501|NGTITVEELKKLLEQ|Antigen|*|(|0.6935|)|Allergen|Nontoxin|3|34|DRB1_1302|LLQFAYANRNRFLYI|Antigen|RSMWSFNPETNILLN|Nonantigen|Nonallergen|Nontoxin|9|109|DRB1_0101|MWSFNPETNILLNVP|Antigen|HLA|DRB1_1101|RGHLRIAGHHLGRCD|Antigen|DPB10201|HLRIAGHHLGRCDIK|Antigen|*|(|0.5755|)|Allergen|Nontoxin|14|164|DRB1_0701|LPKEITVATSRTLSY|Antigen|PKE…	88
LLQFAYANRNRFLYI	7902242	10.1007/s12033-021-00303-0	body	Table|1|BALB|/|c|MHC|class|I|epitope|in|predict|model|Antigenicity|score|Percentile|rank|Allele|Length|End|Start|Peptide|Model|1|1.426|0.3|H|-|2|-|Kd|9|69|61|CYGVSPTKL|0.596|0.3|H|-|2|-|Dd|9|195|187|YQPYRVVVL|0.578|0.64|H|-|2|-|Kd|9|178|170|CYFPLQSYG|0.5003|0.7|H|-|2|-|Kd|9|40|32|VYAWNRKRI|0.5107|0.8|H|-|2|-|Dd|9|179|171|YFPLQSYGF|0.5453|0.92|H|-|2|-|Ld|9|174|166|EGFNCYFPL|Model|2|1.4263|0.3|H|-|…	Table|1|BALB|c|MHC|class|I|epitopes|Kd|9|69|61|CYGVSPTKL|0.596|0.3|H|-|2|Dd|9|179|171|YFPLQSYGF|0.5453|0.92|H|-|2|Ld|9|174|166|EGFNCYFPL|Model|2|1.4263|0.3|H|-|2|-|Kd|9|69|61|CYGVSPTKL|0.5964|0.3|H|-|2|Dd|9|195|187|YQPYRVVVL|0.4821|0.4|H|-|2|Kd|9|314|306|SYFIASFRL|0.578|0.64|H|-|2|-|Kd|9|178|170|CYFPLQSYG|0.734|0.68|H|-|2|Ld|9|550|542|SPRWYFYYL|0.5003|0.7|H|-|2|-|Kd|9|40|32|VYAWNRKRI|0.8519|0.7|H…	565
LNRGMVLGSLAATVR	7425717	10.1016/j.humimm.2020.08.001	body	On|the|other|hand|,|DRB1|*|01|:|01|,|DRB1|*|03|:|01|,|and|DRB1|*|04|:|01were|identify|as|the|most|common|HLA-II|interacting|allele|(|Table|2|)|.Table|2Potential|HLA-II|binding|peptide|identify|in|five|non-structural|protein|of|SARS-CoV-2.ProteinPeptide|IDPeptide|sequencePosition|(|star-end|)|Percentile|RankViral|antigenicityToxicity|and|AllergenicityIFN-g|inductionHLA-I|interact|alleleNSP7P32VVLL…	DRB1|DRB1|DRB1|DRB1|DRB1|DRB1|DRB1|DRB1|DRB1|DRB1|DRB1|DRB1|DRB1|DRB1|DRB1|DRB1|DRB1|DRB1|DRB1|DRB1|DRB1|DRB1|DRB1|DRB1|DRB1|DRB1|DRB1|DRB1|DRB1|DRB1|DRB1|DRB1|DRB1|DRB1|DRB1|DRB1|DRB1|DRB1|DRB1|DRB1|DRB1|DRB1|DRB1|DRB1|DRB1|DRB1|DRB1|DRB1|DRB1|DRB1|DRB1|DRB1|DRB1|DRB1|DRB1|DRB1|DRB1|DRB1|DRB1|DRB1|DRB1|DRB1|DRB1|DRB1|DRB1|DRB1|DRB1|DRB1|DRB1|DRB1|DRB1|DRB1|DRB1|DRB1|DRB1|DRB1|DRB1|P12|P31|P33|P3…	87
LNVGDYFVLTSHTVM	7425717	10.1016/j.humimm.2020.08.001	body	Protein|Peptide|ID|Peptide|sequence|Position|(|star-end|)|Percentile|Rank|Viral|antigenicity|Toxicity|and|Allergenicity|IFN-g|induction|HLA-I|interact|allele|NSP7|P32|VVLLSVLQQLRVESS|11–25|0.60|0.50|Negative|Positive|DRB1|*|01|:|01|,|DRB1|*|01|:|02|,|DRB1|*|03|:|01|,|DRB1|*|03|:|07|,|DRB1|*|04|:|01|,|DRB1|*|04|:|02|,|DRB1|*|04|:|04|,|NSP8|P33|IASEFSSLPSYAAFA|2–16|0.13|0.54|Negative|Positive|DRB1|…	P32|DRB1|DRB1|DRB1|DRB1|DRB1|DRB1|NSP8|DRB1|DRB1|DRB1|DRB1|DRB1|DRB1|DRB1|DRB1|DRB1|DRB1|DRB1|DRB1|DRB1|DRB1|P39|DRB1|DRB1|P41|DRB1|DRB1|DRB1|DRB1|DRB1|DRB1|DRB1|DRB1|DRB1|DRB1|DRB1|DRB1|DRB1|DRB1|DRB1|DRB1|DRB1|DRB1|P48|DRB1|DRB1|DRB1|DRB1|P50|DRB1|DRB1|DRB1|DRB1|DRB1|DRB1|DRB1|DRB1|DRB1|DRB1|DRB1|P59|DRB1|DRB1|P65|DRB1|DRB1|DRB1|DRB1|P67|DRB1|DRB1|DRB1|DRB1|DRB1|P70|DRB1|DRB1|DRB1|P71|DRB1|P73|…	96
LPFFSNVTW	7754929	10.1080/21645515.2020.1823777	body	The|epitope|sequence|,|amino|acid|position|and|its|presented|HLA|allele|of|SARS-CoV-2|S|protein|by|cluster|analysis|Cluster|Number|Epitope|Number|Alignment|Epitope|Amino-acid|Position|HLA|Alleles|1.1|Consensus|YSVLYNSASFSTFKCY|-|365–380|1|YSVLYNSASF|–|–|YSVLYNSASF|365–374|B|*|15|:|01|2|-SVLYNSASF|–|–|SVLYNSASF|366–374|B|*|15|:|25|3|–VLYNSASFSTFKCY|VLYNSASFSTFKCY|367–380|A|*|03|:|01|4|–|LYNSASFSTF…	SARS-CoV-2|S|protein|AYYVGYLQPRTF|264–275|A|-YYVGYLQPRTF|YYVGYLQPRTF|265–275|A|RISNCVADY|357–365|A|LQIPFAMQMAYRF|RVYSTGSNVF|CYFPLQSYGF|CYFPLQSYGF|488–497|A	19
LPFFSNVTW	7754929	10.1080/21645515.2020.1823777	body	The|epitope|conservancy|analysis|result|for|S|protein|among|the|13|coronavirus|Identity|percentage|(|%|)|Name|Epitope|sequence|Length|Percent|of|protein|sequence|match|YP_009724390.1|QHR84449.1|AVP78042.1|ALK02457.1|ATO98132.1|ACZ72020.1|YP_009825051.1|AWH65943.1|AVV62526.1|YP_009555241.1|YP_173238.1|ARU07601.1|YP_003767.1|NP|1|YSVLYNSASFSTFKCY|365-380|16|15.38|%|(|2|/|13|)|100.00|100.00|81.25|93…	YP_009724390.1|QHR84449.1|AVP78042.1|ALK02457.1|ATO98132.1|ACZ72020.1|YP_009825051.1|AWH65943.1|AVV62526.1|YP_009555241.1|YP_173238.1|ARU07601.1|YP_003767.1|NP|1|NP|2|NP|3|NP|4|NP|5|NP|6|NP|7|NP|8|NP|9|NP|10|NP|11|NP|12|NP|14|NP|16|NP|18|NP|20|NP|21|NP|23|NP|24|NP|28|NP|32|NP|33|NP|34	59
LPFFSNVTW	8051835	10.1007/s10989-021-10205-z	body	Table|3|Select|CTL|epitope|and|their|binding|to|different|MHC|class|I|supertype|Protein|Epitope|MHC|I|supertype|P0DTC2|Spike|glycoprotein|(|S|)|AALQIPFAM|B7|,|B58|AIVMVTIML|A2|,|B7|DEDDSEPVL|B39|,|B44|EPVLKGVKL|B7|,|B8|ESNKKFLPF|A26|,|B62|FAMQMAYRF|B58|,|B62|FEYVSQPFL|B39|,|B44|FLHVTYVPA|A2|,|B8|FRKSNLKPF|B8|,|B27|FTISVTTEI|A2|,|A26|,|B58|FVFLVLLPL|A2|,|A26|,|B8|,|B62|GAAAYYVGY|A1|,|B58|,|B62|GAE…	Table|3|Selected|CTL|epitopes|MHC|class|I|supertypes|Protein|Epitope|MHC|I|supertypes|P0DTC2|Spike|glycoprotein|B58|AIVMVTIML|A2|B7|DEDDSEPVL|B39|B44|EPVLKGVKL|B7|B8|ESNKKFLPF|A26|B62|FAMQMAYRF|B58|B62|B44|FLHVTYVPA|A2|B8|FRKSNLKPF|B8|B27|FTISVTTEI|A2|A26|B58|FVFLVLLPL|A2|A26|B8|B62|GAAAYYVGY|A1|B58|B62|GAEHVNNSY|A1|B62|GQTGKIADY|B27|B62|B58|IGAGICASY|B58|B62|IGIVNNTVY|B58|B62|B39|B58|KGIYQTSNF|B…	263
LPFFSNVTW	8027494	10.3389/fgene.2021.602196	body	freq|1|TNVYADSFVIR|393|403|S|0.994|A24|:|41||A24|:|51||B39|:|54||C02|:|02||C03|:|04||C12|:|03|0.00012|2|VGGNYNYLYR|445|454|S|0.989|A24|:|41||A24|:|51||B38|:|01||C12|:|03|0.00013|3|YDPLQPEL|1|,|138|1|,|145|S|0.995|C04|:|01||C04|:|43||C05|:|01|0.00049|4|SNGTHWFVTQR|1|,|097|1|,|107|S|0.989|C02|:|02||C03|:|04||C12|:|03|0.00012|5|RGVYYPDKVFR|34|44|S|0.983|A24|:|51||B08|:|01||B39|:|54|0.00012|6|SFVIRGD…	B38|B08|B18|B56|B08|B56	6
LPFFSNVTW	7952308	10.3389/fimmu.2021.598778	body	Cluster|T-cell|epitope|Sequence|Amino|acid|position|Population|coverage|(|%|)|CD8+|T-cell|epitope|CD4+|T-cell|epitope|The|United|Kingdom|GTKRFDN|PVLPFNDGV|YFASTEK|82–90|(|75–97|)|99.9|GTKRFDNPV|,|RFDNPVLPF|,|LPFNDGVYF|,|GVYFASTEK|–|KIY|SKHTPINLVRDLP|QGF|205–217|(|202–220|)|85.0|KIYSKHTPI|,|YSKHTPINL|,|TPINLVRDL|,|LVRDLPQGF|–|NENGT|ITDAVDCALDPLSETKCTL|KSFTVEK|285–303|(|280–310|)|93.7|NENGTITDA|,|I…	CD4+|T-cell|epitopes|RFDNPVLPF|LPFNDGVYF|GVYFASTEK|–|KIY|SKHTPINLVRDLP|QGF|205–217|(|202–220|)|85.0|KIYSKHTPI|YSKHTPINL|TPINLVRDL|ALDPLSETK|ETKCTLKSF|TLKSFTVEK|–|NYLYRLF|RKSNLKPFE|RDISTEI|457–465|(|450–472|)|90.6|NYLYRLFRK|GIVNNTV|1115–1130|(|1114–1137|)|89.7|RFDNPVLPF|LPFNDGVYF|RFDNPVLPF|LPFNDGVYF|GVYFASTEK|–|VYYHKNN|KSWMESEFRVYSSANNCTFEYVSQPFLMDLEGKQGNFKNLR|EFVF|150–190|(|143–194|)|84.2|FLMDLEG…	124
LPFFSNVTW	7362859	10.1016/j.ijbiomac.2020.07.117	body	Table|1|Pos|CTL|epitope|VaxiJen|score|Allergenicity|Toxicity|Cross-reactivity|with|human|proteome|Final|decision|8|LPLVSSQCV|0.8267|Yes|No|Zero|–|56|LPFFSNVTW|1.0808|Yes|No|Zero|–|89|GVYFASTEK|0.7112|No|No|Zero|*|142|GVYYHKNNK|0.8264|Yes|No|Zero|–|269|YLQPRTFLL|0.4532|Yes|No|Zero|–|271|QPRTFLLKY|−0.5552|No|No|Zero|–|321|QPTESIVRF|−0.5551|Yes|No|Zero|–|550|GVLTESNKK|0.8797|No|No|Zero|*|712|IAIPTNF…	Table|1|Pos|CTL|epitope	5
LPKEITVATSRTLSY	7754933	10.1080/07391102.2020.1850357	body	MHC|Peptide|Antigenicity|(|Prediction|score|)|Allergenicity|Toxicity|1|1|HLA-DQA10301-DQB10302|,|HLA-DQA10401-DQB10402|MADSNGTITVEELKK|Antigen|*|(|0.7854|)|Allergen|Nontoxin|2|5|HLA-DPA10201-DPB10101|,|HLA-DPA10301-DPB10402|,|HLA-DPA10201-DPB10501|NGTITVEELKKLLEQ|Antigen|*|(|0.6935|)|Allergen|Nontoxin|3|34|DRB1_1302|LLQFAYANRNRFLYI|Antigen|*|(|0.5577|)|Nonallergen|Nontoxin|4|67|DRB3_0202|LAAVYRIN…	MHC|HLA-DQA10401-DQB10402|MADSNGTITVEELKK|Antigen|HLA-DPA10201-DPB10501|NGTITVEELKKLLEQ|Antigen|*|(|0.6935|)|Allergen|Nontoxin|3|34|DRB1_1302|LLQFAYANRNRFLYI|Antigen|Nonallergen|Nontoxin|4|67|DRB3_0202|LAAVYRINWITGGIA|Nonantigen|Nonallergen|Nontoxin|5|71|HLA-DQA10501-DQB10301|YRINWITGGIAIAMA|Nonantigen|Nonallergen|Nontoxin|6|94|HLA-DPA10201-DPB10501|SYFIASFRLFARTRS|Nonantigen|RSMWSFNPETNILLN|Nona…	116
LPKGFYAEGSRGGSQ	7561160	10.1371/journal.pone.0240577	body	In|S|protein|,|S1133-1172|(|VNNTVYDPLQPELDSFKEELDKYFKNHTSPDVDLGDISGI|)|,|S440-501|(|NLDSKVGGNYNYLYRLFRKSNLKPFERDISTEIYQAGSTPCNGVEGFNCYFPLQSYGFQPTN|)|,|S59-81|(|FSNVTWFHAIHVSGTNGTKRFDN|)|and|S304-322|(|KSFTVEKGIYQTSNFRVQP|)|,|and|in|N|protein|,|N232-269|(|SKMSGKGQQQQGQTVTKKSAAEASKKPRQKRTATKAYN|)|,|N164-216|(|GTTLPKGFYAEGSRGGSQASSRSSSRSRNSSRNSTPGSSRGTSPARMAGNGGD|)|,|N1-51|(|MSDNGPQNQRNAPRITFGGPSDST…	VNNTVYDPLQPELDSFKEELDKYFKNHTSPDVDLGDISGI|NLDSKVGGNYNYLYRLFRKSNLKPFERDISTEIYQAGSTPCNGVEGFNCYFPLQSYGFQPTN|KSFTVEKGIYQTSNFRVQP|N|protein|SKMSGKGQQQQGQTVTKKSAAEASKKPRQKRTATKAYN|GTTLPKGFYAEGSRGGSQASSRSSSRSRNSSRNSTPGSSRGTSPARMAGNGGD|N1-51|MSDNGPQNQRNAPRITFGGPSDSTGSNQNGERSGARSKQRRPQGLPNNTAS|Table|1	11
LPKGFYAEGSRGGSQ	7561160	10.1371/journal.pone.0240577	body	Protein|Name|Position|Epitope|Sequence|Antibody|Class|Prediction|S|1133–1172|VNNTVYDPLQPELDSFKEELDKYFKNHTSPDVDLGDISGI|IgG|440–501|NLDSKVGGNYNYLYRLFRKSNLKPFERDISTEIYQAGSTPCNGVEGFNCYFPLQSYGFQPTN|IgG|59–81|FSNVTWFHAIHVSGTNGTKRFDN|IgG|304–322|KSFTVEKGIYQTSNFRVQP|IgA|N|232–269|SKMSGKGQQQQGQTVTKKSAAEASKKPRQKRTATKAYN|IgG|164–216|GTTLPKGFYAEGSRGGSQASSRSSSRSRNSSRNSTPGSSRGTSPARMAGNGGD|IgG|1–51|MSDNGPQNQRNA…	CD8+|cytotoxic|T|lymphocyte|(|CTL|)|epitopes|MHC|class|I|restricted|CTL	13
LPKGFYAEGSRGGSQ	7561160	10.1371/journal.pone.0240577	body	of|Alleles|NetMHCpan|Average|Rank|Scores|*|Conservancy|Allergenicity|IFN-gamma|prediction|IL-10|prediction|S|196–231|NIDGYFKIYSKHTPINLVRDLPQGFS|25|4.29|S|:|100|%|V|:|100|%|G|:|100|%|O|:|100|%|Non-allergen|Positive|Positive|303–323|LKSFTVEKGIYQTSNFRVQPT|25|3.96|S|:|100|%|V|:|100|%|G|:|100|%|O|:|100|%|Non-allergen|Positive|Negative|313–330|YQTSNFRVQPTESIVRFP|25|3.17|S|:|100|%|V|:|100|%|G|:|100|%|O|…	IFN-gamma|IL-10	2
LPKGFYAEGSRGGSQ	7561160	10.1371/journal.pone.0240577	body	Protein|Epitope|DRB1-0101|DRB1-0301|DRB1-0401|DRB1-1101|DRB1-|1501|DRB5-0101|Average|*|S|NIDGYFKIYSKHTPINLVRDLPQGFS|139|146|132|132|132|132|135.5|LKSFTVEKGIYQTSNFRVQPT|124|126|124|126|124|126|125.0|YQTSNFRVQPTESIVRFP|118|105|118|118|108|118|114.1|TQQLIRAAEIRASANLAATKMS|133|123|113|123|113|113|119.6|FTRGVYYPDKVFRSSVLHSTQD|135|133|135|133|135|135|134.3|PHGVVFLHVTYVPAQEKN|170|128|128|128|132|128|135…	MHCs|Tap|top-ranked|epitopes	4
LPKGFYAEGSRGGSQ	7561160	10.1371/journal.pone.0240577	body	Also|,|among|HTL|epitope|report|in|Table|3|,|S303-323|(|LKSFTVEKGIYQTSNFRVQPT|)|,|S1009-1030|(|TQQLIRAAEIRASANLAATKMS|)|,|S801-817|(|NFSQILPDPSKPSKRSF|)|,|N328-349|(|GTWLTYTGAIKLDDKDPNFKDQ|)|,|N126-143|(|NKDGIIWVATEGALNTPK|)|,|N342-361|(|KDPNFKDQVILLNKHIDAYK|)|,|N48-63|(|NTASWFTALTQHGKED|)|,|N167-181|(|LPKGFYAEGSRGGSQ|)|,|N405-419|(|KQLQQSMSSADSTQA|)|,|M107-128|(|RSMWSFNPETNILLNVPLHGTI|)|and|M163…	HTL|epitopes|LKSFTVEKGIYQTSNFRVQPT|NFSQILPDPSKPSKRSF|GTWLTYTGAIKLDDKDPNFKDQ|NKDGIIWVATEGALNTPK|KDPNFKDQVILLNKHIDAYK|LPKGFYAEGSRGGSQ	8
LPYPDPSRI	8108557	10.12688/f1000research.51479.1	body	However|,|the|9-mer|FVDGVPFVV|(|“|FVD|”|)|and|LPYPDPSRI|(|“|LPY|”|)|could|be|promising|,|although|they|be|only|report|as|immunogenic|CD8+|T|cell|epitope|in|single|publications.Snyderet|al|.	“|FVD|”|“|LPY|”|immunogenic|CD8+|T|cell|epitopes	11
LPYPDPSRI	8108557	10.12688/f1000research.51479.1	body	(|2020|)|find|that|CD8+|T|cell|from|a|few|HLA-B|*|51-01+|COVID-19|convalescent|donor|could|be|stimulate|by|several|peptide|that|encompass|the|LPY|9-mer|peptide|sequence|,|namely|peptide|DYVYLPYPDPSRI|(|a|13-mer|share|between|SARS-CoV-2|and|HCoV-HKU1|)|,|its|short|version|VYLPYPDPSRI|(|an|11-mer|)|or|YLPYPDPSRI|(|a|10-mer|)|,|or|peptide|LPYPDPSRIL|(|a|10-mer|)|;|software|predict|that|the|encompass…	HLA-B|HCoV-HKU1|HLA-B|Table|2	5
LPYPDPSRI	7309412	10.12688/f1000research.23458.2	body	No|predict|IC50|value|of|&|lt|;|500|nM|be|find|for|HLA-C|*|0401|common|human|coronavirus|IC50|prediction|by|ANN|4.0|program|of|IEDB|software|(|only|IC50|valuesof|&|lt|;|500|nM|be|show|)|Mature|Group|II|Group|I|HLA-A|HLA-B|HLA-C|SARS-CoV-2|source|protein|Sequence|(|9aa|)|OC43|HKU1|229E|NL63|*|0101|*|0201|*|0301|*|2402|*|2601|*|0702|*|0801|*|1501|*|2705|*|3901|*|4001|*|5801|*|0303|*|0401|ORF1ab|300…	HLA-C|IEDB|OC43|HKU1	4
LQAENVTGL	7996071	10.7717/peerj.11126	body	S.|no|Protein|name|Start|Epitope|Antigenicity|Allergenicity|Toxicity|Immunogenicity|1|ORF3a|4|MRIFTIGTV|0.69|Non-allergenic|Non-toxic|0.37|2|Surface|glycoprotein|242|WTAGAAAYY|0.63|Non-allergenic|Non-toxic|0.15|702|FTISVTTEI|0.85|Non-allergenic|Non-toxic|−0.18|3|Orf1ab|polyprotein|3449|LSFKELLVY|0.72|Non-allergenic|Non-toxic|−0.07|1890|EIDPKLDNY|1.61|Non-allergenic|Non-toxic|−0.2|1502|ETISLAGSY|0…	Epitope|Antigenicity|Allergenicity|Toxicity|Immunogenicity|1|ORF3a|4|MRIFTIGTV|0.69|Non-allergenic|Non-toxic|0.37|2|Surface|glycoprotein|242|WTAGAAAYY|0.63|Non-allergenic|Non-toxic|0.15|702|FTISVTTEI|0.85|Non-allergenic|Non-toxic|−0.18|3|Orf1ab|ORF3a|protein|epitope|surface|glycoprotein|epitopes|ORF1ab|polyprotein|ORF3a|protein|epitope|surface|glycoprotein|epitope|ORF1ab|polyprotein	46
LQAENVTGL	7996071	10.7717/peerj.11126	body	S.|no|Protein|name|Start|B|cell|epitope|(|IFNscore|)|Cross-reactivity|with|human|START|MHC|I|epitope|(|IFNscore|)|Cross-reactivity|with|human|Start|MHC|II|Epitope|(|IFNscore|)|Cross-reactivity|with|human|1|ORF8|protein|15|PYVVDDPCPIHFYSKW|(|1|)|NO|10|CTQHQPYVVDDPCPI|(|1|)|NO|2|Envelope|protein|23|YSRVKNLNSSRVP|(|−0.49|)|NO|3|ORF3a|protein|15|LKQGEIKDATPSDFVR|(|0.62|)|NO|4|MRIFTIGTV|(|−0.43|)|NO|4…	Protein|name|Start|B|cell|epitopes|human|START|MHC|I|epitopes|human|Start|MHC|II|Epitopes|human|1|ORF8|protein|15|PYVVDDPCPIHFYSKW|(|1|)|NO|10|CTQHQPYVVDDPCPI|(|1|)|NO|2|Envelope|protein|23|YSRVKNLNSSRVP|(|−0.49|)|NO|3|ORF3a|protein|15|LKQGEIKDATPSDFVR|VTC3|VTC1|VTC2|VTC3	50
LQAENVTGL	7996071	10.7717/peerj.11126	body	S.|no|Name|Vaccine|construct|Antigenicity|Allergenicity|1|VTC1|EAAAKCTQHQPYVVDDPCPIHEYGAEALERAGYSRVKNLNSSRVPGGGSMRIFTIGTVHEYGAEALERAGKTQSLLIVNNATNVVGGGSLKQGEIKDATPSDFVRHEYGAEALERAGWTAGAAAYYGGGSLSFELLHAPATVCGPHEYGAEALERAGVSGTNGTKRFGGGSLSDDAVVCFHEYGAEALERAGKSAFYILPSIISNEKGGGSVVKIYCPACHNSEVGPEAAAK|0.51|Non-allergenic|2|VTC2|EAAAKCTQHQPYVVDDPCPIHEYGAEALERAGYSRVKNLNSSRVPEAAAKLKQGEIKDATPSDFVRHEYGAEALER…	VTC3|TLR	2
LQGPPGTGK	7529588	10.1038/s41420-020-00321-y	body	(|PMID|:|24366607472381000425|(|RefID|)|(|c|)|Peptide|from|coronavirus|that|broadly|mimic|human|helicas|and|be|know|MHC|binder|(|antigen|source|:|SARS-CoV|)|YNYEPLTQ|(|SARS-CoV-2|;|SARS-CoV|)|ORF1ab|polyprotein|(|3C-like|proteinase|)|(|YP_009725301.1|:|237–244|)|RVYNYEPLTQLKMCM8|(|infer|)|(|Q9UJA3|:|199–206|)|HLA-A|*|03-01common|hydrophobic|amino|acid|at|P2|and|K|or|R|anchor|residue|at|the|C-term…	human|helicases|MHC|3C-like|proteinase|C-terminus|C-terminus|MERS|MERS|ZNFX1|C-terminus|viral-human|mimicked|8-mer	14
LQIPFAMQM	7494848	10.3389/fimmu.2020.02008	body	The|good|two|predict|epitope|with|the|high|CS|(|VVFLHVTYV|,|CS|=|2.146|,|IEDB-ID|:|71663|and|LQIPFAMQM|,|CS|=|2.043|,|IEDB-ID|:|38855|)|cover|almost|one|allele|with|WAF|≥|5|%|by|country|.	epitopes|WAF|≥|5	4
LQIPFAMQM	7494848	10.3389/fimmu.2020.02008	body	(|66|)|894|902|LQIPFAMQM|ML|38855|1|-|4|2|5|0|6|1|11|2.043|ORF6|3|11|HLVDFQVTI|ML|24313|3|-|6|4|6|1|3|3|12|2.520|New|NSP3|950|958|VMYMGTLSY|5477|,|70040|6|-|7|5|7|1|5|2|8|2.801|NSP5|219|227|FLNRFTTTL|16786|6|-|9|6|8|1|3|4|13|3.224|NSP6|86|94|MPASWVMRI|42260|,|42261|4|-|6|5|6|0|3|3|9|2.292|NSP8|47|55|SEFDRDAAM|57419|3|-|2|3|4|1|5|0|7|1.832|NSP12|877|885|YADVFHLYL|ML|14969|6|-|11|7|8|1|3|5|10|3.346…	70040|6|-|7|5|7|1|5|2|8|2.801|NSP5|219|227|FLNRFTTTL|16786|6|-|9|6|8|1|3|4|13|3.224|NSP6|42261|4|-|6|5|6|0|3|3|9|2.292|NSP8|47|55|SEFDRDAAM|57419|3|-|2|3|4|1|5|0|7|1.832|NSP12|877|885|YADVFHLYL|42128|2|-|5|4|6|1|4|3|13|2.590|S|869|877|MIAQYTSAL|8|-|10|8|9|1|5|6|15|4.127|New|691|699|SIIAYTMSL|-|6|-|8|6|9|1|5|5|16|3.739|269|277|YLQPRTFLL|6|-|8|6|8|2|3|6|14|3.646|NSP2|420|428|YITGGVVQL|-|5|8|6|9|1|5…	225
LQIPFAMQM	8059946	10.1016/j.humimm.2021.04.005	body	We|use|an|additional|algorithm|to|confirm|the|result|:|ANN|4.0|[|6|]|(|Supplementary|Table|1|)|.Table|2MHC|I|binding|prediction|&|gt|;|0.90|score|between|HLA|allele|find|to|be|protective|and|susceptible|to|SARS-CoV2|and|common|worldwide|HLA|allele|,|and|five|immunogenic|SARS-CoV|region|,|seventeen|dominant|SARS-CoV|2|T|Cell|epitope|and|six|dominant|SARS-Cov|2|B|Cell|epitope|report|by|Grifoni|et|a…	dominant|SARS-CoV|2|T|Cell|epitopes|dominant|SARS-Cov|2|B|Cell|epitopes|CVirusPeptideScoreProteinbHLA-A|*|02-02Dominant|T|CellPSARS-CoV2VLNDILSRL0.99SHLA-B|*|40-01Dominant|T|CellCSARS-CoV2AEIRASANL0.97SHLA-B|*|15-03Dominant|T|CellPSARS-CoV2KAYNVTQAF0.97NHLA-C|*|12-03Dominant|T|CellPSARS-CoV2KAYNVTQAF0.97NHLA-A|*|02-02Dominant|T|CellPSARS-CoV2LLLDRLNQL0.96NHLA-B|58-01Dominant|T|CellCSARS-CoV2KAYNV…	58
LQIPFAMQM	8059946	10.1016/j.humimm.2021.04.005	body	We|find|four|new|SARS-CoV2|region|that|represent|a|good|binding|with|the|most|protective|HLA|allele|which|could|represent|vaccine|targets.Table|3Best|binding|(|score|&|gt|;|0.90|)|between|the|most|immunogenic|region|SARS-CoV2|,|and|the|most|common|worldwide|HLA|allele|and|the|three|HLA|allele|that|protect|against|SARS-CoV2.ResponseAlleleP|/|CaStart-EndPeptideScoreProteinbDescriptionDominant|T|Cel…	SARS-CoV2.ResponseAlleleP|/|CaStart-EndPeptideScoreProteinbDescriptionDominant|T|CellsHLA-A|*|02-02P976–984VLNDILSRL0.99SHLA-B|immunogenic|epitopesHLA-A|*|02-02P976–984VLNDILSRL0.99SHLA-A|*|02-02P269–277YLQPRTFLL0.98SHLA-B|IEDB|membrane|protein|nucleocapsid|phosphoprotein|spike|glycoprotein	20
LQIPFAMQM	7968690	10.1371/journal.pone.0248061	body	LQIPFAMQM|ALQIPFAMQMAYRFN|893|907|15|Non-allergenic|-|+|-|DRB1|*|01|:|02|,|DRB1|*|01|:|04|,|DRB1|*|01|:|03|,|DRB1|*|01|:|01|,|DRB1|*|01|:|05|1.0680|7|.	DRB1|DRB1|DRB1|DRB1|DRB1	5
LQIPFAMQM	7968690	10.1371/journal.pone.0248061	body	AALQIPFAM|AALQIPFAMQMAYRF|892|906|15|Non-allergenic|-|+|-|DRB1|*|01|:|02|0.7747|13|.	DRB1	1
LQIPFAMQM	7968690	10.1371/journal.pone.0248061	body	Epitope|Coverage|HLA|allele|Total|HLA|hit|(|Genotypic|frequency|(|%|)|)|Class|II|HLA-DRB1|*|01-01|HLA-DRB1|*|01-02|HLA-DRB1|*|01-03|HLA-DRB1|*|01-04|HLA-DRB1|*|01-05|HLA-DRB1|*|03-01|HLA-DRB1|*|04-01|HLA-DRB1|*|07-01|(|6.65|)|(|1.8|)|(|0.92|)|(|0.01|)|(|0|)|(|10.47|)|(|6.46|)|(|10.71|)|IPFAMQMAYRFNGIG|55.23|%|+|+|+|+|+|+|+|+|8|IYQTSNFRVQPTESI|55.23|%|+|+|+|+|+|+|+|+|8|GYFKIYSKHTPINLV|41.83|%|+|+|…	HLA-DRB1|HLA-DRB1|HLA-DRB1|HLA-DRB1|HLA-DRB1|HLA-DRB1|HLA-DRB1|HLA|class|I|restricted|epitopes	12
LQIPFAMQM	7799423	10.1007/s13205-020-02574-x	body	of|MHC|I-binding|allele|VaxiJen|2.0|Score|MHCPred|DRB1|*|0101|IC|50|Value|(|nM|)|1|231|IGINITRFQ|35|1.3386|98.4|2|495|YGFQPTNGV|12|1.0509|37.33|3|511|VVLSFELLH|11|1.409|171.79|4|512|VLSFELLHA|20|1.0776|41.5|5|534|VKNKCVNFN|16|2.053|–-|6|894|LQIPFAMQM|17|1.068|6.43|7|1060|VVFLHVTYV|44|1.5122|883.08|8|1061|VFLHVTYVP|13|1.2346|488.65|9|1128|VVIGIVNNT|21|1.3063|203.24|10|1172|INASVVNIQ|18|1.1445|289.…	MHC|IGINITRFQ|35|1.3386|98.4|2|495|YGFQPTNGV|12|1.0509|37.33|3|511|VVLSFELLH|11|1.409|171.79|4|512|VLSFELLHA|20|1.0776|41.5|5|534|VKNKCVNFN|16|2.053|DRB1|MHC|II-binding|epitopes|GPGPG|linkers	34
LQIPFAMQM	7799423	10.1007/s13205-020-02574-x	body	The|final|amino|acid|sequence|of|the|design|B-cell-derived|T-cell-based|MEBP|vaccine|construct|be|give|below|which|have|a|total|of|183|amino|acid|make|it|~|20|kDa|peptide|vaccine|construct|:|GIINTLQKYYCRVRGGRCAVLSCLPKEEQIGKCSTRGRKCCRRKKEAAAKTLDSKTQSLAAYGKQGNFKNLAAYCYGVSPTKLAAYKIADYNYKLAAYVVVLSFELLGPGPGIGINITRFQGPGPGYGFQPTNGVGPGPGVLSFELLHAGPGPGLQIPFAMQMGPGPGIAIVMVTIMHHHHHH|.		0
LQIPFAMQM	7321027	10.1016/j.intimp.2020.106738	body	Study|ID|linear|B‐cell|epitopes|/|length|Antigenicity|Threshold|Score|Results|,|USA|Surface|glycoprotein|*|DAVDCALDPLSETKCTLKSFTVEKGIYQTSN|/|31|*|VCGPKKSTNLVKNKCVNFNFNGLTGTGVLTESNKKFLPFQQFGRDIADTTDAVRDPQTLEILDITPCSFGGVSVI|/|74|*|GTNTSNQVAVLYQDVNCTEVPVAIHADQLTPTWRVYTGS|/|39|*|FSQILPDPSKPSKRSFIE|/|17|*|FGAGAALQIPFAMQMAYRFNGI|/|21|Nucleocapsid|phosphoprotein|MADSNGTITVEELKKLLEQWNLVI|/|24|PLLESELVIGA…	Study|ID|linear|B‐cell|epitopes|glycoprotein|VCGPKKSTNLVKNKCVNFNFNGLTGTGVLTESNKKFLPFQQFGRDIADTTDAVRDPQTLEILDITPCSFGGVSVI|/|74|*|GTNTSNQVAVLYQDVNCTEVPVAIHADQLTPTWRVYTGS|Membrane|glycoprotein|RPQGLPNNTASWFTALTQHGK|SARS-CoV|epitopes	16
LQIPFAMQM	7321027	10.1016/j.intimp.2020.106738	body	,|China|Surface|glycoprotein|*|Nucleocapsidphosphoprotein|DVVNQNAQALNTLVKQL|/|17|*|FFGMSRIGMEVTPSGTW|/|17|EAEVQIDRLITGRLQSL|/|17|*|GLPNNTASWFTALTQHGK|/|18|GAGICASY|/|8|*|GTTLPK|/|6|AISSVLNDILSRLDKVE|/|17|*|IRQGTDYKHWPQIAQFA|/|17|GSFCTQLN|/|8|*|KHIDAYKTFPPTEPKKDKKK|/|20|ILSRLDKVEAEVQIDRL|/|17|*|KHWPQIAQFAPSASAFF|/|17|KGIYQTSN|/|8|*|YNVTQAFGRRGPEQTQGNF|/|19|AMQMAYRF|/|8|*|KTFPPTEPKKDKKKK|/|15|KNHTS…	glycoprotein|Nucleocapsidphosphoprotein|GLPNNTASWFTALTQHGK|GTTLPK|IRQGTDYKHWPQIAQFA|KHIDAYKTFPPTEPKKDKKK|YNVTQAFGRRGPEQTQGNF|/|19|AMQMAYRF|KTFPPTEPKKDKKKK|/|15|KNHTSPDVDLGDISGIN|QLPQGTTLPKGFYAEGSRGGSQ|LNKHIDAYKTFPPTEPK|PKGFYAEGSRGGSQASSR|QFAPSASAFFGMSRIGM|QLPQGTTLPKGFYAEGSR|TFPPTEPK|LLPAAD|/|6|SLQTYVTQQLIRAAEIR|RRPQGLPNNTASWFT|/|15|DLGDISGINASVVNIQK|SRGGSQASSRSSSRSR|/|16|EVAKNLNESLIDLQELGGAALQIPF…	99
LQIPFAMQM	7321027	10.1016/j.intimp.2020.106738	body	,|India|Surface|glycoprotein|*|YLQPRTFLL|*|GVYFASTEK|*|EPVLKGVKL|*|VVNQNAQAL|*|WTAGAAAYY|S|*|(|0.45|)|%|*|(|0.71|)|%|*|(|1.23|)|%|*|(|0.47|)|%|*|(|0.63|)|%|0.5|0.83|/|0.64|0.58|/|0.98|0.73|/|0.61|0.77|/|0.78|0.82|/|0.54|One|overlap|CTL|epitope|between|MERS‐CoV|and|2019‐nCoV|with|one|gap|and|one|mismatch|,|India|Spike|protein|*|RISNCVADY|*|CVADYSVLY|*|RSFIEDLLF|*|RVDFCGKGY|*|MTSCCSCLK|*|VLKGVKLHY|…	glycoprotein|YLQPRTFLL|*|GVYFASTEK|RSFIEDLLF|*|RVDFCGKGY|*|MTSCCSCLK|VLKGVKLHY|S|*|357|*|361|*|815|*|1039|GAALQIPFAMQMAYRF|*|AFFGMSRIGMEVTPSGTW|*|MAYRFNGIGVTQNVLY|*|MEVTPSGTWL|*|QLIRAAEIRASANLAATK|NLNESLIDL|*|KHWPQIAQFAPSASAFF|*|QALNTLVKQLSSNFGAI|*|LALLLLDRL|*|RLNEVAKNL|*|LLLDRLNQL|*|VLNDILSRL|*|LLNKHIDAYKTFPPTEPK|*|LQLPQGTTL|*|LQLPQGTTL|*|AQFAPSASAFFGMSR|B|cell|epitopes|PSFYVYSRVKNLNSS|*|VLLFLAF…	231
LRVESSSKL	7425717	10.1016/j.humimm.2020.08.001	body	Protein|Peptide|ID|Peptide|sequence|Position|(|star-end|)|Percentile|Rank|Viral|antigenicity|Toxicity|and|Allergenicity|HLA-I|interact|allele|NSP7|P1|LRVESSSKL|20–28|1.60|0.60|Negative|C|*|06|:|02|P2|LSMQGAVDI|60–68|1.50|0.78|Negative|C|*|01|:|02|,|C|*|02|:|02|,|C|*|04|:|01|,|C|*|12|:|02|P3|EMLDNRATL|74–82|0.17|0.63|Negative|B|*|08|:|01|,|C|*|01|:|02|,|C|*|02|:|02|,|C|*|06|:|02|,|C|*|12|:|02|,|NS…	NSP8|P18|P22|P24|P27|P28|P30|P31|P32|P76	10
LSDDAVVCF	7996071	10.7717/peerj.11126	body	S.|no|Protein|name|Start|Epitope|Antigenicity|Allergenicity|Toxicity|Immunogenicity|1|ORF3a|4|MRIFTIGTV|0.69|Non-allergenic|Non-toxic|0.37|2|Surface|glycoprotein|242|WTAGAAAYY|0.63|Non-allergenic|Non-toxic|0.15|702|FTISVTTEI|0.85|Non-allergenic|Non-toxic|−0.18|3|Orf1ab|polyprotein|3449|LSFKELLVY|0.72|Non-allergenic|Non-toxic|−0.07|1890|EIDPKLDNY|1.61|Non-allergenic|Non-toxic|−0.2|1502|ETISLAGSY|0…	Epitope|Antigenicity|Allergenicity|Toxicity|Immunogenicity|1|ORF3a|4|MRIFTIGTV|0.69|Non-allergenic|Non-toxic|0.37|2|Surface|glycoprotein|242|WTAGAAAYY|0.63|Non-allergenic|Non-toxic|0.15|702|FTISVTTEI|0.85|Non-allergenic|Non-toxic|−0.18|3|Orf1ab|ORF3a|protein|epitope|surface|glycoprotein|epitopes|ORF1ab|polyprotein|ORF3a|protein|epitope|surface|glycoprotein|epitope|ORF1ab|polyprotein	46
LSDDAVVCF	7996071	10.7717/peerj.11126	body	S.|no|Protein|name|Start|B|cell|epitope|(|IFNscore|)|Cross-reactivity|with|human|START|MHC|I|epitope|(|IFNscore|)|Cross-reactivity|with|human|Start|MHC|II|Epitope|(|IFNscore|)|Cross-reactivity|with|human|1|ORF8|protein|15|PYVVDDPCPIHFYSKW|(|1|)|NO|10|CTQHQPYVVDDPCPI|(|1|)|NO|2|Envelope|protein|23|YSRVKNLNSSRVP|(|−0.49|)|NO|3|ORF3a|protein|15|LKQGEIKDATPSDFVR|(|0.62|)|NO|4|MRIFTIGTV|(|−0.43|)|NO|4…	Protein|name|Start|B|cell|epitopes|human|START|MHC|I|epitopes|human|Start|MHC|II|Epitopes|human|1|ORF8|protein|15|PYVVDDPCPIHFYSKW|(|1|)|NO|10|CTQHQPYVVDDPCPI|(|1|)|NO|2|Envelope|protein|23|YSRVKNLNSSRVP|(|−0.49|)|NO|3|ORF3a|protein|15|LKQGEIKDATPSDFVR|VTC3|VTC1|VTC2|VTC3	50
LSDDAVVCF	7996071	10.7717/peerj.11126	body	S.|no|Name|Vaccine|construct|Antigenicity|Allergenicity|1|VTC1|EAAAKCTQHQPYVVDDPCPIHEYGAEALERAGYSRVKNLNSSRVPGGGSMRIFTIGTVHEYGAEALERAGKTQSLLIVNNATNVVGGGSLKQGEIKDATPSDFVRHEYGAEALERAGWTAGAAAYYGGGSLSFELLHAPATVCGPHEYGAEALERAGVSGTNGTKRFGGGSLSDDAVVCFHEYGAEALERAGKSAFYILPSIISNEKGGGSVVKIYCPACHNSEVGPEAAAK|0.51|Non-allergenic|2|VTC2|EAAAKCTQHQPYVVDDPCPIHEYGAEALERAGYSRVKNLNSSRVPEAAAKLKQGEIKDATPSDFVRHEYGAEALER…	VTC3|TLR	2
LSFKELLVY	7996071	10.7717/peerj.11126	body	S.|no|Protein|name|Start|Epitope|Antigenicity|Allergenicity|Toxicity|Immunogenicity|1|ORF3a|4|MRIFTIGTV|0.69|Non-allergenic|Non-toxic|0.37|2|Surface|glycoprotein|242|WTAGAAAYY|0.63|Non-allergenic|Non-toxic|0.15|702|FTISVTTEI|0.85|Non-allergenic|Non-toxic|−0.18|3|Orf1ab|polyprotein|3449|LSFKELLVY|0.72|Non-allergenic|Non-toxic|−0.07|1890|EIDPKLDNY|1.61|Non-allergenic|Non-toxic|−0.2|1502|ETISLAGSY|0…	Epitope|Antigenicity|Allergenicity|Toxicity|Immunogenicity|1|ORF3a|4|MRIFTIGTV|0.69|Non-allergenic|Non-toxic|0.37|2|Surface|glycoprotein|242|WTAGAAAYY|0.63|Non-allergenic|Non-toxic|0.15|702|FTISVTTEI|0.85|Non-allergenic|Non-toxic|−0.18|3|Orf1ab|ORF3a|protein|epitope|surface|glycoprotein|epitopes|ORF1ab|polyprotein|ORF3a|protein|epitope|surface|glycoprotein|epitope|ORF1ab|polyprotein	46
LSFKELLVY	7447814	10.1038/s41598-020-70864-8	body	(|E|)|Average|predict|binding|affinity|by|HLA|allele|for|the|top|candidate|class|II|peptide|list|in|Table|1.Table|1Top|predict|HLA|class|I|and|class|II|T|cell|epitopes.ProteinPeptideResiduesAntigenicity|scorePredicte|AllelesBinding|affinity|(|nM|)|Class|ISFAMQMAYRF|#|898–9061.0278A|*|24|:|02142.9B|*|15|:|01123.9B|*|58|:|0123.4ORF1abLSFKELLVY4758–47670.7234A|*|01|:|01371.8B|*|15|:|0142.6B|*|58|:|0…	HLA|class|I|DPB1|DPB1|DQB1|02141.5DPA1|DPB1|DPB1|DPB1|DPB1|DPB1|DPB1|DPB1|DPB1|DPB1|0290.1DPA1|DPB1|DPB1|DPB1|DPB1|02127.5DPA1|DPB1|2314–23280.8059DQA1|DQB1|DQB1|DQB1|3125–31390.7238DQA1|DQB1|DPB1|DPB1|DPB1|DQB1|02116.5DPA1|DPB1|DPB1|DPB1|DPB1|DPB1|DPB1|4126–41400.7473DRB1|DQB1|02142.5DPA1|DPB1|DPB1|DPB1|DPB1|DPB1|DQB1|4933–49471.5044DRB1|DPB1|DQB1|DPB1|DPB1|DPB1|DPB1|DPB1|DPB1|DPB1|DPB1|6155–616…	85
LSPRWYFYY	8113865	10.3389/fimmu.2021.627568	abstract	To|investigate|the|role|of|beta-coronavirus|cross-reactive|T-cell|,|we|analyze|the|T-cell|response|against|a|15|amino|acid|long|peptide|(|SCoV-DP15|:|DLSPRWYFYYLGTGP|)|from|the|SARS-CoV-2|nucleoprotein|sequence|with|a|high|homology|to|the|correspond|sequence|(|QLLPRWYFYYLGTGP|)|in|OC43|and|HKU1|.	OC43|HKU1	2
LSPRWYFYY	8113865	10.3389/fimmu.2021.627568	abstract	We|could|define|several|new|cross-reactive|HLA-I-restricted|epitope|in|the|SARS-CoV-2|nucleoprotein|such|as|SPRWYFYYL|(|HLA-B|*|07|,|HLA-B|*|35|)|,|DLSPRWYFYY|(|HLA-A|*|02|)|,|LSPRWYFYY|(|HLA-A|*|29|)|,|WYFYYLGTGP|and|WYFYYLGT|.	cross-reactive|HLA-I-restricted|epitopes|SARS-CoV-2|nucleoprotein|HLA-B|HLA-B|HLA-A|*|02|HLA-A|*|29	13
LSPRWYFYY	8113865	10.3389/fimmu.2021.627568	body	To|investigate|T-cell|cross-reactivity|of|SARS-CoV-2|with|other|coronavirus|,|we|analyze|T-cell|recognition|of|this|homologous|region|use|a|15|amino|acid|long|synthetic|peptide|(|SCoV-DP15|:|DLSPRWYFYYLGTGP|,|aa|103-107|)|derive|from|the|sequence|of|the|SARS-CoV-2|isolate|Wuhan-Hu-1|(|)|.		0
LSPRWYFYY	8113865	10.3389/fimmu.2021.627568	body	SCoV-DP15|DLSPRWYFYYLGTGP|SARS-CoV-2|MKDLSPRWYFYYLGTGPEAG|HKU1|Q-Q-L––––––––––––YAS|OC43|QRQ–L––––––––––––HAK|SARS|––E––––––––––––––––S|Shown|be|homologous|amino|acid|sequence|within|the|nucleocapsid|of|the|coronavirus|SARS-CoV-2|,|HKU1|,|OC43|and|SARS|.	HKU1|OC43|SARS	3
LSPRWYFYY	8113865	10.3389/fimmu.2021.627568	body	Generation|of|SARS-CoV-2|Specific|T-Cell|Line|For|the|generation|of|specific|T-cell|line|,|10x10|PBMC|be|stimulate|with|the|peptide|DLSPRWYFYYLGTGP|(|SCoV-DP15|)|or|truncate|peptide|at|a|final|concentration|of|4|µg|/|ml|in|1|ml|R10IL2|medium|consist|of|RPMI|1640|medium|(|Sigma-Aldrich|,|Steinheim|,|Germany|)|with|10|%|heat|inactivate|fetal|bovine|serum|(|FCS|)|(|PAN|Biotech|GmbH|,|Aidenbach|,|Ger…	interleukin-2|IL-2	2
LSPRWYFYY	8113865	10.3389/fimmu.2021.627568	body	To|investigate|the|cross-reactivity|of|SCoV-DP15-specific|T-cell|line|between|SARS-CoV-2|and|OC43|/|HKU1|,|we|analyze|17|donor|T-cell|line|regard|their|cross-reactivity|between|the|truncate|SARS-CoV-2-peptide|SCoV-DL11|(|DLSPRWYFYYL|)|and|the|homologous|OC43|/|HKU1|peptide|OC43-QL11|(|QLLPRWYFYYL|)|in|γ-IFN-ELISpot|assay|(|)|.	OC43|HKU1|HKU1	3
LSPRWYFYY	8113865	10.3389/fimmu.2021.627568	body	So|far|,|we|could|delineate|the|peptide|DLSPRWYFYY|(|SCoV-DY10|)|as|an|epitope|restrict|by|HLA-A|*|02|(|)|and|the|overlap|peptide|LSPRWYFYY|(|SCoV-LY9|)|as|an|epitope|restrict|by|HLA-A|*|29|(|)|.	epitope|HLA-A|epitope|HLA-A	4
LSPRWYFYY	8113865	10.3389/fimmu.2021.627568	body	Both|the|A|*|02-|and|the|A|*|29-sharing|cell|line|present|equally|well|the|SCoV-DY10-containing|SARS-CoV-2|peptide|DLSPRWYFYYL|(|SCoV-DL11|)|and|the|correspond|OC43-peptide|QLLPRWYFYYL|(|OC43-QL11|)|demonstrate|that|these|T-cell|be|cross-reactive|between|the|SARS-CoV-2|and|OC43-sequence|(|)|.		0
LSPRWYFYY	8113865	10.3389/fimmu.2021.627568	body	The|10-mer|peptide|DLSPRWYFYY|(|SCoV-DY10|)|be|present|by|HLA-A|*|02|.	HLA-A	1
LSPRWYFYY	8113865	10.3389/fimmu.2021.627568	body	The|overlap|9-mer|peptide|LSPRWYFYY|(|SCoV-LY9|)|be|define|in|our|study|as|an|HLA-A|*|29|restricted|T-cell|epitope|.	HLA-A|*|29|restricted|T-cell|epitope	6
LSPRWYFYY	8113865	10.3389/fimmu.2021.627568	body	This|be|underline|by|the|observation|that|the|vast|majority|of|test|T-cell|line|recognize|epitope|within|the|DLSPRWYFYYL|sequence|exhibit|a|strong|response|to|the|QLLSPRWYFYYL|peptide|derive|from|the|OC43|/|HKU1-sequence|.	epitopes|OC43	2
LSPRWYFYY	8113865	10.3389/fimmu.2021.627568	body	In|that|study|,|one|patient|display|CD4|T-cell|recognize|the|peptide|MKDLSPRWYFYYLGTGPEAG|which|be|overlap|with|the|SCoV-DP15|peptide|in|our|study|.		0
LSPRWYFYY	7754929	10.1080/21645515.2020.1823777	body	The|epitope|sequence|,|amino|acid|position|and|its|presented|HLA|allele|of|SARS-CoV-2|N|protein|by|cluster|analysis|Cluster|Number|Epitope|Number|Alignment|Epitope|Amino-acid|Position|HLA|Alleles|1.1|Consensus|DGKMKDLSPRWYFYYL|-|98–113|1|DGKMKDLSPRWYFY–|DGKMKDLSPRWYFY|98–111|A|*|30|:|02|2|-GKMKDLSPRWYFY–|GKMKDLSPRWYFY|99–111|A|*|30|:|02|,|A|*|29|:|02|3|–KMKDLSPRWYFYY-|KMKDLSPRWYFYY|100–112|A|*|30…	SARS-CoV-2|N|protein|A|*|31|:|01|5|–KMKDLSPRWY|–|KMKDLSPRWY|100–109|A|–|-SPRWYFYYL|SPRWYFYYL|105–113|B	19
LSPRWYFYY	7754929	10.1080/21645515.2020.1823777	body	The|epitope|conservancy|analysis|result|for|N|protein|among|the|13|coronavirus|Identity|percentage|(|%|)|Name|Epitope|sequence|Length|Percent|of|protein|sequence|match|YP_009724397.2|QHR84456.1|AVP78049.1|ALK02467.1|ATO98142.1|ACZ72030.1|YP_009825061.1|AWH65950.1|AVV62533.1|YP_009555245.1|YP_173242.1|ARU07605.1|YP_003771.1|NP|1|DGKMKDLSPRWYFYYL|98-113|16|15.38|%|(|2|/|13|)|100.00|100.00|93.75|93.…	N|protein|NP|2|NP|3|NP|4|NP|5|NP|6|NP|7|NP|8|NP|9|NP|10|NP|11|NP|14|Amino-acid|position|Table|7	28
LSPRWYFYY	7956900	10.1016/j.isci.2021.102311	body	Table|1|The|predict|topmost|immunogenic|SARS-CoV-2|peptide|base|on|the|peptide|pool|report|by|HLA|Peptide|HLA-A|02|:|01|FLWLLWPVTL|;|SMWSFNPET|;|WLLWPVTLA|;|LLLDRLNQL|;|FLLNKEMYL|;|FLLPSLATV|;|FLNRFTTTL|;|FLPRVFSAV|;|ILGTVSWNL|;|ALWEIQQVV|;|KLWAQCVQL|;|FVDGVPFVV|;|KLNVGDYFV|;|LLDDFVEII|;|LLLDDFVEI|;|LVLSVNPYV|;|NLWNTFTRL|;|TLVPQEHYV|;|TMADLVYAL|;|VLWAHGFEL|;|YLDAYNMMI|;|YLNTLTLAV|;|HLVDFQVTI|;|RL…	KTFPPTEPK|GVAMPNLYK|GVAMPNLYK|KLFAAETLK|TTLPVNVAF|TTLPVNVAF|HLA|class|I|molecules	10
LSPRWYFYY	7956900	10.1016/j.isci.2021.102311	body	Table|3|Prediction|of|immunodominance|for|long|peptide|,|against|which|CD8|T|cell|response|be|find|in|patient|with|COVID-19|Tested|peptide|Patient|Largest|amplitude|prediction|Immunogenic|True|positive|rate|Epitope|HLA|Amplitude|LSPRWYFYYLGTGPEAGL|1–10|SPRWYFYYL|HLA-B|07|:|02|48|,|654|Yes|10|/|11|11|YLGTGPEAGL|HLA-A|02|:|01|4|,|761|No|MEVTPSGTWL|1|MEVTPSGTWL|HLA-B|40|:|01|97|,|994|Ye|1|/|1|LLNKHI…	column|2	2
LSPRWYFYY	7186210	10.1016/j.vaccine.2020.04.034	body	Specific|literature|reference|for|these|in|vitro|assay|for|each|peptide|sequence|be|as|follow|:|ASAFFGMSR|,|LSPRWYFYY|,|QQQGQTVTK|:|[|53|]|,|FPRGQGVPI|:|[|53|]|,|[|26|]|,|[|46|]|,|[|60|]|,|GMSRIGMEV|:|[|26|]|,|[|64|]|,|[|13|]|,|[|41|]|,|[|12|]|,|KTFPPTEPK|:|[|53|]|,|[|26|]|,|[|45|]|,|[|60|]|,|[|6|]|and|LLLDRLNQL|:|[|41|]|,|[|13|]|,|[|12|]|,|[|64|]|,|[|78|]|.		0
LSPRWYFYY	8051835	10.1007/s10989-021-10205-z	body	Table|3|Select|CTL|epitope|and|their|binding|to|different|MHC|class|I|supertype|Protein|Epitope|MHC|I|supertype|P0DTC2|Spike|glycoprotein|(|S|)|AALQIPFAM|B7|,|B58|AIVMVTIML|A2|,|B7|DEDDSEPVL|B39|,|B44|EPVLKGVKL|B7|,|B8|ESNKKFLPF|A26|,|B62|FAMQMAYRF|B58|,|B62|FEYVSQPFL|B39|,|B44|FLHVTYVPA|A2|,|B8|FRKSNLKPF|B8|,|B27|FTISVTTEI|A2|,|A26|,|B58|FVFLVLLPL|A2|,|A26|,|B8|,|B62|GAAAYYVGY|A1|,|B58|,|B62|GAE…	Table|3|Selected|CTL|epitopes|MHC|class|I|supertypes|Protein|Epitope|MHC|I|supertypes|P0DTC2|Spike|glycoprotein|B58|AIVMVTIML|A2|B7|DEDDSEPVL|B39|B44|EPVLKGVKL|B7|B8|ESNKKFLPF|A26|B62|FAMQMAYRF|B58|B62|B44|FLHVTYVPA|A2|B8|FRKSNLKPF|B8|B27|FTISVTTEI|A2|A26|B58|FVFLVLLPL|A2|A26|B8|B62|GAAAYYVGY|A1|B58|B62|GAEHVNNSY|A1|B62|GQTGKIADY|B27|B62|B58|IGAGICASY|B58|B62|IGIVNNTVY|B58|B62|B39|B58|KGIYQTSNF|B…	263
LSPRWYFYY	8051835	10.1007/s10989-021-10205-z	body	Table|4|Population|coverage|analysis|of|optimize|top|scoring|CTL|epitope|for|different|target|population|Protein|Target|population|Epitope|Percentage|coverage|Total|HLA|hit|P0DTC2|Spike|glycoprotein|(|S|)|Europe|RVVVLSFEL|80.55|%|31|SLSSTASAL|77.12|%|31|YQPYRVVVL|75.44|%|24|AIVMVTIML|72.91|%|18|FVFLVLLPL|68.03|%|20|TSNQVAVLY|63.35|%|26|YLQPRTFLL|63.31|%|26|SIIAYTMSL|60.53|%|33|North|America|RVVVL…	P0DTC2|Spike|glycoprotein|soluble|native|antigen|MHC|molecules	8
LSPRWYFYY	7395940	10.1186/s40249-020-00713-3	body	In|the|select|peptide|pool|for|HLA|binding|,|Nucleocapsid104–112|(|LSPRWYFYY|)|be|predict|as|both|HLA|class-I|and|class|II|binding|peptide|.	Nucleocapsid104–112|HLA|class-I	3
LSPRWYFYY	7395940	10.1186/s40249-020-00713-3	body	A|partially|overlap|region|be|find|in|the|CTL|epitope|Nucleocapsid66–74|(|FPRGQGVPI|)|and|the|helper|T-lymphocyte|(|Th|)|epitope|Nucleocapsid67–75|(|PRGQGVPIN|)|,|which|suggest|the|sequence|contain|these|two|epitope|may|initiate|both|CD4+|and|CD8+|dependent|immune|response.Table|4HLA|class-I|allele|binding|epitope|predict|by|IEDB|serverPeptidePositionHLA|class-I|allelesVaxijen|scoreLSPRWYFYY104–1…	PRGQGVPIN|epitopes|binding|epitopes|IEDB|HLA-A|HLA-B|HLA-A|HLA-A|HLA-B|HLA-A|HLA-A|HLA-B|HLA-B|HLA-A|HLA-A|HLA-A|HLA-A|HLA-A|HLA-A|HLA-A|HLA-A|HLA-A|HLA-A|HLA-A|HLA-A|HLA-A|HLA-A|HLA-A|HLA-B|HLA-B|HLA-B|HLA-B|binding|epitopes|IEDB|T-cell|epitopes	38
LSPRWYFYY	7395940	10.1186/s40249-020-00713-3	body	A|high|score|indicate|a|high|potential|of|immune|response|induction.Table|6Class-I|immunogenicityPeptidePositionClass-I|immunogenecityLSPRWYFYY104–1120.35734RSRNSSRNS189–1970.1499IGYYRRATR84–92−0.00164FTALTQHGK53–61−0.0226KSAAEASKK249–257−0.07922FPRGQGVPI66–74−0.26664|Peptide|select|and|multi-epitope|base|vaccine|design|To|induce|humoral|and|cellular|immune|response|simultaneously|,|five|peptide|…	B-cell|epitopes|T-cell|epitopes	4
LSPRWYFYY	7395940	10.1186/s40249-020-00713-3	body	The|T-cell|epitope|Nucleocapsid104–112|(|LSPRWYFYY|)|and|Nucleocapsid66–75|(|FPRGQGVPIN|)|on|nucleocapsid|protein|could|bind|a|wide|spectrum|of|both|HLA-1|and|HLA-2|molecule|.	Nucleocapsid66–75|FPRGQGVPIN|nucleocapsid|protein|HLA-1|HLA-2|molecules	7
LSPRWYFYY	7593713	10.3389/fmolb.2020.00227	body	Residue|number|Peptide|sequence|Predict|MHC|binding|affinity|Rescale|binding|affinity|C-terminal|cleavage|affinity|TAP|transport|efficiency|Prediction|score|Spike|865|LTDEMIAQY|0.7953|3.3768|0.9723|2.779|3.6616|258|WTAGAAAYY|0.6735|2.8596|0.7339|2.863|3.1128|604|TSNQVAVLY|0.6559|2.7847|0.944|2.991|3.0758|361|CVADYSVLY|0.5348|2.2705|0.9764|3.18|2.5759|733|KTSVDCTMY|0.4908|2.084|0.9649|3.016|2.3795…	MHC|SARS-CoV-2|Structural|Proteins	4
LSPRWYFYY	7593713	10.3389/fmolb.2020.00227	body	Peptide|Global|energy|(|kcal|/|mol|)|Attractive|VdW|energy|(|kcal|/|mol|)|H|bond|Energy|(|kcal|/|mol|)|Peptide-MHC|pair|Bond|distance|(|Å|)|Conserve|residue|LTDEMIAQY|−34.23|−26.46|−1.11|ILE|6|CD|ALA|69.A|CB|2.400|TYR9|TYR|9|CB|GLN|70.A|OE1|2.306|ARG62|ILE|6|CD|ALA|69.A|HB3|1.855|ILE66|TYR|9|O1|GLN|70.A|HE22|1.458|THR73|MET|5|CE|ARG|62.A|NH1.B|2.738|TYR99|TYR|9|O1|GLN|70.A|NE2|2.350|GLU152|GLN|8|…	THR|2|THR|5|LYS|1|ILE66|SER|1|OG|ALA|150.A|C|3.547|THR73|LEU|9|CB|TYR|159.A|CE1|3.967|TYR99|SER|5|CA|ARG|156.A|HE|3.276|GLU152|LEU|7|CD1|top|10|docked|complexes	38
LSPRWYFYY	7593713	10.3389/fmolb.2020.00227	body	In|conclusion|,|10|Epitope|(|six|from|spike|protein|“|LTDEMIAQY|,|WTAGAAAYY|,|TSNQVAVLY|,|CVADYSVLY|,|KTSVDCTMY|,|and|STECSNLLL|,|”|two|from|membrane|protein|“|SSDNIALLV|and|ATSRTLSYY|,|”|one|from|nucleocapsid|and|one|from|envelope|protein|“|LSPRWYFYY|and|LTALRLCAY|,|”|respectively|)|,|be|predict|which|might|be|potential|target|as|peptide|vaccine|against|deadly|SARS|-CoV-2|.		0
LSPRWYFYY	7836868	10.1016/j.meegid.2021.104712	body	Predict|Epitopes|Binding|Energy|(|kcal|/|mol|)|against|HLA-A|*|0101|HLA-A|*|0201|HLA-A|*|0301|HLA-A|*|1101|HLA-A|*|2402|1|FLAFVVFLL|−7.5|−7.1|−7.9|−7.2|−9.3|2|FVVFLLVTL|−8|−7.1|−7.5|−8.8|−9.4|3|SVLLFLAFV|−8.1|−7.9|−7.4|−7.8|−8.2|4|FVLAAVYRI|−7.7|−7.7|−6.5|−6.6|−8.2|5|SFRLFARTR|−7.4|−7|−7.5|−7|−8|6|FLFLTWICL|−8|−7.4|−8|NB|−9.4|7|LWPVTLACF|−7.9|−7.1|−7.5|−8|−8.6|8|SYFIASFRL|−7.6|−7.5|−8.2|−7.3|−9.9…	HLA-A|peptide|binding|groove	4
LSPRWYFYY	7836868	10.1016/j.meegid.2021.104712	body	No|Peptide|Protein|Binding|Allele|(|s|)|1|LSPRWYFYY|Nucleocapsid|phosphoprotein|HLA-A|*|01-01|2|FLARGIVFM|nsp6|HLA-A|*|02-01|;|HLA-A|*|02-06|3|MFLARGIVF|nsp6|HLA-A|*|24-02|4|EFTPFDVVR|3C-like|proteinase|HLA-A|*|33-03|5|FAIGLALYY|nsp13|HLA-A|*|26-01|6|RNYVFTGYR|nsp13|HLA-A|*|31-01|7|FVVEVVDKY|nsp12|HLA-A|*|26-01|8|ILHCANFNV|nsp12|HLA-A|*|02-01|9|KSAGFPFNK|nsp12|HLA-A|*|11-01|10|RQLLFVVEV|nsp12|HLA…	HLA-A|*|02-06|3|MFLARGIVF|nsp6|HLA-A|*|24-02|4|EFTPFDVVR|3C-like|proteinase|HLA-A	14
LSPRWYFYY	8266167	10.1186/s40794-021-00147-1	body	Table|1|Cytotoxic|T-cell|lymphocyte|predict|epitope|of|select|protein|base|on|antigenicity|,|toxicity|,|and|immunogenicity|Protein|Peptide|Length|Antigenicity|Toxicity|Immunogenicity|S|QLTPTWRVY|9|mer|1.2119|Non-toxic|0.31555|VLPFNDGVY|9|mer|0.4642|Non-toxic|0.1815|WTAGAAAYY|9|mer|0.6306|Non-toxic|0.15259|CNDPFLGVY|9|mer|0.4295|Non-toxic|0.15232|M|AGDSGFAAY|9|mer|0.9095|Non-toxic|0.03981|N|LSPRWY…	epitopes|ttttusepackage|{|amssymb|}|ttttusepackage|{|amsbsy|}|ttttusepackage|{|mathrsfs|ttttusepackage|{|upgreek|}|ttttsetlength|{|oddsidemargin|}|{|-69pt|}|ttttbegin|{|document|}|$|IEDB|positive|interferon-gamma	31
LSPRWYFYY	8266167	10.1186/s40794-021-00147-1	body	These|epitope|be|join|together|with|two|type|of|linker|,|AAY|for|linear|B-cell|and|CTL|epitope|,|and|GPGPG|for|HTL|epitope|,|with|cysteine|residue|at|the|N-terminal|and|EPEA|tag|at|C-terminal|,|this|yield|the|following|468|amino|acid|peptide|chain|:|CQALPQRQKKQQAAYQLTPTWRVYAAYVLPFNDGVYAAYWTAGAAAYYAAYCNDPFLGVYAAYAGDSGFAAYAAYLSPRWYFYYAAYSPDDQIGYYAAYVSDIDITFLAAYTLRVEAFEYAAYHVGEIPVAYAAYSTNVTIATYAAYLV…	epitopes|CTL|epitopes|GPGPG|HTL|epitopes	6
LSPRWYFYY	8017916	10.1016/j.meegid.2021.104823	body	Table|4|Source|Cod|Protein|MHC-I|restricted|T-cell|Epitopes|MHC-II|restricted|T-cell|Epitopes|B-cell|Epitopes|Spike|glycoprotein|YLQPRTFLL|NA|CVNLTTRTQLPPAYTN|GVYFASTEK|NVTWFHAIHVSGTNG|EPVLKGVKL|SFSTFKCYGVSPTKLND|Spike|glycoprotein|KIADYNYKL|VVFLHVTYV|MDLEGKQGNFKNL|CYGVSPTKL|IGINITRFQ|YYVGYLQPR|VVVLSFELL|FNCYFPLQS|NITNLCPFGE|Spike|glycoprotein|LTDEMIAQY|VASQSIIAYTMSLGA|KEEQIGKCSTR|LLTDEMIAQY|LTDE…	Table|4|Source|Coded|Proteins|MHC-I|MHC-II|B-cell|Epitopes|Spike|glycoprotein|YLQPRTFLL|NA|CVNLTTRTQLPPAYTN|GVYFASTEK|NVTWFHAIHVSGTNG|EPVLKGVKL|SFSTFKCYGVSPTKLND|Spike|glycoprotein|KIADYNYKL|VVFLHVTYV|MDLEGKQGNFKNL|CYGVSPTKL|IGINITRFQ|YYVGYLQPR|VVVLSFELL|FNCYFPLQS|NITNLCPFGE|Spike|glycoprotein|Nucleocapsid|protein|KTFPPTEPK|AQFAPSASAFFGMSR|AGLPYGANK|SSPDDQIGY|IAQFAPSASAFFGMS|SKQLQQSMSSADS|SSPDDQI…	48
LSPRWYFYY	8009247	10.12688/f1000research.36371.1	body	Peptide|sequence|MHC|binding|affinity|Rescale|binding|affinity|C|-terminal|cleavage|affinity|Transport|efficiency|Prediction|score|Polyprotein|WTAGAAAYY|0.6735|2.8596|0.7339|2.8630|3.1128|S|protein|WMESEFRVY|0.3902|1.6569|0.7993|2.9290|1.9232|S|protein|AGDSGFAAY|0.1341|0.5695|0.9652|2.6730|0.8480|M|protein|LVGLMWLSY|0.2694|1.1440|0.7240|2.8970|1.3974|M|protein|VATSRTLSY|0.2752|1.1684|0.9679|3.013…	HTL|HTL|epitopes|IEDB|SMN|structural|proteins	7
LSPRWYFYY	7653218	10.1007/s10989-020-10140-5	body	LSPRWYFYY|104–112|Ye|No|No|HLA-A|*|01-01|HLA-A|*|29-02|HLA-A|*|30-02|5|.		0
LSPRWYFYY	7111852	10.1016/j.virol.2005.11.042	body	The|N-specific|antibody|titer|to|N-GST|immunization|on|day|42|(|after|the|first|boost|)|be|1|:|25|,|000|and|at|day|63|(|after|the|second|boost|)|be|1|:|67|,|500|,|as|compare|to|titer|increase|to|a|maximum|of|1|:|3200|on|day|84|and|105|in|response|to|immunization|with|the|p-N|and|p-hLAMP-N|DNA|constructs.Table|1T-cell|IFN-γ|ELISpot|positive|N-peptide|sequencesN|peptidesIFN-γ|SFC|/|106|splenocyte|(…	amino|acid|region	3
LSPRWYFYY	7111852	10.1016/j.virol.2005.11.042	body	All|of|the|nine|IFN-γ|ELISpot-positive|peptide|score|for|a|high|probability|of|binding|to|class|I|and|/|or|class|II|allele|(|Table|2|)|,|and|,|in|ongoing|experiment|,|all|of|a|new|set|of|peptide|encompass|N76–114|elicit|both|CD4-|and|CD8-specific|response|(|datum|not|show|)|.Table|2Correlation|of|ELISpot-positive|peptide|and|computational|prediction|of|N-specific|H2d|binding|motifsIFN-γ|N|peptide…	Table|2|N-specific|H2d|binding|motifsIFN-γ|N|peptidesPREDBALB|/|c|H2d|allelesH2-KdH2-LdH2-DdI-AdI-Ed76NTNSGPDDQIGYYRRATR93––SGPDDQIGY––80GPDDQIGYYRRATRRVRGGD99YYRRATRRVGPDDQIGYYIGYYRRATRGYYRRATRRGYYRRATRRGYYRRATRR84QIGYYRRATRRVRGGDGK101YYRRATRRV–IGYYRRATRGYYRRATRRRRVRGGDGKGYYRRATRR92TRRVRGGDGKMKELSPRW109––GGDGKMKEL–RRVRGGDGKVRGGDGKMKGKMKELSPR100GKMKELSPRWYFYYL114ELSPRWYFYLSPRWYFYYLSPRWYFYY–GKMKEL…	17
LSPRWYFYY	8055380	10.1016/j.compbiomed.2021.104390	body	2|)|.Table|2The|select|epitope|for|the|final|vaccine|construct.Table|2proteinCTL|epitopeHTL|epitopeEFLAFVVFLL|(|20–28|)|KPSFYVYSRVKNLNS|(|53–67|)|SFYVYSRVKNLNSSR|(|55–69|)|MATSRTLSYY|(|171–179|)|WITGGIAIAMACLVG|(|75–89|)|NLSPRWYFYY|(|104–112|)|QIGYYRRATRRIRGG|(|83–97|)|SFVFLVLLPL|(|2-10|)|NFTISVTTEILPVSM|(|717–731|)|WTAGAAAYY|(|258–266|)|Fig|.	epitopes	1
LSPRWYFYY	8055380	10.1016/j.compbiomed.2021.104390	body	8Table|5Discontinuous|B-cell|epitope|predict|by|the|ElliPro|server.Table|5PositionDiscontinuous|B-cell|epitopeScore267LLKKLSPRWYFYY0.814110NNKTPH0.8121MIKLKFGVFFTV0.787219RRIRGGKKFV0.73372EVPGSQHID0.715138KNLNSSRGPGPG0.693235LKKWTAGAAAYYK0.65231AEYHNTQIHTLNDKIFSYTESLAGKREMAIITFKNGAT0.648155VYSRVKNLNSGPGPGNFTISVTTEILPVSMGPGPG0.633124NEAAAKS0.621|3.7|Molecular|dock|The|molecular|docking|be|perform|…	B-cell|epitope|TLR4	3
LSPRWYFYY	7457604	10.1101/2020.08.22.262931	body	The|last|epitope|(|LSPRWYFYY|)|,|from|the|N|protein|,|be|choose|for|its|potentially|high|coverage|of|effectiveness|in|the|global|population|.	N|protein	2
LSPRWYFYY	7831793	10.1016/j.intimp.2020.107276	body	Spike|glycoprotein|LSPRWYFYY|IKLDDKDPN|EVRQIAPGQTGKIADY|RSRNSSRNS|RSGARSKQR|GCLIGAEHVNNSYECD|IGYYRRATR|RIGMEVTPS|FAMQMAYRFNGIGVTQ|Naz|et|al|.	Spike|glycoprotein	2
LSPRWYFYY	7656168	10.1016/j.imu.2020.100478	body	Table|2|Protein|name|MHC|class-I|epitope|MHC|class-II|epitope|Spike|Glycoprotein|VLPFNDGVY|QSLLIVNNATNVVIK|WTAGAAAYY|VLSFELLHAPATVCG|GAAAYYVGY|VVLSFELLHAPATVC|QLTPTWRVY|–|STECSNLLL|–|VLKGVKLHY|–|Nucleocapsid|phosphoprotein|SSPDDQIGY|IAQFAPSASAFFGMS|SPDDQIGYY|GTRNPANNAAIVLQL|DLSPRWYFY|–|LSPRWYFYY|–|Membrane|Glycoprotein|LVGLMWLSY|IKLIFLWLLWPVTLA|ATSRTLSYY|VGLMWLSYFIASFRL|AGDSGFAAY|KLIFLWLLWPVTLAC|…	MHC|class-II|Spike|Glycoprotein|VLPFNDGVY|QSLLIVNNATNVVIK|WTAGAAAYY|VLSFELLHAPATVCG|GAAAYYVGY|VVLSFELLHAPATVC|QLTPTWRVY|–|STECSNLLL|–|VLKGVKLHY|–|Nucleocapsid|phosphoprotein|Glycoprotein|LVGLMWLSY|IKLIFLWLLWPVTLA|ATSRTLSYY|VGLMWLSYFIASFRL|AGDSGFAAY|KLIFLWLLWPVTLAC|Envelope|Protein|Cytokine|IFN-gamma|IL-4|IL-10|HTL|epitopes|HTL|epitopes|cytokine	36
LSPRWYFYY	7656168	10.1016/j.imu.2020.100478	body	Table|3|Name|of|the|vaccine|Vaccine|Construct|“|CV|”|vaccine|EAAAKGIINTLQKYYCRVRGGRCAVLSCLPKEEQIGKCSTRGRKCCRRKKEAAAKAKFVAAWTLKAAAAAYVLPFNDGVYAAYWTAGAAAYYAAYGAAAYYVGYAAYQLTPTWRVYAAYSTECSNLLLAAYVLKGVKLHYAAYSSPDDQIGYAAYSPDDQIGYYAAYDLSPRWYFYAAYLSPRWYFYYAAYLVGLMWLSYAAYATSRTLSYYAAYAGDSGFAAYAAYVSLVKPSFYGPGPGQSLLIVNNATNVVIKGPGPGVLSFELLHAPATVCGGPGPGVVLSFELLHAPATVCGPGPGIAQFAPSASAFFGMSGPGPGGTRNPANNAAIVLQLGP…		0
LSPRWYFYY	7531350	10.7717/peerj.9855	body	Epitopes|Position|Antigenicity|(|Vaxijen|Score|)|MHC-I|allele|Immunogenicity|Conservancy|(|%|)|Allergenicity|Toxicity|AllerTOP|AllergenFP|Surface|glycoprotein|(|S|)|YQPYRVVVL|505–513|0.5964|HLA-C|*|12-03|,|HLA-A|*|02-06|,|HLA-B|*|39-01|,|HLA-B|*|15-02|,|HLA-B|*|15-01|,|HLA-C|*|14-02|,|HLA-C|*|03-03|0.14090|100.00|NO|NO|NT|PYRVVVLSF|507–515|1.0281|HLA-C|*|14-02|,|HLA-A|*|23-01|,|HLA-C|*|12-03|,|HL…	MHC-I|Immunogenicity|Conservancy|(|%|)|Allergenicity|Toxicity|AllerTOP|AllergenFP|Surface|glycoprotein|HLA-C|HLA-A|HLA-B|HLA-B|HLA-B|HLA-C|HLA-C|HLA-C|HLA-A|HLA-C|HLA-C|HLA-B|HLA-A|HLA-C|HLA-B|HLA-B|HLA-C|HLA-B|HLA-B|HLA-C|HLA-C|HLA-C|HLA-A|HLA-A|HLA-B|HLA-C|HLA-C|HLA-B|HLA-B|HLA-C|HLA-A|HLA-B|HLA-B|HLA-C|HLA-B|HLA-B|HLA-A|HLA-C|HLA-C|HLA-A|HLA-C|HLA-C|HLA-C|HLA-A|HLA-C|HLA-A|HLA-C|HLA-A|HLA-C|HL…	237
LSPRWYFYY	7531350	10.7717/peerj.9855	body	The|highlighted|epitope|be|the|good|epitope|and|promising|vaccine|candidate|Surface|glycoprotein|CYGVSPTKLN|379–388|1.5759|90.00|NT|YES|NO|TLEILDITPC|581–590|1.5604|80.00|NT|YES|NO|PVLKGVKLHY|1|,|263–1|,|272|1.4055|100.00|NT|NO|YES|AGAAAYYVGYLQPRT|260–274|0.9134|66.67|NT|NO|NO|GFQPTNGVGYQPYRVVVLSF|496–515|0.8857|80.00|NT|YES|NO|PFLGVYYHKNNKSW|139–152|0.7487|28.57|NT|NO|NO|PINLVRDLPQGFSALEPLVDLPIG…	epitopes|glycoprotein|NT|YES|NT|YES|NT|NO|NT|NO|NT|YES|E|protein|YVYSRVKNLNSSRVP|”|B-cell|epitope	18
LSPRWYFYY	7418734	10.1101/2020.07.31.20165647	body	There|be|two|overlapping|peptide|in|this|address|(|LSPRWYFYY|and|SPRWYFYYL|)|;|the|latter|be|predict|to|be|present|by|HLA-B|*|07-02|by|NetMHCpan|.	HLA-B	1
LSPRWYFYY	7412965	10.3389/fmicb.2020.01858	body	Protein|Peptides|Start|Stop|E|SVLLFLAFV|16|24|E|LLFLAFVVF|18|26|E|FLAFVVFLL|20|28|E|FLLVTLAIL|26|34|E|YVYSRVKNL|57|65|M|LWPVTLACF|57|65|M|FVLAAVYRI|65|73|M|SELVIGAVI|136|144|M|ATSRTLSYY|173|181|M|TSRTLSYYK|174|182|N|LSPRWYFYY|105|113|N|SPRWYFYYL|106|114|N|KTFPPTEPK|366|374|S|VRFPNITNL|331|339|S|YQPYRVVVL|512|520|S|PYRVVVLSF|514|522|S|LLFNKVTLA|832|841|S|WTFGAGAAL|898|906|S|FAMQMAYRF|910|918|S|AEI…	LWPVTLACF|57|65|M|FVLAAVYRI|65|73|M|SELVIGAVI|136|144|M|ATSRTLSYY|173|181|M|TSRTLSYYK|174|182|N|LSPRWYFYY|105|113|N|SPRWYFYYL|106|114|N	28
LSPRWYFYY	33995351	10.3389/fimmu.2021.627568	abstract	To|investigate|the|role|of|beta-coronavirus|cross-reactive|T-cell|,|we|analyze|the|T-cell|response|against|a|15|amino|acid|long|peptide|(|SCoV-DP15|:|DLSPRWYFYYLGTGP|)|from|the|SARS-CoV-2|nucleoprotein|sequence|with|a|high|homology|to|the|correspond|sequence|(|QLLPRWYFYYLGTGP|)|in|OC43|and|HKU1|.	OC43|HKU1	2
LSPRWYFYY	33995351	10.3389/fimmu.2021.627568	abstract	We|could|define|several|new|cross-reactive|HLA-I-restricted|epitope|in|the|SARS-CoV-2|nucleoprotein|such|as|SPRWYFYYL|(|HLA-B|*|07|,|HLA-B|*|35|)|,|DLSPRWYFYY|(|HLA-A|*|02|)|,|LSPRWYFYY|(|HLA-A|*|29|)|,|WYFYYLGTGP|and|WYFYYLGT|.	cross-reactive|HLA-I-restricted|epitopes|SARS-CoV-2|nucleoprotein|HLA-B|HLA-B|HLA-A|*|02|HLA-A|*|29	13
LSYGIATVR	7836868	10.1016/j.meegid.2021.104712	body	Predict|Epitopes|Binding|Energy|(|kcal|/|mol|)|against|HLA-A|*|0101|HLA-A|*|0201|HLA-A|*|0301|HLA-A|*|1101|HLA-A|*|2402|1|FLAFVVFLL|−7.5|−7.1|−7.9|−7.2|−9.3|2|FVVFLLVTL|−8|−7.1|−7.5|−8.8|−9.4|3|SVLLFLAFV|−8.1|−7.9|−7.4|−7.8|−8.2|4|FVLAAVYRI|−7.7|−7.7|−6.5|−6.6|−8.2|5|SFRLFARTR|−7.4|−7|−7.5|−7|−8|6|FLFLTWICL|−8|−7.4|−8|NB|−9.4|7|LWPVTLACF|−7.9|−7.1|−7.5|−8|−8.6|8|SYFIASFRL|−7.6|−7.5|−8.2|−7.3|−9.9…	HLA-A|peptide|binding|groove	4
LTALRLCAY	7241347	10.1016/j.micinf.2020.05.013	body	Prediction|of|T-cell|epitope|sequence|capable|of|bind|both|class|I|and|class|II|MHC|be|list|in|Table|3and|the|supplementary|file|S1.Table|3Selecte|envelope|protein|epitopes.Table|3EpitopeVirus|%|IdentityLengthMHC|ClassAlignment|lengthPositione-valueSLVKPSFYVPangolin|CoV1009I950–587.71E-08Bat|CoV100I950–587.71E-08SARS-CoV-2100I950–587.71E-08SARS-CoV77.8I950–582.32E-04Bovine|CoV80I556–600.048H-Ente…	MHC|supplementary|file|S1.Table|3Selected|envelope|protein|epitopes|epitopes	9
LTALRLCAY	7241347	10.1016/j.micinf.2020.05.013	body	Epitope|sequence|be|colour|as|follow|:|blue|:|LIVNSVLLFLAFVVFLLVTLAILTALRLCAY|;|cyan|:|LLVTLAILTALRLCA|;|green|:|LTALRLCAY|;|olive|green|:|CNIVNVSLVKPSFYV|;|red|:|SLVKPSFYV|;|orange|:|LVKPSFYVYSRVKNL|;|yellow|:|LVKPSFYVY|;|magenta|:|KPSFYVYSRVKNLNS|.		0
LTALRLCAY	7831665	10.1016/j.exer.2020.108433	body	As|a|result|of|the|alignment|,|the|FVVFLLVTLAILTALRLCAY|conserve|region|of|the|envelope|protein|be|obtain|.	envelope|protein	2
LTALRLCAY	7831665	10.1016/j.exer.2020.108433	body	This|server|be|mean|to|predict|MHC|I|binding|with|accuracy|of|90–95|%|.Table|6MHC|Class|I|PeptideIC50AlleleVaxiJenTLAILTALR10.31HLA-A|*|68-010.7223|(|Probable|ANTIGEN|)|.71.35HLA-A|*|33-0171.73HLA-A|*|31-01FLLVTLAIL14.58HLA-A|*|02-010.9645|(|Probable|ANTIGEN|)|.31.6HLA-A|*|02-0338.97HLA-A|*|02-06VTLAILTAL35.21HLA-A|*|02-060.6140|(|Probable|ANTIGEN|)|.220.54HLA-A|*|32-01366.74HLA-A|*|68-02413.73HL…	MHC|I|Probable|ANTIGEN|Probable|ANTIGEN|Probable|ANTIGEN|Probable|ANTIGEN|Probable|ANTIGEN|IEDB|Probable|ANTIGEN	15
LTALRLCAY	7314509	10.3906/biy-2006-1	body	In|MHC-I|for|the|peptide|vaccine|,|the|follow|10|peptide|sequence|(|YVYSRVKNL|,|SLVKPSFYV|,|SVLLFLAFV|,|FLAFVVFLL|,|VLLFLAFVV|,|RLCAYCCNI|,|FVSEETGTL|,|LTALRLCAY|,|LVKPSFYVY|,|and|NIVNVSLVK|)|be|select|as|the|good|candidate|with|the|high|world|population|coverage|(|88.5|%|)|.	MHC-I|RLCAYCCNI|NIVNVSLVK	3
LTALRLCAY	7314509	10.3906/biy-2006-1	body	For|MHC-II|,|another|10|peptide|sequence|(|KPSFYVYSRVKNLNS|,|VKPSFYVYSRVKNLN|,|LVKPSFYVYSRVKNL|,|PSFYVYSRVKNLNSS|,|NIVNVSLVKPSFYVY|,|LLVTLAILTALRLCA|,|SFYVYSRVKNLNSSR|,|LVTLAILTALRLCAY|,|VTLAILTALRLCAYC|,|and|CNIVNVSLVKPSFYV|)|be|also|select|as|vaccine|candidate|accord|to|the|world|population|coverage|(|99.99|%|)|.	MHC-II|VKPSFYVYSRVKNLN|LVKPSFYVYSRVKNL|PSFYVYSRVKNLNSS|LLVTLAILTALRLCA|SFYVYSRVKNLNSSR|VTLAILTALRLCAYC	7
LTALRLCAY	7833863	10.1016/j.ijbiomac.2020.12.192	body	B-cell|epitope|,|satisfy|all|above|criterion|like|“|ILTALRLCAY|”|and|MHC-I|binding|T-cell|epitope|like|“|LTALRLCAY|”|and|“|VSLVKPSFY|”|would|be|a|good|candidate|in|term|of|low|hydrophobicity|(|Table|1|)|.	B-cell|epitope|“|ILTALRLCAY|”|MHC-I|binding|T-cell|epitopes|Table|1	11
LTALRLCAY	7833863	10.1016/j.ijbiomac.2020.12.192	body	All|the|select|SARS-CoV-2|E-protein|epitope|use|in|further|study|be|list|in|Table|1.Table|1List|of|select|B-cell|and|T-cell|epitopes.Table|1B-cell|epitopesT-cell|epitopesEpitopePositionEpitopePositionMost|probable|binding|HLAMHC-I|bindingVFLLVTLAIL25–34LTALRLCAY|(|T1|)|34–42HLA-A|*|01-01|(|PDB|ID|:|6AT9_A|)|ILTALRLCAY33–42VSLVKPSFY|(|T2|)|49–57HLA-A|*|30-02|(|PDB|ID|:|6J2A_A|)|LLFLAFVVFL18–37MHC-…	SARS-CoV-2|E-protein|epitopes|SARS-CoV2|E-protein|consensus|E-protein	7
LTALRLCAY	7833863	10.1016/j.ijbiomac.2020.12.192	body	Three|B-cell|epitope|(|VFLLVTLAIL|,|ILTALRLCAY|and|LLFLAFVVFL|)|,|two|MHC-I|binding|(|LTALRLCAY|,|VSLVKPSFY|)|and|an|MHC-II|binding|(|VFLLVTLAI|)|be|identify|as|the|good|epitope|for|development|of|future|subunit|vaccine|.	B-cell|epitopes|VFLLVTLAIL|LLFLAFVVFL|MHC-I|MHC-II|epitopes	7
LTALRLCAY	7593713	10.3389/fmolb.2020.00227	body	Residue|number|Peptide|sequence|Predict|MHC|binding|affinity|Rescale|binding|affinity|C-terminal|cleavage|affinity|TAP|transport|efficiency|Prediction|score|Spike|865|LTDEMIAQY|0.7953|3.3768|0.9723|2.779|3.6616|258|WTAGAAAYY|0.6735|2.8596|0.7339|2.863|3.1128|604|TSNQVAVLY|0.6559|2.7847|0.944|2.991|3.0758|361|CVADYSVLY|0.5348|2.2705|0.9764|3.18|2.5759|733|KTSVDCTMY|0.4908|2.084|0.9649|3.016|2.3795…	MHC|SARS-CoV-2|Structural|Proteins	4
LTALRLCAY	7593713	10.3389/fmolb.2020.00227	body	Peptide|Global|energy|(|kcal|/|mol|)|Attractive|VdW|energy|(|kcal|/|mol|)|H|bond|Energy|(|kcal|/|mol|)|Peptide-MHC|pair|Bond|distance|(|Å|)|Conserve|residue|LTDEMIAQY|−34.23|−26.46|−1.11|ILE|6|CD|ALA|69.A|CB|2.400|TYR9|TYR|9|CB|GLN|70.A|OE1|2.306|ARG62|ILE|6|CD|ALA|69.A|HB3|1.855|ILE66|TYR|9|O1|GLN|70.A|HE22|1.458|THR73|MET|5|CE|ARG|62.A|NH1.B|2.738|TYR99|TYR|9|O1|GLN|70.A|NE2|2.350|GLU152|GLN|8|…	THR|2|THR|5|LYS|1|ILE66|SER|1|OG|ALA|150.A|C|3.547|THR73|LEU|9|CB|TYR|159.A|CE1|3.967|TYR99|SER|5|CA|ARG|156.A|HE|3.276|GLU152|LEU|7|CD1|top|10|docked|complexes	38
LTALRLCAY	7593713	10.3389/fmolb.2020.00227	body	In|conclusion|,|10|Epitope|(|six|from|spike|protein|“|LTDEMIAQY|,|WTAGAAAYY|,|TSNQVAVLY|,|CVADYSVLY|,|KTSVDCTMY|,|and|STECSNLLL|,|”|two|from|membrane|protein|“|SSDNIALLV|and|ATSRTLSYY|,|”|one|from|nucleocapsid|and|one|from|envelope|protein|“|LSPRWYFYY|and|LTALRLCAY|,|”|respectively|)|,|be|predict|which|might|be|potential|target|as|peptide|vaccine|against|deadly|SARS|-CoV-2|.		0
LTALRLCAY	7540743	10.1098/rsos.201141	body	epitope|sequence|spike|(|surface|)|ORF3a|envelope|membrane|ORF6|ORF7a|ORF8|nucleocapsid|ORF10|FVFLVLLPL|FTSDYYQLY|LTALRLCAY|FLFLTWICL|KVSIWNLDY|GTYEGNSPF|IQYIDIGNY|FAPSASAFF|YINVFAFPF|YLQPRTFLL|FLYLYALVY|LIVNSVLLF|YFIASFRLF|NLDYIINLI|FLIVAAIVF|GIIITVAAF|NTASWFTAL|MGYINVFAF|FVTVYSHLL|FLAFVVFLL|HLVDFQVTI|ITLATCELY|SFYEDFLEY|LQLPQGTTL|VFAFPFTIY|LLYDANYFL|IVNSVLLFL|MFHLVDFQV|ILFLALITL|SLVVRCSFY|IAQVD…	spike|(|surface|)|ORF3a|envelope|membrane|ORF6|ORF7a|ORF8|nucleocapsid|ORF10|FVFLVLLPL|FTSDYYQLY|LTALRLCAY|FLFLTWICL|KVSIWNLDY|GTYEGNSPF|IQYIDIGNY|FAPSASAFF|YINVFAFPF|YLQPRTFLL|FLYLYALVY|LIVNSVLLF|YFIASFRLF|NLDYIINLI|FLIVAAIVF|GIIITVAAF	28
LTALRLCAY	7321027	10.1016/j.intimp.2020.106738	body	[|13|]|,|IndiaSurface|glycoprotein|*|YLQPRTFLL|*|GVYFASTEK|*|EPVLKGVKL|*|VVNQNAQAL|*|WTAGAAAYYS|*|(|0.45|)|%|*|(|0.71|)|%|*|(|1.23|)|%|*|(|0.47|)|%|*|(|0.63|)|%|0.50.83|/|0.640.58|/|0.980.73|/|0.610.77|/|0.780.82|/|0.54One|overlap|CTL|epitope|between|MERS‐CoV|and|2019‐nCoV|with|one|gap|and|one|mismatch|[|23|]|,|IndiaSpike|protein|*|RISNCVADY|*|CVADYSVLY|*|RSFIEDLLF|*|RVDFCGKGY|*|MTSCCSCLK|*|VLKGV…	YLQPRTFLL|*|GVYFASTEK|RSFIEDLLF|*|RVDFCGKGY|*|MTSCCSCLK|VLKGVKLHYS|*|357|*|361|*|815|*|1039|GAALQIPFAMQMAYRF|*|AFFGMSRIGMEVTPSGTW|*|MAYRFNGIGVTQNVLY|*|MEVTPSGTWL|*|QLIRAAEIRASANLAATK|NLNESLIDL|*|KHWPQIAQFAPSASAFF|*|QALNTLVKQLSSNFGAI|*|LALLLLDRL|*|RLNEVAKNL|*|LLLDRLNQL|*|VLNDILSRL|*|LLNKHIDAYKTFPPTEPK|*|LQLPQGTTL|*|LQLPQGTTL|*|AQFAPSASAFFGMSR|RRPQGLPNNTASWFT|*|B|cell|epitopes|PSFYVYSRVKNLNSS|*|VLL…	234
LTALRLCAY	7370533	10.2196/19371	body	SARS-CoV-2aprotein|Peptide|length|,|amino|acid|Peptide|sequence|Conservancy|(|%|)|Immunogenicity|Toxicity|Allele|Method|usedb|Percentilerank|E|proteinc|9|LLFLAFVVF|480|/|482|(|99.59|)|0.2341|Nontoxic|B15|:|01|Consensus|(|ann|/|smm|/|comblib_sidney2008|)|0.1|E|protein|9|LTALRLCAY|478|/|482|(|99.17|)|0.01886|Nontoxic|A01|:|01|Consensus|(|ann|/|smm|)|0.12|M|proteind|11|YFIASFRLFAR|474|/|477|(|99.37|…		0
LTALRLCAY	33586620	10.1080/07391102.2021.1886171	abstract	Base|on|these|factor|,|we|select|the|top|three|epitope|,|namely|KAYNVTQAF|,|ATSRTLSYY|,|and|LTALRLCAY|show|functional|interaction|with|the|maximum|number|of|MHC|allele|and|no|allergenicity|.	epitopes|KAYNVTQAF|MHC|alleles	4
LTNIFGTVY	7910599	10.1038/s41598-021-84320-8	body	Allele|HLA-I-Binding|Peptide|IC50|SARS-CoV-2|protein|name|HLA-A|*|68-01|NIFGTVYEK|6|R1AB_SARS2_Replicase_polyprotein|HLA-A|*|02-06|YTVELGTEV|9.4|R1A_SARS2_Replicase_polyprotein|HLA-A|*|68-02|YTVELGTEV|10.8|R1A_SARS2_Replicase_polyprotein|HLA-B|*|15-03|LASHMYCSF|10.8|R1A_SARS2_Replicase_polyprotein|HLA-B|*|40-02|HEGKTFYVL|11|SPIKE_SARS2_Spike_glycoprotein|HLA-B|*|40-01|GETLPTEVL|11.9|R1AB_SARS2_Re…	HLA-B|HLA-B|HLA-B|HLA-B|HLA-B|HLA-B|HLA-B|HLA-B|HLA-B|HLA-B	10
LTPGDSSSG	7441888	10.1016/j.micpath.2020.104459	body	9Table|18|linear|epitope|with|the|high|PI|score|predict|by|Ellipro|server.Table|1NoStartEndPeptideNumber|of|residuesScore1239265QTLLALHRSYLTPGDSSSGWTAGAAAY270.842392525FTNVYADSFVIRGDEVRQIAPGQTGKIADYNYKLPDDFTGCVIAWNSNNLDSKVGGNYNYLYRLFRKSNLKPFERDISTEIYQAGSTPCNGVEGFNCYFPLQSYGFQPTNGVGYQPYRVVVLSFELLHAPATVC1340.81236483WFHAIHVSGTNGTKRFDNPV200.78746483ENSVAYSNNSIAIPTNF170.7085188190ESNKKFLPFQQ490.668687…	9Table|18|linear|epitopes|residuesScore1239265QTLLALHRSYLTPGDSSSGWTAGAAAY270.842392525FTNVYADSFVIRGDEVRQIAPGQTGKIADYNYKLPDDFTGCVIAWNSNNLDSKVGGNYNYLYRLFRKSNLKPFERDISTEIYQAGSTPCNGVEGFNCYFPLQSYGFQPTNGVGYQPYRVVVLSFELLHAPATVC1340.81236483WFHAIHVSGTNGTKRFDNPV200.78746483ENSVAYSNNSIAIPTNF170.7085188190ESNKKFLPFQQ490.6686879925AGTITSGWTFGAGAALQIPFAMQMAYRFNGIGVTQNVLYENQKLIAN470.6517577584RDPQTLEI80.603810…	300
LTPGDSSSG	7441888	10.1016/j.micpath.2020.104459	body	The|predict|B|cell|epitope|mention|above|be|identify|by|the|Vaxijen|server|,|and|epitope|with|≥0.4|score|(|Table|3|)|be|select|for|the|prediction|T|cell|epitope.Table|3Linear|B-cell|epitope|and|T-cell|epitope|of|S|protein|with|their|antigenicity|scores.Table|3NoB-cell|EpitopePositionB|cell|Epitope|Vaxijen|scorePromiscuous|T-cell|EpitopesNumber|of|bind|allele|in|MHC|I|+|MHC|IIT-cell|EpitopeVaxijen…	B|cell|epitopes|epitopes|B-cell|epitopes|T-cell|epitopes|MHC|I|MHC|IIT-cell|EpitopeVaxijen|score1LNEVAKNLNESLIDLQELGK1205–11860.4281LNESLIDLQ1|71.0001LIDLQELGK8|230.6377WTFGAGAAL7|380.4918ITSGWTFGA27|90.45773QSIIAYTMSLGAENSVAYSN690–7090.5222YTMSLGAEN11|60.9735LGAENSVAY3|140.4173YTMSLGAEN11|60.97354GVSVITPGTNTSNQVA639–6540.4651VSVITPGTN18|81.0278MQMAYRFNG11|280.4868YRFNGIGVT15|100.7761YLTPGDSSS7|1…	36
LTPGDSSSG	7441888	10.1016/j.micpath.2020.104459	body	The|result|of|T|cell|epitope|prediction|by|ToxinPred|server|and|AllergenFP|server|be|show|in|Table|4|the|sequence|of|WTAGAAAYY|,|IGAEHVNNS|,|LLALHRSYL|,|LLALHRSYL|,|YQPYRVVVL|,|VAYSNNSIA|,|and|YSNNSIAIP|as|the|epitope|of|T|cell|that|interact|with|MHC|Class-II|allele|and|MHC|Class-I|allele|be|consider|as|the|most|important|epitope|due|to|feature|of|Non-Allergen|,|non-toxin|and|high|score|in|antige…	IGAEHVNNS|YQPYRVVVL|YSNNSIAIP|epitopes|antigenicity.Table|4Common|epitopes|MHC|class-1|MHC	10
LTPGDSSSGWTA	7996071	10.7717/peerj.11126	body	S.|no|Protein|name|Start|Epitope|IEDB|BepiPred|Antigenicity|ABCpred|Start|Antigenicity|1|ORF8|protein|12|QHQPYVVDDP|0.4127|PYVVDDPCPIHFYSKW|15|0.56|49|EAGSKSPI|0.2081|ELCVDEAGSKSPIQYI|44|−0.18|2|ORF7a|protein|18|EPCSSGTYEGNSPFHPLAD|0.39|SGTYEGNSPFHPLADN|22|0.29|58|HVYQLRARSVSPKLFIRQE|0.59|HVYQLRARSVSPKLFI|58|0.43|3|Membrane|glycoprotein|7|TITVEELKK|0.57|DSNGTITVEELKKLLE|3|0.07|4|Envelope|protein|…	IGTVTLKQGEIKDATP|10|1.22|6|Surface|glycoprotein|55|VSGTNGTKRF|0.53|HRSYLTPGDSSSGWTA|230|0.6|123|DPFLGVYYHKNNKSWMESEFRVYSSA|0.49|TVEKGIYQTSNFRVQP|292|0.67|234|LTPGDSSSGWTA|0.68|LQSYGFQPTNGVGYQP|477|0.52|315|PNITNLCPFGEVFNATRFASVYAWNRKRISNC|0.47|TEIYQAGSTPCNGVEG|455|−0.01|389|GDEVRQIAPGQTGKIAD|1.06|KQIYKTPPIKDFGGFN|771|−0.22|441|FRKSNLKPFERDISTEIYQAGSTPCNGVEGFNCYFPLQSYGFQPT|0.39|CGPKKSTNLVKNKCVN|51…	51
LTPGDSSSGWTA	7996071	10.7717/peerj.11126	body	S.|no|Protein|name|Start|Epitope|IEDB|bepipre|Allergenicity|Toxicity|ABCpred|Start|Allergenicity|Toxicity|1|ORF8|protein|12|QHQPYVVDDP|Allergenic|–|PYVVDDPCPIHFYSKW|15|Non-allergenic|2|ORF7a|protein|58|HVYQLRARSVSPKLFIRQE|Allergenic|–|HVYQLRARSVSPKLFI|58|Allergen|–|3|Membrane|glycoprotein|7|TITVEELKK|Allergenic|–|4|Envelope|protein|23|YSRVKNLNSSRVP|Non-Allergenic|Non-toxic|YVYSRVKNLNSSRVPD|21|All…	–|HVYQLRARSVSPKLFI|58|Allergen|–|3|Membrane|glycoprotein|7|TITVEELKK|Allergenic|–|4|Envelope|protein|23|YSRVKNLNSSRVP|Non-Allergenic|Non-toxic|YVYSRVKNLNSSRVPD|21|Allergen|–|5|ORF3a|protein|15|LKQGEIKDATPSDFVR|IGTVTLKQGEIKDATP|10|Allergen|–|6|Surface|glycoprotein|55|VSGTNGTKRF|Non-Allergenic|Non-toxic|HRSYLTPGDSSSGWTA|230|Non-allergenic|Non-toxic|123|DPFLGVYYHKNNKSWMESEFRVYSSA|Non-Allergenic|Non-…	125
LTPGDSSSGWTA	7996071	10.7717/peerj.11126	body	S.|no|Protein|name|Start|B|cell|epitope|(|IFNscore|)|Cross-reactivity|with|human|START|MHC|I|epitope|(|IFNscore|)|Cross-reactivity|with|human|Start|MHC|II|Epitope|(|IFNscore|)|Cross-reactivity|with|human|1|ORF8|protein|15|PYVVDDPCPIHFYSKW|(|1|)|NO|10|CTQHQPYVVDDPCPI|(|1|)|NO|2|Envelope|protein|23|YSRVKNLNSSRVP|(|−0.49|)|NO|3|ORF3a|protein|15|LKQGEIKDATPSDFVR|(|0.62|)|NO|4|MRIFTIGTV|(|−0.43|)|NO|4…	Protein|name|Start|B|cell|epitopes|human|START|MHC|I|epitopes|human|Start|MHC|II|Epitopes|human|1|ORF8|protein|15|PYVVDDPCPIHFYSKW|(|1|)|NO|10|CTQHQPYVVDDPCPI|(|1|)|NO|2|Envelope|protein|23|YSRVKNLNSSRVP|(|−0.49|)|NO|3|ORF3a|protein|15|LKQGEIKDATPSDFVR|VTC3|VTC1|VTC2|VTC3|Table|7	52
LTYTGAIKL	7501546	10.1155/2020/2837670	body	Molecular|Docking|of|HLA|-|Epitope|Interaction|with|the|MHC|-|I|Molecule|Both|peptide|“|GMSRIGMEV|and|LTYTGAIKL|”|bind|,|respectively|,|to|their|restricted|HLA|molecule|.	HLA|Epitope|MHC|I|Molecule|LTYTGAIKL|”|HLA|molecules	9
LTYTGAIKL	8237047	10.1007/s40203-021-00098-7	body	OAPE|‘|YVYSRVKNL|’|‘|VVFLHVTYV|’|‘|FTISVTTEI|’|and|‘|LTYTGAIKL|’|be|IFN|-|γ|non|-|inducer|(|Table|2|)|.	OAPEs|LTYTGAIKL|’|IFN|Table|2	6
LTYTGAIKL	8237047	10.1007/s40203-021-00098-7	body	The|three|NCP|include|in|the|study|be|characterize|to|be|pro|-|inflammatory|in|nature|and|non|-|inducer|of|IFN|-|γ|as|well|as|IL|-|6|(|Table|2|)|.Table|2In|-|silico|characterization|of|OAPE|of|SARS|-|Cov|-|2|protein|as|pro|-|inflammatoryPeptide|epitopeRandom|forest|method|score|(|Threshold|0.11|)|of|peptide|be|IL|-|6|inducer|/|non|-|inducer4SVM|method|score|(|Threshold|0.0|)|of|peptide|be|IFN|-|γ…	NCPs|pro|IFN|IL|-|6|.Table|2In|OAPEs|SARS|IL|-|6|IFN|PIP|Non|PIP6|IL|-|6|IL|-|6|γ|inducer0.290.523PIPFLAFVVFLL|(|Envelope|protein|)|IL|-|6|inducer0.89IFN|γ|inducer1.240.512PIPVLLFLAFVV|(|Envelope|protein|)|IL|-|6|inducer0.89IFN|γ|inducer0.880.480PIPFLLVTLAIL|(|Envelope|protein|)|IL|-|6|inducer0.76IFN|γ|inducer0.240.522PIPFAYANRNRF|(|Membrane|Protein|)|IL|-|6|inducer0.69IFN|γ|inducer0.060.5828PIPF…	138
LTYTGAIKL	8237047	10.1007/s40203-021-00098-7	body	Peptide|‘|LTYTGAIKL|’|from|Nucleocapsid|(|N|)|phosphoprotein|be|non|-|inducer|of|IL|-|4|and|IL|-|10|but|be|high|confidence|anti|-|inflammatory|epitope|(|Table|3|)|.	Peptide|‘|LTYTGAIKL|’|Nucleocapsid|(|N|)|phosphoprotein|IL|-|4|IL|-|10|inflammatory|epitope|Table|3	19
LTYTGAIKL	8237047	10.1007/s40203-021-00098-7	body	Ball|and|stick|model|of|OAPE|‘|LTYTGAIKL|’|of|Nucleocapsid|protein|dock|onto|the|HLA|-|A|*|02|allele|(|PDB|ID|-|1S9Y|)|and|HLA|DR|B1|allele|(|PDB|ID|-|4mcz|)|.	OAPE|‘|LTYTGAIKL|’|Nucleocapsid|protein|HLA|-|A	9
LVKQLSSNF	7423576	10.1016/j.compbiomed.2020.103967	body	Table|3|Core|epitope|Allele|Percentile|rank|Peptide|Start|End|SMM|IC|50|LIVNNATNV|HLA-DRB1|*|13-02|0.01|KTQSLLIVNNATNVV|113|127|3.00|HLA-DRB1|*|01-01|9.50|TQSLLIVNNATNVVI|114|128|49.00|IVNNATNVV|HLA-DRB1|*|13-02|0.01|TQSLLIVNNATNVVI|114|128|3.00|HLA-DRB1|*|13-02|0.01|QSLLIVNNATNVVIK|115|129|3.00|HLA-DRB1|*|13-02|0.01|SLLIVNNATNVVIKV|116|130|3.00|HLA-DRB1|*|13-02|0.01|LLIVNNATNVVIKVC|117|131|4.00|…	HLA-DRB1|HLA-DRB1|HLA-DRB1|TFLLKYNENGTITDA|274|288|11.00|HLA-DRB1|*|13-02|0.06|FLLKYNENGTITDAV|275|289|11.00|HLA-DRB1|*|13-02|0.36|LLKYNENGTITDAVD|276|290|32.00|HLA-DRB1|*|13-02|0.36|LKYNENGTITDAVDC|277|291|32.00|YNYLYRLFR|HLA-DRB1|HLA-DRB1|HLA-DRB1|HLA-DRB1|HLA-DRB1|HLA-DRB1|HLA-DRB1|HLA-DRB1|HLA-DRB1|HLA-DRB1|RVVVLSFELLHAPAT|509|523|5.00|FELLHAPAT|HLA-DRB1|*|01-01|0.24|VVVLSFELLHAPATV|510|524|5…	229
LVKQLSSNF	7423576	10.1016/j.compbiomed.2020.103967	body	The|peptide|with|the|core|epitope|LIVNNATNV|,|IVNNATNVV|,|SKTQSLLIV|,|YNYLYRLFR|,|FNFSQILPD|,|SKVGGNYNY|,|YGSFCTQLN|,|LYRLFRKSN|,|LLALHRSYL|,|WLGFIAGLI|,|LALHRSYLT|,|LLQYGSFCT|,|FIAGLIAIV|,|FQTLLALHR|,|LVKQLSSNF|,|YRLFRKSNL|,|IRASANLAA|,|IAGLIAIVM|,|and|ITGRLQSLQ|be|identical|to|those|find|in|the|previous|study|by|Grifoni|et|al.|,|which|map|the|T-cell|epitope|of|SARS-CoV|and|SARS-CoV-2|[|]|.	YNYLYRLFR|LALHRSYLT|FQTLLALHR|LVKQLSSNF|YRLFRKSNL|IRASANLAA|ITGRLQSLQ|T-cell|epitopes	9
LVRDLPQGF	8017916	10.1016/j.meegid.2021.104823	body	Table|4|Source|Cod|Protein|MHC-I|restricted|T-cell|Epitopes|MHC-II|restricted|T-cell|Epitopes|B-cell|Epitopes|Spike|glycoprotein|YLQPRTFLL|NA|CVNLTTRTQLPPAYTN|GVYFASTEK|NVTWFHAIHVSGTNG|EPVLKGVKL|SFSTFKCYGVSPTKLND|Spike|glycoprotein|KIADYNYKL|VVFLHVTYV|MDLEGKQGNFKNL|CYGVSPTKL|IGINITRFQ|YYVGYLQPR|VVVLSFELL|FNCYFPLQS|NITNLCPFGE|Spike|glycoprotein|LTDEMIAQY|VASQSIIAYTMSLGA|KEEQIGKCSTR|LLTDEMIAQY|LTDE…	Table|4|Source|Coded|Proteins|MHC-I|MHC-II|B-cell|Epitopes|Spike|glycoprotein|YLQPRTFLL|NA|CVNLTTRTQLPPAYTN|GVYFASTEK|NVTWFHAIHVSGTNG|EPVLKGVKL|SFSTFKCYGVSPTKLND|Spike|glycoprotein|KIADYNYKL|VVFLHVTYV|MDLEGKQGNFKNL|CYGVSPTKL|IGINITRFQ|YYVGYLQPR|VVVLSFELL|FNCYFPLQS|NITNLCPFGE|Spike|glycoprotein|Nucleocapsid|protein|KTFPPTEPK|AQFAPSASAFFGMSR|AGLPYGANK|SSPDDQIGY|IAQFAPSASAFFGMS|SKQLQQSMSSADS|SSPDDQI…	48
LVRDLPQGF	7952308	10.3389/fimmu.2021.598778	body	Cluster|T-cell|epitope|Sequence|Amino|acid|position|Population|coverage|(|%|)|CD8+|T-cell|epitope|CD4+|T-cell|epitope|The|United|Kingdom|GTKRFDN|PVLPFNDGV|YFASTEK|82–90|(|75–97|)|99.9|GTKRFDNPV|,|RFDNPVLPF|,|LPFNDGVYF|,|GVYFASTEK|–|KIY|SKHTPINLVRDLP|QGF|205–217|(|202–220|)|85.0|KIYSKHTPI|,|YSKHTPINL|,|TPINLVRDL|,|LVRDLPQGF|–|NENGT|ITDAVDCALDPLSETKCTL|KSFTVEK|285–303|(|280–310|)|93.7|NENGTITDA|,|I…	CD4+|T-cell|epitopes|RFDNPVLPF|LPFNDGVYF|GVYFASTEK|–|KIY|SKHTPINLVRDLP|QGF|205–217|(|202–220|)|85.0|KIYSKHTPI|YSKHTPINL|TPINLVRDL|ALDPLSETK|ETKCTLKSF|TLKSFTVEK|–|NYLYRLF|RKSNLKPFE|RDISTEI|457–465|(|450–472|)|90.6|NYLYRLFRK|GIVNNTV|1115–1130|(|1114–1137|)|89.7|RFDNPVLPF|LPFNDGVYF|RFDNPVLPF|LPFNDGVYF|GVYFASTEK|–|VYYHKNN|KSWMESEFRVYSSANNCTFEYVSQPFLMDLEGKQGNFKNLR|EFVF|150–190|(|143–194|)|84.2|FLMDLEG…	124
LVRDLPQGF	7831793	10.1016/j.intimp.2020.107276	body	Spike|glycoprotein|SQCVNLTTR|IHVSGTNGT|SQCVNLTTRTQLPPAYTNSFTRGVY|YTNSFTRGV|VYYHKNNKS|FSNVTWFHAIHVSGTNGTKRFDN|GVYYHKNNK|LVRDLPQGF|DPFLGVYYHKNNKSWME|Chen|et|al|.	Spike|glycoprotein	2
LVRDLPQGF	7321027	10.1016/j.intimp.2020.106738	body	,|China|Surface|glycoprotein|*|Nucleocapsidphosphoprotein|DVVNQNAQALNTLVKQL|/|17|*|FFGMSRIGMEVTPSGTW|/|17|EAEVQIDRLITGRLQSL|/|17|*|GLPNNTASWFTALTQHGK|/|18|GAGICASY|/|8|*|GTTLPK|/|6|AISSVLNDILSRLDKVE|/|17|*|IRQGTDYKHWPQIAQFA|/|17|GSFCTQLN|/|8|*|KHIDAYKTFPPTEPKKDKKK|/|20|ILSRLDKVEAEVQIDRL|/|17|*|KHWPQIAQFAPSASAFF|/|17|KGIYQTSN|/|8|*|YNVTQAFGRRGPEQTQGNF|/|19|AMQMAYRF|/|8|*|KTFPPTEPKKDKKKK|/|15|KNHTS…	glycoprotein|Nucleocapsidphosphoprotein|GLPNNTASWFTALTQHGK|GTTLPK|IRQGTDYKHWPQIAQFA|KHIDAYKTFPPTEPKKDKKK|YNVTQAFGRRGPEQTQGNF|/|19|AMQMAYRF|KTFPPTEPKKDKKKK|/|15|KNHTSPDVDLGDISGIN|QLPQGTTLPKGFYAEGSRGGSQ|LNKHIDAYKTFPPTEPK|PKGFYAEGSRGGSQASSR|QFAPSASAFFGMSRIGM|QLPQGTTLPKGFYAEGSR|TFPPTEPK|LLPAAD|/|6|SLQTYVTQQLIRAAEIR|RRPQGLPNNTASWFT|/|15|DLGDISGINASVVNIQK|SRGGSQASSRSSSRSR|/|16|EVAKNLNESLIDLQELGGAALQIPF…	99
LVRDLPQGF	7321027	10.1016/j.intimp.2020.106738	body	,|India|Surface|glycoprotein|*|YLQPRTFLL|*|GVYFASTEK|*|EPVLKGVKL|*|VVNQNAQAL|*|WTAGAAAYY|S|*|(|0.45|)|%|*|(|0.71|)|%|*|(|1.23|)|%|*|(|0.47|)|%|*|(|0.63|)|%|0.5|0.83|/|0.64|0.58|/|0.98|0.73|/|0.61|0.77|/|0.78|0.82|/|0.54|One|overlap|CTL|epitope|between|MERS‐CoV|and|2019‐nCoV|with|one|gap|and|one|mismatch|,|India|Spike|protein|*|RISNCVADY|*|CVADYSVLY|*|RSFIEDLLF|*|RVDFCGKGY|*|MTSCCSCLK|*|VLKGVKLHY|…	glycoprotein|YLQPRTFLL|*|GVYFASTEK|RSFIEDLLF|*|RVDFCGKGY|*|MTSCCSCLK|VLKGVKLHY|S|*|357|*|361|*|815|*|1039|GAALQIPFAMQMAYRF|*|AFFGMSRIGMEVTPSGTW|*|MAYRFNGIGVTQNVLY|*|MEVTPSGTWL|*|QLIRAAEIRASANLAATK|NLNESLIDL|*|KHWPQIAQFAPSASAFF|*|QALNTLVKQLSSNFGAI|*|LALLLLDRL|*|RLNEVAKNL|*|LLLDRLNQL|*|VLNDILSRL|*|LLNKHIDAYKTFPPTEPK|*|LQLPQGTTL|*|LQLPQGTTL|*|AQFAPSASAFFGMSR|B|cell|epitopes|PSFYVYSRVKNLNSS|*|VLLFLAF…	231
LVRDLPQGF	7228377	10.1002/jmv.25736	body	Start|End|Sequence|Length|1|22|46|SQCVNLTTRTQLPPAYTNSFTRGVY|25|2|68|90|FSNVTWFHAIHVSGTNGTKRFDN|23|3|106|107|KS|2|4|147|163|DPFLGVYYHKNNKSWME|17|5|186|198|MDLEGKQGNFKNL|13|6|215|230|KHTPINLVRDLPQGFS|16|7|259|269|TPGDSSSGWTA|11|8|302|305|LDPL|4|9|313|331|KSFTVEKGIYQTSNFRVQP|19|10|338|372|FPNITNLCPFGEVFNATRFASVYAWNRKRISNCVA|35|11|378|402|YNSASFSTFKCYGVSPTKLNDLCFT|25|12|413|435|GDEVRQIAPGQTGKIADYNYKL…	Length|1|22|46|SQCVNLTTRTQLPPAYTNSFTRGVY|25|2|68|90|FSNVTWFHAIHVSGTNGTKRFDN|23|3|106|107|KS|2|4|147|163|DPFLGVYYHKNNKSWME|17|5|186|198|MDLEGKQGNFKNL|13|6|215|230|KHTPINLVRDLPQGFS|NLDSKVGGNYNYLYRLFRKSNLKPFERDISTEIYQAGSTPCNGVEGFNCYFPLQSYGFQPTN|62|14|525|545|ELLHAPATVCGPKKSTNLVKN|21|15|564|571|SNKKFLPF|8|16|589|592	45
LVRDLPQGF	7228377	10.1002/jmv.25736	body	DRB1_0307|DRB1_0308|DRB1_0311|DRB1_0401|DRB1_0402|DRB1_0404|DRB1_0405|DRB1_0408|DRB1_0410|DRB1_0421|DRB1_0423|DRB1_0426|DRB1_1102|DRB1_1114|DRB1_1120|DRB1_1121|DRB1_1322|DRB1_1323|DRB1_1327|DRB1_1328|DRB1_1501|DRB1_1506|3|LVRDLPQGF|DRB1_0301|221‐229|0.1234|(|Probable|Nonantigen|)|.	Probable|Nonantigen	2
LVSTQEFRYMNSQGL	8321692	10.1016/j.compbiomed.2021.104703	body	After|far|assessment|of|allergenicity|,|toxicity|and|antigenicity|,|these|3|epitope|be|select|as|the|potential|B|cell|epitope|as|these|be|predict|to|be|non-allergen|,|non-toxic|and|antigenic|(|Table|1|)|.Table|1Selecte|potential|B|cell|,|MHC|class|I|and|class|II|epitopes.Table|1EpitopeOverlapped|EpitopeVaxiJen|2.0AllergenFP|v.1.0ToxinPredProteinTypeIdentifierRVVFNGVSF0.7252Non|AllergenNon|ToxicOR…	GlycoproteinB|cellE16|*|Bolded|epitopes	5
LVYAADPAM	7425717	10.1016/j.humimm.2020.08.001	body	Protein|Peptide|ID|Peptide|sequence|Position|(|star-end|)|Percentile|Rank|Viral|antigenicity|Toxicity|and|Allergenicity|HLA-I|interact|allele|NSP7|P1|LRVESSSKL|20–28|1.60|0.60|Negative|C|*|06|:|02|P2|LSMQGAVDI|60–68|1.50|0.78|Negative|C|*|01|:|02|,|C|*|02|:|02|,|C|*|04|:|01|,|C|*|12|:|02|P3|EMLDNRATL|74–82|0.17|0.63|Negative|B|*|08|:|01|,|C|*|01|:|02|,|C|*|02|:|02|,|C|*|06|:|02|,|C|*|12|:|02|,|NS…	NSP8|P18|P22|P24|P27|P28|P30|P31|P32|P76	10
LVYAADPAM	7425717	10.1016/j.humimm.2020.08.001	body	Protein|Peptide|ID|Peptide|sequence|Position|(|star-end|)|Percentile|Rank|Viral|antigenicity|Toxicity|and|Allergenicity|IFN-g|induction|HLA-I|interact|allele|NSP7|P32|VVLLSVLQQLRVESS|11–25|0.60|0.50|Negative|Positive|DRB1|*|01|:|01|,|DRB1|*|01|:|02|,|DRB1|*|03|:|01|,|DRB1|*|03|:|07|,|DRB1|*|04|:|01|,|DRB1|*|04|:|02|,|DRB1|*|04|:|04|,|NSP8|P33|IASEFSSLPSYAAFA|2–16|0.13|0.54|Negative|Positive|DRB1|…	P32|DRB1|DRB1|DRB1|DRB1|DRB1|DRB1|NSP8|DRB1|DRB1|DRB1|DRB1|DRB1|DRB1|DRB1|DRB1|DRB1|DRB1|DRB1|DRB1|DRB1|DRB1|P39|DRB1|DRB1|P41|DRB1|DRB1|DRB1|DRB1|DRB1|DRB1|DRB1|DRB1|DRB1|DRB1|DRB1|DRB1|DRB1|DRB1|DRB1|DRB1|DRB1|DRB1|P48|DRB1|DRB1|DRB1|DRB1|P50|DRB1|DRB1|DRB1|DRB1|DRB1|DRB1|DRB1|DRB1|DRB1|DRB1|DRB1|P59|DRB1|DRB1|P65|DRB1|DRB1|DRB1|DRB1|P67|DRB1|DRB1|DRB1|DRB1|DRB1|P70|DRB1|DRB1|DRB1|P71|DRB1|P73|…	96
LWLLWPVTL	7956900	10.1016/j.isci.2021.102311	body	Table|1|The|predict|topmost|immunogenic|SARS-CoV-2|peptide|base|on|the|peptide|pool|report|by|HLA|Peptide|HLA-A|02|:|01|FLWLLWPVTL|;|SMWSFNPET|;|WLLWPVTLA|;|LLLDRLNQL|;|FLLNKEMYL|;|FLLPSLATV|;|FLNRFTTTL|;|FLPRVFSAV|;|ILGTVSWNL|;|ALWEIQQVV|;|KLWAQCVQL|;|FVDGVPFVV|;|KLNVGDYFV|;|LLDDFVEII|;|LLLDDFVEI|;|LVLSVNPYV|;|NLWNTFTRL|;|TLVPQEHYV|;|TMADLVYAL|;|VLWAHGFEL|;|YLDAYNMMI|;|YLNTLTLAV|;|HLVDFQVTI|;|RL…	KTFPPTEPK|GVAMPNLYK|GVAMPNLYK|KLFAAETLK|TTLPVNVAF|TTLPVNVAF|HLA|class|I|molecules	10
LWLLWPVTL	7831457	10.1016/j.vaccine.2021.01.003	body	Allergenicity|screening|of|the|18|CD8+|T-cell|epitope|reveal|that|they|be|non-allergens.Table|1The|18|final|CD8+|T-cell|epitope|of|SARS-CoV-2|that|be|find|to|be|antigenic|,|immunogenic|,|overlap|with|CD4+|T-cell|epitope|and|interact|with|MHC|class|I|HLA-alleles.CD8+|T-cell|epitopesAntigenicity|scoreImmunogenicityMHC-I|allelesPositionConservancy|scoresIFLWLLWPV1.48350.3785HLA-A|*|02-01|,|HLA-A|*|0…	18|CD8+|T-cell|epitopes|non-allergens.Table|1The|18|final|CD8+|T-cells|epitopes|CD4+|T-cell|epitopes|MHC|class|I|HLA-alleles.CD8+|T-cells|epitopesAntigenicity|scoreImmunogenicityMHC-I|allelesPositionConservancy|scoresIFLWLLWPV1.48350.3785HLA-A|*|02-01|HLA-A|HLA-A|HLA-B|HLA-B|HLA-B|HLA-A|HLA-A|HLA-A|HLA-A|HLA-A|HLA-B|HLA-A|HLA-A|HLA-B|HLA-B|CD4+|T-cell|epitopes	43
LWLLWPVTL	7831457	10.1016/j.vaccine.2021.01.003	body	The|most|conserve|MHC-class|II|binding|allele|for|all|the|19|CD4+|T-cell|epitope|be|HLA-DRB1|*|01-01|(|Table|2|)|.Table|2The|19|final|CD4+|T-cell|epitope|of|SARS-CoV-2|that|be|find|to|be|antigenic|,|IFN-γ|and|IL-4-inducer|,|overlap|with|CD8+|T-cell|epitope|and|interact|with|MHC|class|II|HLA-alleles.Overlapping|CD4+|T-cell|EpitopesAntigenicity|scoresMHC-II|allelesConservancy|(|%|)|IFN-γIL-4ACFVLAA…	19|CD4+|T-cell|epitopes|HLA-DRB1|*|01-01|(|Table|2|)|.Table|2The|19|final|CD4+|T-cells|epitopes|CD8+|T-cell|epitopes|MHC|class|II|DQB1|DPB1|DPB1|DQB1|DPB1|DPB1|DPB1|DPB1|DQB1|DQB1|DQB1|DPB1|DPB1|19|CD4+|T-cell|epitopes|antigenic|18|CD8+|T-cell|epitopes|Table|1|epitopes	49
LWLLWPVTL	7831457	10.1016/j.vaccine.2021.01.003	body	Further|overlapping|be|then|carry|out|with|the|CD8+|T-cell|epitope|indicate|in|Table|1|result|in|8B-cell|epitope|that|have|100|%|conservancy|with|CD8+|T-cell|epitope|(|Table|3|)|.Table|3Putative|linear|B-cell|epitope|of|SARS-CoV-2|with|their|antigenicity|and|allergenicity.B-cell|epitopesABCpred|scorePositionVaxiJen|scoreConservancy|(|%|)|AllergenicityGIAIAMACLVGLMWLS0.7412060.9132100|%|Non-allerg…	CD8+|T-cell|epitopes|8B-cell|epitopes|CD8+|T-cell|epitopes|(|Table|3|)|.Table|3Putative|linear|B-cell|epitopes|CD4+|T-cell|epitopes|MHC-II|CD8+|T-cell|epitopes|MHC-I|B-cells|epitopes|pathogenic|molecules|antibodies	30
LWLLWPVTL	7831457	10.1016/j.vaccine.2021.01.003	body	The|most|promising|CD8+|T-cell|epitope|be|RNRFLYIIK|,|LWLLWPVTL|,|ATRRIRGGD|,|ELLHAPATV|,|RVVVLSFEL|,|and|NLLLLFVTV|with|the|binding|energy|of|−152.292|,|−143.572|,|−137.499|,|−136.211|,|−131.722|,|and|−130.618|respectively|(|Table|4|)|.	promising|CD8+|T-cell|epitopes|RNRFLYIIK|Table|4	7
[truncated: 610 more rows]
