# Supplementary material for: EpiCurator: an immunoinformatic workflow to predict and prioritize SARS-CoV-2 epitopes
Source: PeerJ. 2021 Nov 30;9:e12548. doi: 10.7717/peerj.12548 (PMC8641484; doi:10.7717/peerj.12548)
Supplement: Supplemental Information 15 [file peerj-09-12548-s015.xlsx]

## Sheet: Table S8
Article citation	Source reported in the article	Protein	Peptide	Peptide length	Type	Conservancy (%)	Human homology	IEDB matching	EpiMiner	EpiCurator selection
Chukwudozie et al. 2021	Table 3	Spike	GAEHVNNSY	9-mer	class I	100	No	No	NA	Yes
Chukwudozie et al. 2021	Table 3	Spike	KTSVDCTMY	9-mer	class I	100	No	No	NA	Yes
Chukwudozie et al. 2021	Table 3	Spike	TTEILPVSM	9-mer	class I	100	No	No	NA	Yes
Chukwudozie et al. 2021	Table 3	Spike	ILDITPCSF	9-mer	class I	100	No	No	NA	Yes
Chukwudozie et al. 2021	Table 3	Spike	LDSKVGGNY	9-mer	class I	100	No	No	NA	Yes
Chukwudozie et al. 2021	Table 3	Spike	KIADYNYKL	9-mer	class I	100	No	Yes	NA	No
Chukwudozie et al. 2021	Table 3	Spike	VVFLHVTYV	9-mer	class I	100	No	Yes	NA	No
Chukwudozie et al. 2021	Table 3	Spike	TLDSKTQSL	9-mer	class I	100	No	Yes	NA	No
Chukwudozie et al. 2021	Table 3	Spike	GVYFASTEK	9-mer	class I	100	No	Yes	NA	No
Chukwudozie et al. 2021	Table 3	Spike	GVYYHKNNK	9-mer	class I	100	No	Yes	NA	No
Chukwudozie et al. 2021	Table 3	Spike	ASANLAATK	9-mer	class I	100	No	Yes	NA	No
Chukwudozie et al. 2021	Table 3	Spike	QIAPGQTGK	9-mer	class I	100	No	Yes	NA	No
Chukwudozie et al. 2021	Table 3	Spike	VLKGVKLHY	9-mer	class I	100	No	Yes	NA	No
Chukwudozie et al. 2021	Table 3	Spike	SVYAWNRKR	9-mer	class I	99.6	No	Yes	NA	No
Chukwudozie et al. 2021	Table 3	Spike	EILPVSMTK	9-mer	class I	100	No	Yes	NA	No
Chukwudozie et al. 2021	Table 3	Spike	KCYGVSPTK	9-mer	class I	99.8	No	Yes	NA	No
Chukwudozie et al. 2021	Table 4	Spike	IPFAMQMAYRFNGIG	15-mer	class II	90.7	No	Yes	NA	No
Chukwudozie et al. 2021	Table 4	Spike	IYQTSNFRVQPTESI	15-mer	class II	100	No	No	NA	Yes
Chukwudozie et al. 2021	Table 4	Spike	STGSNVFQTRAGCLI	15-mer	class II	100	No	Yes	NA	No
Chukwudozie et al. 2021	Table 4	Spike	KMSECVLGQSKRVDF	15-mer	class II	99.8	No	No	NA	Yes
Chukwudozie et al. 2021	Table 4	Spike	VVFLHVTYVPAQEKN	15-mer	class II	55	No	No	NA	No
Chukwudozie et al. 2021	Table 4	Spike	ALQIPFAMQMAYRFN	15-mer	class II	97	No	Yes	NA	No
Chukwudozie et al. 2021	Table 4	Spike	IGINITRFQTLLALH	15-mer	class II	100	No	Yes	NA	No
Chukwudozie et al. 2021	Table 4	Spike	NVFQTRAGCLIGAEH	15-mer	class II	100	No	Yes	NA	No
Chukwudozie et al. 2021	Table 4	Spike	TNFTISVTTEILPVS	15-mer	class II	99.4	No	Yes	NA	No
Chukwudozie et al. 2021	Table 4	Spike	GYFKIYSKHTPINLV	15-mer	class II	100	No	No	NA	Yes
Chukwudozie et al. 2021	Table 4	Spike	AALQIPFAMQMAYRF	15-mer	class II	94.3	No	No	NA	Yes
Chukwudozie et al. 2021	Table 4	Spike	RVVVLSFELLHAPAT	15-mer	class II	99.4	No	Yes	NA	No
Kiyotani et al. 2020	Table 3	ORF1ab	YMPYFFTLL	9-mer	class I	100	No	Yes	NA	No
Kiyotani et al. 2020	Table 3	ORF1ab	FTYASALWEI	10-mer	class I	100	No	Yes	NA	No
Kiyotani et al. 2020	Table 3	ORF1ab	VYMPASWVMR	10-mer	class I	100	No	No	NA	Yes
Kiyotani et al. 2020	Table 3	Spike	NYNYLYRLFR	10-mer	class I	100	No	No	NA	Yes
Kiyotani et al. 2020	Table 3	ORF1ab	YMPASWVMRI	10-mer	class I	100	No	No	NA	Yes
Kiyotani et al. 2020	Table 3	ORF1ab	CYLATALLTL	10-mer	class I	100	No	No	NA	Yes
Kiyotani et al. 2020	Table 3	ORF1ab	LYLDAYNMMI	10-mer	class I	100	No	No	NA	Yes
Kiyotani et al. 2020	Table 3	Spike	GYLQPRTFLL	10-mer	class I	100	No	Yes	NA	No
Kiyotani et al. 2020	Table 3	ORF3a	LYLYALVYFL	10-mer	class I	100	No	No	NA	Yes
Kiyotani et al. 2020	Table 3	ORF1ab	FLYENAFLPF	10-mer	class I	100	No	Yes	NA	No
Kiyotani et al. 2020	Table 3	ORF1ab	IQWMVMFTPL	10-mer	class I	100	No	No	NA	Yes
Chen et al. 2020	Table 4	Nucleocapsid	LSPRWYFYY	9-mer	class I	100	No	No	NA	Yes
Chen et al. 2020	Table 4	Nucleocapsid	RSRNSSRNS	9-mer	class I	67	No	No	NA	No
Chen et al. 2020	Table 4	Nucleocapsid	IGYYRRATR	9-mer	class I	100	No	No	NA	Yes
Chen et al. 2020	Table 4	Nucleocapsid	FTALTQHGK	9-mer	class I	99.8	No	No	NA	Yes
Chen et al. 2020	Table 4	Nucleocapsid	KSAAEASKK	9-mer	class I	100	No	Yes	NA	No
Chen et al. 2020	Table 4	Nucleocapsid	FPRGQGVPI	9-mer	class I	97.8	No	Yes	NA	No
Chen et al. 2020	Table 5	Nucleocapsid	IKLDDKDPN	9-mer	class II	100	No	No	NA	Yes
Chen et al. 2020	Table 5	Nucleocapsid	RSGARSKQR	9-mer	class II	71.8	No	No	NA	No
Chen et al. 2020	Table 5	Nucleocapsid	RIGMEVTPS	9-mer	class II	100	No	No	NA	Yes
Chen et al. 2020	Table 5	Nucleocapsid	RGTSPARMA	9-mer	class II	90.9	No	No	NA	Yes
Chen et al. 2020	Table 5	Nucleocapsid	LSPRWYFYY	9-mer	class II	100	No	No	NA	Yes
Chen et al. 2020	Table 5	Nucleocapsid	PRGQGVPIN	9-mer	class II	98.5	No	No	NA	Yes
Crooke et al. 2020	Table 1	Spike	FAMQMAYRF	9-mer	class I	100	No	Yes	NA	No
Crooke et al. 2020	Table 1	ORF1ab	LSFKELLVY	9-mer	class I	100	No	No	NA	Yes
Crooke et al. 2020	Table 1	ORF1ab	MMISAGFSL	9-mer	class I	100	No	Yes	NA	No
Crooke et al. 2020	Table 1	ORF1ab	MSNLGMPSY	9-mer	class I	100	No	Yes	NA	No
Crooke et al. 2020	Table 1	ORF1ab	STNVTIATY	9-mer	class I	0	No	Yes	NA	No
Crooke et al. 2020	Table 1	Membrane	ASFRLFARTRSMWSF	15-mer	class II	100	No	No	NA	Yes
Crooke et al. 2020	Table 1	Membrane	LLQFAYANRNRFLYI	15-mer	class II	100	No	No	NA	Yes
Crooke et al. 2020	Table 1	Spike	AAEIRASANLAATKM	15-mer	class II	100	No	Yes	NA	No
Crooke et al. 2020	Table 1	Spike	ALQIPFAMQMAYRFN	15-mer	class II	97.1	No	Yes	NA	No
Crooke et al. 2020	Table 1	Spike	PYRVVVLSFELLHAP	15-mer	class II	99.6	No	No	NA	Yes
Crooke et al. 2020	Table 1	Spike	QPYRVVVLSFELLHA	15-mer	class II	100	No	Yes	NA	No
Crooke et al. 2020	Table 1	Spike	YQPYRVVVLSFELLH	15-mer	class II	99.8	No	Yes	NA	No
Crooke et al. 2020	Table 1	ORF1ab	ANYIFWRNTNPIQLS	15-mer	class II	100	No	No	NA	Yes
Crooke et al. 2020	Table 1	ORF1ab	FKWDLTAFGLVAEWF	15-mer	class II	100	No	No	NA	Yes
Crooke et al. 2020	Table 1	ORF1ab	HIQWMVMFTPLVPFW	15-mer	class II	100	No	Yes	NA	No
Crooke et al. 2020	Table 1	ORF1ab	IINLVQMAPISAMVR	15-mer	class II	100	No	No	NA	Yes
Crooke et al. 2020	Table 1	ORF1ab	INLVQMAPISAMVRM	15-mer	class II	100	No	No	NA	Yes
Crooke et al. 2020	Table 1	ORF1ab	IVFMCVEYCPIFFIT	15-mer	class II	100	No	No	NA	Yes
Crooke et al. 2020	Table 1	ORF1ab	IVTALRANSAVKLQN	15-mer	class II	100	No	No	NA	Yes
Crooke et al. 2020	Table 1	ORF1ab	KGRLIIRENNRVVIS	15-mer	class II	100	No	No	NA	Yes
Crooke et al. 2020	Table 1	ORF1ab	KSAFYILPSIISNEK	15-mer	class II	100	No	Yes	NA	No
Crooke et al. 2020	Table 1	ORF1ab	LIVTALRANSAVKLQ	15-mer	class II	100	No	Yes	NA	No
Crooke et al. 2020	Table 1	ORF1ab	NLPFKLTCATTRQVV	15-mer	class II	100	No	No	NA	Yes
Crooke et al. 2020	Table 1	ORF1ab	PASRELKVTFFPDLN	15-mer	class II	100	No	No	NA	Yes
Crooke et al. 2020	Table 1	ORF1ab	PFAMGIIAMSAFAMM	15-mer	class II	100	No	No	NA	Yes
Crooke et al. 2020	Table 1	ORF1ab	QMNLKYAISAKNRAR	15-mer	class II	100	No	No	NA	Yes
Crooke et al. 2020	Table 1	ORF1ab	QQKLALGGSVAIKIT	15-mer	class II	100	No	No	NA	Yes
Crooke et al. 2020	Table 1	ORF1ab	RFKESPFELEDFIPM	15-mer	class II	100	No	No	NA	Yes
Crooke et al. 2020	Table 1	ORF1ab	SAFAMMFVKHKHAFL	15-mer	class II	100	No	No	NA	Yes
Crooke et al. 2020	Table 1	ORF1ab	SFLAHIQWMVMFTPL	15-mer	class II	100	No	Yes	NA	No
Crooke et al. 2020	Table 1	ORF1ab	SIGFDYVYNPFMIDV	15-mer	class II	100	No	No	NA	Yes
Crooke et al. 2020	Table 1	ORF1ab	TEETFKLSYGIATVR	15-mer	class II	100	No	Yes	NA	No
Crooke et al. 2020	Table 1	ORF1ab	VLVQSTQWSLFFFLY	15-mer	class II	100	No	No	NA	Yes
Crooke et al. 2020	Table 1	ORF1ab	VQSTQWSLFFFLYEN	15-mer	class II	100	No	No	NA	Yes
Crooke et al. 2020	Table 1	ORF1ab	WLIINLVQMAPISAM	15-mer	class II	100	No	Yes	NA	No
Crooke et al. 2020	Table 1	ORF1ab	YFNMVYMPASWVMRI	15-mer	class II	100	No	No	NA	Yes
Crooke et al. 2020	Table 1	ORF3	KKRWQLALSKGVHFV	15-mer	class II	99.8	No	Yes	NA	No
Crooke et al. 2020	Table 1	ORF6	MFHLVDFQVTIAEIL	15-mer	class II	100	No	Yes	NA	No
Crooke et al. 2020	Table 1	ORF7	VKHVYQLRARSVSPK	15-mer	class II	100	No	Yes	NA	No
Crooke et al. 2020	Table 1	ORF7	NKFALTCFSTQFAFA	15-mer	class II	100	No	No	NA	Yes
Crooke et al. 2020	Table 1	ORF8	SKWYIRVGARKSAPL	15-mer	class II	100	No	Yes	NA	No
NA – Not Applicable

## Sheet: Planilha2
Yes	class I		class II	class II		No	No
Yes	class I		class II	class II		No	No
Yes	class I		class II	class II		No	No
Yes	class I		class II	class II		No	No
Yes	class I		class II	class II		No	No
Yes	class I		class II	class II		No	No
Yes	class I		class II	class II		No	No
Yes	class I		class II	class II		No	No
Yes	class I		class II	class II		No	No
Yes	class I		class II	class II		No	No
Yes	class I		class II	class II		No	No
Yes	class I		class II	class II		No	No
Yes	class I		class II	class II		No	No
Yes	class I		class II	class II		No	No
Yes	class I		class II	class II		No	No
Yes	class I		class II	class II		No	No
Yes	class I		class II	class II		No	No
Yes	class I		class II	class II		No	No
Yes	class I		class II	class II		No	No
Yes	class I		class II	class II		No	No
Yes	class I		class II	class II		No	No
	class I		class II			No	No
	class I		class II			No	No
	class I		class II			No	No
	class I		class II			No	No
	class I		class II			No	No
	class I		class II			No	No
	class I		class II			No	No
	class I		class II			No	No
	class I		class II			No	No
	class I		class II			No	No
	class I		class II			No	No
	class I		class II			No	No
	class I		class II			No	No
	class I		class II			No	No
	class I		class II			No	No
	class I		class II			No	No
	class I		class II			No	No
			class II			No	No
			class II			No	No
			class II			No	No
			class II			No	No
			class II			No	No
			class II			No	No
			class II			No	No
			class II			No
			class II			No
			class II
			class II
			class II
			class II
			class II
			class II
			class II
