# Supplementary material for: EpiCurator: an immunoinformatic workflow to predict and prioritize SARS-CoV-2 epitopes
Source: PeerJ. 2021 Nov 30;9:e12548. doi: 10.7717/peerj.12548 (PMC8641484; doi:10.7717/peerj.12548)
Supplement: Supplemental Information 16 [file peerj-09-12548-s016.xlsx]

## Sheet: Planilha1
	Population	Coverage (%)a	Average_hitb	pc90c
Class I epitopes	Argentina	98.64	24.04	2.4
	Brazil	99.52	39.07	9.84
	England	99.91	54.59	18.2
	France	99.84	50.45	14.83
	Italy	99.87	48.9	14.68
	Spain	99.32	39.91	11.19
	United States	99.45	40.89	11.35
	World	98.45	37.37	9.76
Class II epitopes	Argentina	99.98	46.86	20.95
	Brazil	100	68.8	46.08
	England	99.98	75.77	32.56
	France	100	92.78	51.61
	Italy	99.1	57.25	18.48
	Spain	100	75.45	40.79
	United States	100	91.45	50.76
	World	99.87	72.62	37.32
a projected population coverage
b average number of epitope hits / HLA combinations recognized by the population
c minimum number of epitope hits / HLA combinations recognized by 90% of the population
