# Supplementary material for: EpiCurator: an immunoinformatic workflow to predict and prioritize SARS-CoV-2 epitopes
Source: PeerJ. 2021 Nov 30;9:e12548. doi: 10.7717/peerj.12548 (PMC8641484; doi:10.7717/peerj.12548)
Supplement: Supplemental Information 17 [file peerj-09-12548-s017.xlsx]

## Sheet: Planilha2
Peptide	Type	Lineages (n)	Samples (n)	Samples in Variants of concern (n)
				P.1	B.1.1.7	B.1.351	B.1.617.2
APGQTGK	B cell	1276	1020440	186	308163	88	195
LKPFERD	B cell	1279	1017978	2322	304920	7350	194
DSKVGGNYN	B cell	1278	1012780	2319	304182	7294	194
RVQPTES	B cell	1279	965446	2277	297523	3915	189
QSYGFQPTY	Class I	1250	1362390	2323	302828	7304	199
NYNYRYRLF	Class I	1125	1317120	1356	139003	2147	193
TGCVIAWNSKNLDSK	Class II	1020	1269320	2134	242520	5142	184
APGQTGT	B cell	1103	1276100	1655	315276	7122	175
EKGIYQTSNFRVQPI	Class II	1171	1790042	2272	311455	4183	166
FGYQPYRVV	Class I	1068	1610031	2182	314846	7124	157
EKGIYQTSNFRVQPR	Class II	1037	1030490	2238	305933	6129	148
