# Supplementary material for: EpiCurator: an immunoinformatic workflow to predict and prioritize SARS-CoV-2 epitopes
Source: PeerJ. 2021 Nov 30;9:e12548. doi: 10.7717/peerj.12548 (PMC8641484; doi:10.7717/peerj.12548)
Supplement: Supplemental Information 19 [file peerj-09-12548-s019.xlsx]

## Sheet: Planilha1
Protein	start position	end position	Epitope	HLA allele	Protein structure similarity (TM-score)	Interaction similarity score	Estimated accuracy	Free energy (kcal/mol)	HLA residues of contact
Spike	506	514	QSYGFQPTY	HLA-A*01:01	0.998	154	0.969	-20.1	MET_5, TYR_7, TYR_59, GLN_62, GLU_63, ASN_66, MET_67, HIS_70, THR_73, ASN_77, THR_80, LEU_81, TYR_84, TYR_99, ARG_114, TYR_118, TYR_123, THR_143, LYS_146, TRP_147, VAL_150, GLN_155, TYR_159, ARG_163, GLY_167
Spike	506	514	QSYGFQPTY	HLA-A*02:01	0.988	203	1	-18.8	LYS_66, ALA_69, HIS_70, GLN_72, THR_73, ASP_77, THR_80, TYR_84, TYR_99, HIS_114, TYR_116, TYR_118, TYR_123, THR_143, TRP_147, VAL_152, GLN_155, LEU_156, TYR_159, THR_163, GLU_166, TRP_167, ARG_170
Spike	506	514	QSYGFQPTY	HLA-B*08:01	0.965	172	0.976	-21.2	TYR_7, TYR_59, ARG_62, ASN_63, ILE_66, ASN_70, THR_73, ASP_74, SER_77, ASN_80, LEU_81, TYR_84, TYR_99, ASN_114, TYR_116, TYR_118, TYR_123, THR_143, TRP_147, VAL_152, GLN_155, ASP_156, TYR_159, TRP_167
Spike	506	514	QSYGFQPTY	HLA-C*12:03	0.975	169	0.98	-21.3	TYR_6, GLU_62, LYS_65, TYR_66, ARG_68, GLN_69, ALA_72, VAL_75, SER_76, ASN_79, LEU_80, TYR_83, LEU_94, TRP_96, TYR_98, TYR_117, THR_142, LYS_145, TRP_146, GLU_151, GLN_154, TRP_155, TYR_158, TRP_166
Spike	516	524	FGYQPYRVV	HLA-A*01:01	0.973	211	1	-19.2	MET_5, TYR_7, TYR_59, GLN_62, GLU_63, ASN_66, MET_67, HIS_70, THR_73, ALA_76, ASN_77, THR_80, TYR_99, ARG_114, THR_143, LYS_146, TRP_147, VAL_150, GLN_155, ARG_156, TYR_159, ARG_163, GLY_167, ARG_170, TYR_171
Spike	516	524	FGYQPYRVV	HLA-A*02:01	0.967	240	1	-18.7	TYR_7, GLU_63, LYS_66, VAL_67, ALA_69, HIS_70, THR_73, VAL_76, ASP_77, THR_80, TYR_84, ARG_97, TYR_99, HIS_114, TYR_116, THR_143, LYS_146, TRP_147, ALA_150, VAL_152, GLN_155, LEU_156, TYR_159, THR_163, TRP_167
Spike	516	524	FGYQPYRVV	HLA-B*08:01	0.994	225	1	-19.1	TYR_59, ARG_62, ASN_63, ILE_66, THR_69, ASN_70, THR_73, GLU_76, SER_77, ASN_80, TYR_84, TYR_99, ASN_114, TYR_116, THR_143, LYS_146, TRP_147, ALA_150, VAL_152, GLN_155, ASP_156, TYR_159, LEU_160, THR_163, TRP_167, TYR_171, CYS_194
Spike	516	524	FGYQPYRVV	HLA-C*12:03	0.976	216	1	-19.7	MET_4, TYR_6, TYR_8, TYR_58, ARG_61, GLU_62, LYS_65, TYR_66, ARG_68, GLN_69, GLN_71, ALA_72, SER_76, ASN_79, LEU_80, TRP_96, TYR_98, TRP_146, GLU_151, GLN_154, TRP_155, TYR_158, TRP_166, TYR_170
Spike	461	469	NYNYRYRLF	HLA-A*01:01	0.979	167	0.979	-23	TYR_7, PHE_9, ALA_24, MET_45, TYR_59, GLU_63, ASN_66, MET_67, ALA_69, HIS_70, THR_73, ASP_74, ALA_76, ASN_77, THR_80, TYR_84, ILE_95, ILE_97, TYR_99, ARG_114, TYR_118, THR_143, LYS_146, TRP_147, VAL_150, GLN_155, TYR_159, LEU_160, ARG_163, GLY_167
Spike	461	469	NYNYRYRLF	HLA-A*02:01	0.984	187	1	-19.8	GLY_62, ARG_65, LYS_66, ALA_69, HIS_70, GLN_72, THR_73, VAL_76, ASP_77, THR_80, HIS_114, TYR_116, LYS_146, TRP_147, ALA_150, VAL_152, GLN_155, LEU_156, TYR_159, THR_163
Spike	461	469	NYNYRYRLF	HLA-B*08:01	0.975	169	0.979	-21.1	ILE_7.A, GLN_9.A, GLU_11.A, PHE_22.A, PHE_24.A, PHE_32.A, PHE_51.A, ALA_52.A, SER_53.A, PHE_54.A, GLU_55.A, ASN_62.A, VAL_65.A, ASP_66.A, ALA_68.A, ASN_69.A, GLU_71.A, ILE_72.A, MET_73.A, ARG_76.A, TRP_188.B, PRO_190.B, ARG_192.B, PHE_205.B, ASP_207.B, TYR_209.B, PHE_226.B, ASP_236.B, TYR_239.B, TRP_240.B, ILE_246.B, GLN_249.B, ALA_250.B, THR_256.B, TYR_257.B, HIS_260.B, ASN_261.B, VAL_264.B, VAL…
Spike	461	469	NYNYRYRLF	HLA-C*12:03	0.975	175	0.993	-20.7	TYR_6, TYR_58, ARG_61, GLU_62, LYS_65, TYR_66, ARG_68, GLN_69, GLN_71, ALA_72, VAL_75, SER_76, ASN_79, LEU_80, TYR_83, TRP_96, TYR_98, TYR_117, TYR_122, THR_142, LYS_145, TRP_146, ALA_149, GLU_151, GLN_154, TRP_155, TYR_158, THR_162, TRP_166
Spike	443	457	TGCVIAWNSKNLDSK	HLA-DRB1*03:01	0.99	129	0.905	-26.2	GLN_8.A, PHE_21.A, PHE_23.A, PHE_31.A, PHE_47.A, PHE_50.A, ALA_51.A, SER_52.A, PHE_53.A, GLY_57.A, ASN_61.A, VAL_64.A, ASP_207.B, TYR_209.B, PHE_219.B, TYR_239.B, TRP_240.B, GLN_243.B, LEU_246.B, GLN_249.B, ARG_253.B, ASN_256.B, TYR_257.B, ARG_259.B, HIS_260.B, ASN_261.B, VAL_264.B, VAL_265.B
Spike	443	457	TGCVIAWNSKNLDSK	HLA-DRB1*04:01	0.97	129	0.885	-31	GLN_9.A, PHE_22.A, PHE_24.A, ILE_31.A, PHE_32.A, TRP_43.A, PHE_48.A, PHE_51.A, ALA_52.A, SER_53.A, PHE_54.A, GLY_58.A, ALA_61.A, ASN_62.A, VAL_65.A, ASP_66.A, ALA_68.A, ASN_69.A, VAL_190.B, HIS_192.B, TYR_209.B, TYR_226.B, TYR_239.B, TRP_240.B, GLN_243.B, LEU_246.B, GLN_249.B, LYS_250.B, TYR_257.B, HIS_260.B, ASN_261.B, GLY_263.B, VAL_264.B, GLY_265.B
Spike	443	457	TGCVIAWNSKNLDSK	HLA-DRB1*12:02	0.99	129	0.905	-26.1	GLN_8.A, GLU_10.A, PHE_21.A, PHE_23.A, PHE_25.A, ILE_30.A, PHE_31.A, TRP_42.A, PHE_47.A, PHE_50.A, ALA_51.A, SER_52.A, PHE_53.A, ASN_61.A, VAL_64.A, ASP_65.A, ALA_67.A, ASN_68.A, ILE_71.A, GLY_192.B, CYS_194.B, LEU_205.B, GLU_207.B, HIS_209.B, SER_239.B, TRP_240.B, GLN_243.B, PHE_246.B, ARG_250.B, THR_256.B, TYR_257.B, HIS_260.B, ASN_261.B, GLY_263.B, ALA_264.B, VAL_265.B, GLU_266.B, SER_267.B
Spike	443	457	TGCVIAWNSKNLDSK	HLA-DRB1*15:01	0.97	129	0.885	-29.5	GLN_9.A, PHE_22.A, PHE_24.A, ILE_31.A, PHE_32.A, TRP_43.A, PHE_48.A, PHE_51.A, ALA_52.A, SER_53.A, PHE_54.A, GLY_58.A, ASN_62.A, VAL_65.A, ALA_68.A, ASN_69.A, ILE_72.A, ARG_192.B, PHE_205.B, ASP_207.B, TYR_209.B, TYR_239.B, TRP_240.B, ILE_246.B, GLN_249.B, THR_256.B, TYR_257.B, HIS_260.B, ASN_261.B, GLY_263.B, VAL_264.B, VAL_265.B, SER_267.B
Spike	322	336	EKGIYQTSNFRVQPI	HLA-DRB1*03:01	0.98	124	0.884	-29.2	ILE_6.A, GLN_8.A, GLU_10.A, PHE_23.A, PHE_31.A, ARG_49.A, PHE_50.A, ALA_51.A, SER_52.A, PHE_53.A, GLY_57.A, ASN_61.A, VAL_64.A, ALA_67.A, ASN_68.A, ILE_71.A, ARG_75.A, SER_192.B, TYR_205.B, ASP_207.B, TYR_209.B, PRO_235.B, ASP_236.B, TYR_239.B, TRP_240.B, GLN_243.B, LEU_246.B, ARG_253.B, TYR_257.B, HIS_260.B, ASN_261.B, GLY_263.B, VAL_264.B, VAL_265.B, SER_267.B
Spike	322	336	EKGIYQTSNFRVQPI	HLA-DRB1*04:01	0.965	124	0.869	-31.1	GLN_9.A, GLU_11.A, PHE_24.A, PHE_32.A, PHE_48.A, PHE_51.A, ALA_52.A, SER_53.A, PHE_54.A, ASN_62.A, VAL_65.A, ALA_68.A, ASN_69.A, ILE_72.A, MET_73.A, ARG_76.A, HIS_192.B, TYR_211.B, PRO_235.B, ASP_236.B, TYR_239.B, TRP_240.B, LEU_246.B, GLN_249.B, LYS_250.B, TYR_257.B, HIS_260.B, ASN_261.B, VAL_264.B, GLY_265.B, SER_267.B, GLN_271.B
Spike	322	336	EKGIYQTSNFRVQPI	HLA-DRB1*12:02	0.98	124	0.884	-25.9	GLN_8.A, PHE_23.A, PHE_31.A, TRP_42.A, PHE_47.A, PHE_50.A, ALA_51.A, SER_52.A, PHE_53.A, ASN_61.A, VAL_64.A, ASN_68.A, ILE_71.A, ARG_75.A, GLU_207.B, HIS_209.B, PHE_219.B, SER_239.B, TRP_240.B, GLN_243.B, PHE_246.B, ASP_249.B, ARG_250.B, THR_256.B, TYR_257.B, HIS_260.B, ASN_261.B, GLY_263.B, ALA_264.B, VAL_265.B, SER_267.B
Spike	322	336	EKGIYQTSNFRVQPI	HLA-DRB1*15:01	0.98	131	0.9	-30.7	GLN_9.A, PHE_24.A, ILE_31.A, PHE_32.A, TRP_43.A, PHE_48.A, PHE_51.A, ALA_52.A, SER_53.A, PHE_54.A, ASN_62.A, VAL_65.A, ASP_66.A, ALA_68.A, ASN_69.A, ILE_72.A, ARG_76.A, TRP_188.B, PRO_190.B, ARG_192.B, PHE_205.B, ASP_207.B, TYR_209.B, PHE_226.B, PRO_235.B, ASP_236.B, TYR_239.B, TRP_240.B, ILE_246.B, GLN_249.B, ALA_250.B, THR_256.B, TYR_257.B, HIS_260.B, ASN_261.B, GLY_263.B, VAL_264.B, VAL_265.B,…
Spike	322	336	EKGIYQTSNFRVQPR	HLA-DRB1*03:01	0.98	124	0.884	-28.5	ILE_6.A, GLN_8.A, GLU_10.A, PHE_21.A, PHE_23.A, PHE_25.A, PHE_31.A, PHE_50.A, SER_52.A, PHE_53.A, GLY_57.A, ASN_61.A, VAL_64.A, ALA_67.A, ASN_68.A, ILE_71.A, ARG_75.A, SER_192.B, TYR_205.B, ASP_207.B, TYR_209.B, PRO_235.B, ASP_236.B, TYR_239.B, TRP_240.B, ASP_245.B, LEU_246.B, GLN_249.B, ARG_253.B, ASN_256.B, TYR_257.B, HIS_260.B, ASN_261.B, GLY_263.B, VAL_264.B, VAL_265.B, SER_267.B
Spike	322	336	EKGIYQTSNFRVQPR	HLA-DRB1*04:01	0.965	124	0.869	-31.6	GLN_9.A, PHE_22.A, PHE_24.A, PHE_32.A, PHE_48.A, PHE_51.A, ALA_52.A, SER_53.A, PHE_54.A, ASN_62.A, VAL_65.A, ALA_68.A, ASN_69.A, GLU_71.A, ILE_72.A, LYS_75.A, ARG_76.A, VAL_190.B, HIS_192.B, TYR_209.B, ASP_236.B, TYR_239.B, TRP_240.B, GLN_243.B, LEU_246.B, GLN_249.B, LYS_250.B, THR_256.B, TYR_257.B, HIS_260.B, ASN_261.B, GLY_263.B, VAL_264.B, GLY_265.B, GLU_266.B, SER_267.B
Spike	322	336	EKGIYQTSNFRVQPR	HLA-DRB1*12:02	0.98	124	0.884	-27.5	GLN_8.A, PHE_21.A, PHE_23.A, ILE_30.A, PHE_31.A, TRP_42.A, PHE_47.A, PHE_50.A, ALA_51.A, SER_52.A, PHE_53.A, ASN_61.A, VAL_64.A, ASP_65.A, ASN_68.A, ILE_71.A, MET_72.A, ARG_75.A, GLU_188.B, SER_190.B, GLU_207.B, HIS_209.B, PRO_235.B, VAL_236.B, GLU_238.B, SER_239.B, TRP_240.B, GLN_243.B, PHE_246.B, ASP_249.B, ARG_250.B, THR_256.B, TYR_257.B, HIS_260.B, ASN_261.B, GLY_263.B, ALA_264.B, VAL_265.B, …
Spike	322	336	EKGIYQTSNFRVQPR	HLA-DRB1*15:01	0.98	131	0.9	-31.2	ILE_7.A, GLN_9.A, GLU_11.A, PHE_22.A, PHE_24.A, PHE_32.A, PHE_51.A, ALA_52.A, SER_53.A, PHE_54.A, GLU_55.A, ASN_62.A, VAL_65.A, ASP_66.A, ALA_68.A, ASN_69.A, GLU_71.A, ILE_72.A, MET_73.A, ARG_76.A, TRP_188.B, PRO_190.B, ARG_192.B, PHE_205.B, ASP_207.B, TYR_209.B, PHE_226.B, ASP_236.B, TYR_239.B, TRP_240.B, ILE_246.B, GLN_249.B, ALA_250.B, THR_256.B, TYR_257.B, HIS_260.B, ASN_261.B, VAL_264.B, VAL…
