# Supplementary material for: EpiCurator: an immunoinformatic workflow to predict and prioritize SARS-CoV-2 epitopes
Source: PeerJ. 2021 Nov 30;9:e12548. doi: 10.7717/peerj.12548 (PMC8641484; doi:10.7717/peerj.12548)
Supplement: Supplemental Information 20 — The quality features are QDT-HA, RMSD, MolProbity, Clash score, Poor Rotamers and the Ramachandran plot score (Rama favored). [file peerj-09-12548-s020.xlsx]

## Sheet: refine_result
Model	Poor rotamers	GDT-HA	RMSD	MolProbity	Clash score	Ramachandran score
Initial	0	1	0	2.937	78.8	89.1
MODEL 1	0.5	0.932	0.4	2.036	11.9	93
MODEL 2	0.5	0.923	0.407	2.086	14	93.3
MODEL 3	0	0.916	0.423	2.047	10.7	91.6
MODEL 4	0.5	0.908	0.416	2.003	10.9	93
MODEL 5	0.5	0.918	0.407	2.068	11.6	91.9
